# Supplementary material for: Enrichment of prevotella melaninogenica in the lower respiratory tract links to checkpoint inhibitor pneumonitis and radiation pneumonitis
Source: Front Cell Infect Microbiol. 2025 Oct 3;15:1594460. doi: 10.3389/fcimb.2025.1594460 (PMC12531214; doi:10.3389/fcimb.2025.1594460)
Supplement: Supplementary file 2 [file DataSheet1.zip]

Archive with 210 entries (200 files):
- Data-all result/
- Data-all result/2025.8.23-审稿人意见随机森林结果/
- Data-all result/2025.8.23-审稿人意见随机森林结果/2025.8.23-审稿人意见随机森林/
- Data-all result/2025.8.23-审稿人意见随机森林结果/2025.8.23-审稿人意见随机森林/2025.8.23-审稿意见模型预测纳入参数表格 V1.xlsx
- Data-all result/2025.8.23-审稿人意见随机森林结果/2025.8.23-审稿人意见随机森林/group1.pdf
- Data-all result/alpha_index/
- Data-all result/alpha_index/Alpha_diversity_result.xls
- Data-all result/alpha_index/Alpha_diversity_stat.xls
- Data-all result/alpha_index/Group_ace_index_boxplot.pdf
- Data-all result/alpha_index/Group_ace_index_boxplot.svg
- Data-all result/alpha_index/Group_chao1_index_boxplot.pdf
- Data-all result/alpha_index/Group_chao1_index_boxplot.svg
- Data-all result/alpha_index/Group_shannon_index_boxplot.pdf
- Data-all result/alpha_index/Group_shannon_index_boxplot.svg
- Data-all result/alpha_index/Group_simpson_index_boxplot.pdf
- Data-all result/alpha_index/Group_simpson_index_boxplot.svg
- Data-all result/beta_div/
- Data-all result/beta_div/Beta_diversity_result.xls
- Data-all result/beta_div/Bray_Curtis.xls
- Data-all result/beta_div/Group_bray_nmds_beta_point.pdf
- Data-all result/beta_div/Group_bray_nmds_beta_point.png
- Data-all result/beta_div/Group_bray_pca_beta_point.pdf
- Data-all result/beta_div/Group_bray_pcoa_beta_point.pdf
- Data-all result/beta_div/Group_species_bray_distance.pdf
- Data-all result/beta_div/Group_species_bray_distance.png
- Data-all result/corr/
- Data-all result/corr/Group_class_corr_heatmap.pdf
- Data-all result/corr/Group_class_corr_heatmap.png
- Data-all result/corr/Group_class_pheno_corr_result.xls
- Data-all result/corr/Group_family_corr_heatmap.pdf
- Data-all result/corr/Group_family_corr_heatmap.png
- Data-all result/corr/Group_family_pheno_corr_result.xls
- Data-all result/corr/Group_genus_corr_heatmap.pdf
- Data-all result/corr/Group_genus_corr_heatmap.png
- Data-all result/corr/Group_genus_pheno_corr_result.xls
- Data-all result/corr/Group_order_corr_heatmap.pdf
- Data-all result/corr/Group_order_corr_heatmap.png
- Data-all result/corr/Group_order_pheno_corr_result.xls
- Data-all result/corr/Group_phylum_corr_heatmap.pdf
- Data-all result/corr/Group_phylum_corr_heatmap.png
- Data-all result/corr/Group_phylum_pheno_corr_result.xls
- Data-all result/corr/Group_species_corr_heatmap.pdf
- Data-all result/corr/Group_species_corr_heatmap.png
- Data-all result/corr/Group_species_pheno_corr_result.xls
- Data-all result/diff/
- Data-all result/diff/All_class_difftest.xls
- Data-all result/diff/All_family_difftest.xls
- Data-all result/diff/All_genus_difftest.xls
- Data-all result/diff/All_order_difftest.xls
- Data-all result/diff/All_phylum_difftest.xls
- Data-all result/diff/All_species_difftest.xls
- Data-all result/diff/Group_class_difftest.xls
- Data-all result/diff/Group_class_diff_boxplot.pdf
- Data-all result/diff/Group_class_diff_boxplot.png
- Data-all result/diff/Group_family_difftest.xls
- Data-all result/diff/Group_family_diff_boxplot.pdf
- Data-all result/diff/Group_family_diff_boxplot.png
- Data-all result/diff/Group_genus_difftest.xls
- Data-all result/diff/Group_genus_diff_boxplot.pdf
- Data-all result/diff/Group_genus_diff_boxplot.png
- Data-all result/diff/Group_order_difftest.xls
- Data-all result/diff/Group_order_diff_boxplot.pdf
- Data-all result/diff/Group_order_diff_boxplot.png
- Data-all result/diff/Group_phylum_difftest.xls
- Data-all result/diff/Group_phylum_diff_boxplot.pdf
- Data-all result/diff/Group_phylum_diff_boxplot.png
- Data-all result/diff/Group_species_difftest.xls
- Data-all result/diff/Group_species_diff_boxplot.pdf
- Data-all result/diff/Group_species_diff_boxplot.png
- Data-all result/group.txt
- Data-all result/lefse/
- Data-all result/lefse/group.txt
- Data-all result/lefse/lefse.sh
- Data-all result/lefse/modify.lefse.xls
- Data-all result/lefse/raw_lefse.xls
- Data-all result/lefse/sample_lefse.in
- Data-all result/lefse/sample_lefse.Plot.pdf
- Data-all result/lefse/sample_lefse.Plot.png
- Data-all result/lefse/sample_lefse.Plot_Cladogram.pdf
- Data-all result/lefse/sample_lefse.Plot_Cladogram.png
- Data-all result/lefse/sample_lefse.res
- Data-all result/RarefactionCurve.pdf
- Data-all result/rda/
- Data-all result/rda/decorana.txt
- Data-all result/rda/Group_class_cca.pdf
- Data-all result/rda/Group_class_cca.png
- Data-all result/rda/Group_class_Env.pdf
- Data-all result/rda/Group_class_Env.png
- Data-all result/rda/Group_family_cca.pdf
- Data-all result/rda/Group_family_cca.png
- Data-all result/rda/Group_family_Env.pdf
- Data-all result/rda/Group_family_Env.png
- Data-all result/rda/Group_genus_cca.pdf
- Data-all result/rda/Group_genus_cca.png
- Data-all result/rda/Group_genus_Env.pdf
- Data-all result/rda/Group_genus_Env.png
- Data-all result/rda/Group_order_cca.pdf
- Data-all result/rda/Group_order_cca.png
- Data-all result/rda/Group_order_Env.pdf
- Data-all result/rda/Group_order_Env.png
- Data-all result/rda/Group_phylum_Env.pdf
- Data-all result/rda/Group_phylum_Env.png
- Data-all result/rda/Group_phylum_rda.pdf
- Data-all result/rda/Group_phylum_rda.png
- Data-all result/rda/Group_species_cca.pdf
- Data-all result/rda/Group_species_cca.png
- Data-all result/rda/Group_species_Env.pdf
- Data-all result/rda/Group_species_Env.png
- Data-all result/TaxonomicProfiling/
- Data-all result/TaxonomicProfiling/class_taxonomy_top_list.xls
- Data-all result/TaxonomicProfiling/family_taxonomy_top_list.xls
- Data-all result/TaxonomicProfiling/genus_taxonomy_top_list.xls
- Data-all result/TaxonomicProfiling/Group_class_taxonomy_abund.xls
- Data-all result/TaxonomicProfiling/Group_class_taxonomy_stacked_bar.pdf
- Data-all result/TaxonomicProfiling/Group_class_taxonomy_stacked_bar.png
- Data-all result/TaxonomicProfiling/Group_class_venn.pdf
- Data-all result/TaxonomicProfiling/Group_class_venn.png
- Data-all result/TaxonomicProfiling/Group_class_venn.png.2025-01-20_11-18-00.log
- Data-all result/TaxonomicProfiling/Group_class_venn.png.2025-01-20_11-18-01.log
- Data-all result/TaxonomicProfiling/Group_class_venn.png.2025-01-20_11-18-03.log
- Data-all result/TaxonomicProfiling/Group_family_taxonomy_abund.xls
- Data-all result/TaxonomicProfiling/Group_family_taxonomy_stacked_bar.pdf
- Data-all result/TaxonomicProfiling/Group_family_taxonomy_stacked_bar.png
- Data-all result/TaxonomicProfiling/Group_family_venn.pdf
- Data-all result/TaxonomicProfiling/Group_family_venn.png
- Data-all result/TaxonomicProfiling/Group_family_venn.png.2025-01-20_11-18-06.log
- Data-all result/TaxonomicProfiling/Group_family_venn.png.2025-01-20_11-18-08.log
- Data-all result/TaxonomicProfiling/Group_family_venn.png.2025-01-20_11-18-13.log
- Data-all result/TaxonomicProfiling/Group_genus_taxonomy_abund.xls
- Data-all result/TaxonomicProfiling/Group_genus_taxonomy_stacked_bar.pdf
- Data-all result/TaxonomicProfiling/Group_genus_taxonomy_stacked_bar.png
- Data-all result/TaxonomicProfiling/Group_genus_venn.pdf
- Data-all result/TaxonomicProfiling/Group_genus_venn.png
- Data-all result/TaxonomicProfiling/Group_genus_venn.png.2025-01-20_11-18-10.log
- Data-all result/TaxonomicProfiling/Group_genus_venn.png.2025-01-20_11-18-12.log
- Data-all result/TaxonomicProfiling/Group_genus_venn.png.2025-01-20_11-18-16.log
- Data-all result/TaxonomicProfiling/Group_order_taxonomy_abund.xls
- Data-all result/TaxonomicProfiling/Group_order_taxonomy_stacked_bar.pdf
- Data-all result/TaxonomicProfiling/Group_order_taxonomy_stacked_bar.png
- Data-all result/TaxonomicProfiling/Group_order_venn.pdf
- Data-all result/TaxonomicProfiling/Group_order_venn.png
- Data-all result/TaxonomicProfiling/Group_order_venn.png.2025-01-20_11-18-03.log
- Data-all result/TaxonomicProfiling/Group_order_venn.png.2025-01-20_11-18-04.log
- Data-all result/TaxonomicProfiling/Group_order_venn.png.2025-01-20_11-18-07.log
- Data-all result/TaxonomicProfiling/Group_phylum_taxonomy_abund.xls
- Data-all result/TaxonomicProfiling/Group_phylum_taxonomy_stacked_bar.pdf
- Data-all result/TaxonomicProfiling/Group_phylum_taxonomy_stacked_bar.png
- Data-all result/TaxonomicProfiling/Group_phylum_venn.pdf
- Data-all result/TaxonomicProfiling/Group_phylum_venn.png
- Data-all result/TaxonomicProfiling/Group_phylum_venn.png.2025-01-20_11-17-56.log
- Data-all result/TaxonomicProfiling/Group_phylum_venn.png.2025-01-20_11-17-57.log
- Data-all result/TaxonomicProfiling/Group_phylum_venn.png.2025-01-20_11-17-59.log
- Data-all result/TaxonomicProfiling/Group_species_taxonomy_abund.xls
- Data-all result/TaxonomicProfiling/Group_species_taxonomy_stacked_bar.pdf
- Data-all result/TaxonomicProfiling/Group_species_taxonomy_stacked_bar.png
- Data-all result/TaxonomicProfiling/Group_species_venn.pdf
- Data-all result/TaxonomicProfiling/Group_species_venn.png
- Data-all result/TaxonomicProfiling/Group_species_venn.png.2025-01-20_11-18-14.log
- Data-all result/TaxonomicProfiling/Group_species_venn.png.2025-01-20_11-18-16.log
- Data-all result/TaxonomicProfiling/Group_species_venn.png.2025-01-20_11-18-21.log
- Data-all result/TaxonomicProfiling/order_taxonomy_top_list.xls
- Data-all result/TaxonomicProfiling/phylum_taxonomy_top_list.xls
- Data-all result/TaxonomicProfiling/Rplots.pdf
- Data-all result/TaxonomicProfiling/Sample_class_taxonomy_abund.xls
- Data-all result/TaxonomicProfiling/Sample_class_taxonomy_heatmap.pdf
- Data-all result/TaxonomicProfiling/Sample_class_taxonomy_heatmap.png
- Data-all result/TaxonomicProfiling/Sample_class_taxonomy_stacked_bar.pdf
- Data-all result/TaxonomicProfiling/Sample_class_taxonomy_stacked_bar.png
- Data-all result/TaxonomicProfiling/Sample_family_taxonomy_abund.xls
- Data-all result/TaxonomicProfiling/Sample_family_taxonomy_heatmap.pdf
- Data-all result/TaxonomicProfiling/Sample_family_taxonomy_heatmap.png
- Data-all result/TaxonomicProfiling/Sample_family_taxonomy_stacked_bar.pdf
- Data-all result/TaxonomicProfiling/Sample_family_taxonomy_stacked_bar.png
- Data-all result/TaxonomicProfiling/Sample_genus_taxonomy_abund.xls
- Data-all result/TaxonomicProfiling/Sample_genus_taxonomy_heatmap.pdf
- Data-all result/TaxonomicProfiling/Sample_genus_taxonomy_heatmap.png
- Data-all result/TaxonomicProfiling/Sample_genus_taxonomy_stacked_bar.pdf
- Data-all result/TaxonomicProfiling/Sample_genus_taxonomy_stacked_bar.png
- Data-all result/TaxonomicProfiling/Sample_order_taxonomy_abund.xls
- Data-all result/TaxonomicProfiling/Sample_order_taxonomy_heatmap.pdf
- Data-all result/TaxonomicProfiling/Sample_order_taxonomy_heatmap.png
- Data-all result/TaxonomicProfiling/Sample_order_taxonomy_stacked_bar.pdf
- Data-all result/TaxonomicProfiling/Sample_order_taxonomy_stacked_bar.png
- Data-all result/TaxonomicProfiling/Sample_phylum_taxonomy_abund.xls
- Data-all result/TaxonomicProfiling/Sample_phylum_taxonomy_heatmap.pdf
- Data-all result/TaxonomicProfiling/Sample_phylum_taxonomy_heatmap.png
- Data-all result/TaxonomicProfiling/Sample_phylum_taxonomy_stacked_bar.pdf
- Data-all result/TaxonomicProfiling/Sample_phylum_taxonomy_stacked_bar.png
- Data-all result/TaxonomicProfiling/Sample_species_taxonomy_abund.xls
- Data-all result/TaxonomicProfiling/Sample_species_taxonomy_heatmap.pdf
- Data-all result/TaxonomicProfiling/Sample_species_taxonomy_heatmap.png
- Data-all result/TaxonomicProfiling/Sample_species_taxonomy_stacked_bar.pdf
- Data-all result/TaxonomicProfiling/Sample_species_taxonomy_stacked_bar.png
- Data-all result/TaxonomicProfiling/species_taxonomy_top_list.xls
- Data-all result/TaxonomicProfiling/VennDiagram2025-01-20_11-17-56.log
- Data-all result/TaxonomicProfiling/VennDiagram2025-01-20_11-17-57.log
- Data-all result/TaxonomicProfiling/VennDiagram2025-01-20_11-17-59.log
- Data-all result/TaxonomicProfiling/VennDiagram2025-01-20_11-18-00.log
- Data-all result/TaxonomicProfiling/VennDiagram2025-01-20_11-18-01.log
- Data-all result/TaxonomicProfiling/VennDiagram2025-01-20_11-18-03.log
- Data-all result/TaxonomicProfiling/VennDiagram2025-01-20_11-18-04.log
- Data-all result/TaxonomicProfiling/VennDiagram2025-01-20_11-18-07.log
- Data-all result/TaxonomicProfiling/VennDiagram2025-01-20_11-18-08.log
- Data-all result/TaxonomicProfiling/VennDiagram2025-01-20_11-18-10.log
- Data-all result/TaxonomicProfiling/VennDiagram2025-01-20_11-18-12.log
- Data-all result/TaxonomicProfiling/VennDiagram2025-01-20_11-18-13.log
- Data-all result/TaxonomicProfiling/VennDiagram2025-01-20_11-18-14.log
- Data-all result/TaxonomicProfiling/VennDiagram2025-01-20_11-18-16.log
- Data-all result/TaxonomicProfiling/VennDiagram2025-01-20_11-18-17.log
- Data-all result/TaxonomicProfiling/VennDiagram2025-01-20_11-18-21.log
