# Supplementary material for: Enrichment of prevotella melaninogenica in the lower respiratory tract links to checkpoint inhibitor pneumonitis and radiation pneumonitis
Source: Front Cell Infect Microbiol. 2025 Oct 3;15:1594460. doi: 10.3389/fcimb.2025.1594460 (PMC12531214; doi:10.3389/fcimb.2025.1594460)
Supplement: Supplementary file 2 [file DataSheet1.zip › Data-all result/2025.8.23-审稿人意见随机森林结果/2025.8.23-审稿人意见随机森林/2025.8.23-审稿意见模型预测纳入参数表格 V1.xlsx]

## Sheet: group1
ID	Group	Lymphocyte	EOS	ALB	BALF-N	BALF-L
A22B2023060505	CIP_RP	0.83	0.21	41.2	97	0
A23B2023082912	CIP_RP	1.78	0.01	26.5	87	6
A23B2023090106	CIP_RP	0.67	0.04	45	0	4
A23B2023090506	CIP_RP	0.52	0	31.6	83	9
A23B2023102405	CIP_RP	0.6	0	38.7	70	2
A23B2023122907	CIP_RP	0.62	0.01	35	80	0
A23B2024010909	CIP_RP	1.86	0.04	28.3	80	3
A23B2024022711	CIP_RP	1.44	0.11	33.5	34	15
A23B2024053105	CIP_RP	0.44	0.1	39.4	50	10
A23B2024062710	CIP_RP	0.57	0.01	30.2	18	76
A23B2024072511	CIP_RP	1.16	0	26.3	95	5
A23B2024080213	CIP_RP	0.78	0.18	34	86	4
A23B2024090320	CIP_RP	0.49	0.07	38	5	33
A23B2024090321	CIP_RP	0.88	0.92	32.3	12	56
A23B2023070610	CIP_RP	0.64	0.29	30.4	64	4
A23B2024090513	CIP_RP	0.79	0.01	32.3	34	2
CF221P0101	CIP_RP	0.54	0.06	32.5	56	14
CF23550207	CIP_RP	1.8	0.61	37.2	13	27
CF23BL0060	CIP_RP	0.5	0	40.7	69	8
CF24130032	CIP_RP	1.57	0.01	35	77	12
CF24930011	CIP_RP	0.37	0	40.5	37	3
CF24960051	CIP_RP	0.33	0.05	43.7	80	6
A21B2021102810	LC-P	0.37	0.01	31.2	94	0
A22B2022021507	LC-P	1.49	0.12	40.3	15	5
A22B2022021809	LC-P	2.15	0.17	38.3	10	2
A22B2022030807	LC-P	1.25	0.12	33.5	70	8
A22B2022031806	LC-P	0.66	0.09	46.5	23	5
A22B2022101204	LC-P	1.71	0.32	35	97	0
A22B2023033105	LC-P	1.05	0.1	32.8	79	8
A22B2023041207	LC-P	2.9	0.01	40.2	0	2
A22B2023042604	LC-P	0.87	0.04	44	7	25
A22B2023042811	LC-P	1.5	0.26	37.5	88	5
A22S2022092703	LC-P	1.59	0.16	38.5	14	0
A22S2022093001	LC-P	0.97	0.08	33.4	0	0
A23B2023070620	LC-P	1.45	0.14	37.2	51	2
A23B2023071807	LC-P	0.86	0.28	44.5	34	3
A23B2023110803	LC-P	1.4	0.26	37.6	15	15
A23B2023120110	LC-P	1.02	0.13	39	44	8
A23B2023122906	LC-P	1.75	0.62	40.8	42	2
A23B2024010514	LC-P	1.38	0.1	38	48	4
A23B2024012308	LC-P	1.66	0.12	41.8	54	5
A23B2024012409	LC-P	2.48	0.04	31.2	23	17
A23B2024020610	LC-P	1.19	0.19	38.9	5	5
A23B2024022408	LC-P	1.17	0.14	42.4	44	7
A23B2024022707	LC-P	0.68	0.05	38	12	5
A23B2024030705	LC-P	0.661	0.08	40.4	18	4
A23B2024031510	LC-P	0.67	0.18	41.7	55	0
A23B2024031513	LC-P	1.67	0.12	36.5	88	3
A23B2024032305	LC-P	1.25	0.02	45.3	2	6
A23B2024032502	LC-P	0.51	0	39.5	65	0
A23B2024060708	LC-P	1.03	0.18	37.8	44	2
A23B2024070512	LC-P	1.54	0.13	45.6	60	0
A23B2024070908	LC-P	1.05	0.03	42.4	65	1
A23B2024070910	LC-P	0.66	0.07	39.04	78	0
A23B2024100110	LC-P	2.12	0.17	40.9	38	2
CF220B0115	LC-P	1.99	0.18	39.8	2	6
CF236Q0171	LC-P	1.2	0.2	35.8	90	4
CF236Q0220	LC-P	1.33	0.24	37.5	63	2
R210630PAPR057	LC-P	1.27	0.12	39.04	90	0
