# Supplementary material for: Enrichment of prevotella melaninogenica in the lower respiratory tract links to checkpoint inhibitor pneumonitis and radiation pneumonitis
Source: Front Cell Infect Microbiol. 2025 Oct 3;15:1594460. doi: 10.3389/fcimb.2025.1594460 (PMC12531214; doi:10.3389/fcimb.2025.1594460)
Supplement: Supplementary file 2 [file DataSheet1.zip › Data-all result/alpha_index/Alpha_diversity_result.xls]

ID	Group	shannon	simpson	chao1	ace
A22B2023060505	CIP/RP	0.695347878928867	0.278871963847192	10	10
A23B2023082912	CIP/RP	1.61887916566125	0.735910473945341	11	11
A23B2023090106	CIP/RP	2.91716974387561	0.895804165664516	95	95
A23B2023090506	CIP/RP	0.0275112802807951	0.00596263701800537	38	38
A23B2023102405	CIP/RP	2.83648430629497	0.895632307811887	90	90
A23B2023122907	CIP/RP	1.68356368927095	0.675358670717341	17	17
A23B2024010909	CIP/RP	2.60177089029337	0.900575934867334	22	22
A23B2024022711	CIP/RP	1.9596998946019	0.794202623503041	34	34
A23B2024053105	CIP/RP	1.85669175681993	0.706868196413188	22	22
A23B2024062710	CIP/RP	2.28881015884277	0.863238610889309	68	68
A23B2024072511	CIP/RP	1.53015085737357	0.662446747183337	22	22
A23B2024080213	CIP/RP	2.3268233607482	0.883638700562751	19	19
A23B2024090320	CIP/RP	3.52596403150921	0.943067147484387	110	110
A23B2024090321	CIP/RP	1.6528806356652	0.739583333333333	7	7
A23B2023070610	CIP/RP	1.82622227350116	0.76112393274974	35	35
A23B2024090513	CIP/RP	2.19484851923376	0.838674312700287	15	15
CF221P0101	CIP/RP	2.18125907129293	0.84628026705247	37	37
CF23550207	CIP/RP	2.47005325490482	0.88853716492714	72	72
CF23BL0060	CIP/RP	2.07468044713483	0.839372633856138	11	11
CF24130032	CIP/RP	2.40052622045395	0.88991124260355	15	15
CF24930011	CIP/RP	2.15562298506698	0.828486160411294	53	53
CF24960051	CIP/RP	2.17980304308039	0.847748497307501	23	23
A21B2021102810	LC-P	1.64060902343281	0.73456700591716	15	15
A22B2022021507	LC-P	2.05030547326695	0.858267273851689	9	9
A22B2022021809	LC-P	2.07814385509933	0.843058720798162	42	42
A22B2022030807	LC-P	2.50434742823915	0.87963135344046	48	48
A22B2022031806	LC-P	2.40184645620268	0.885269091019575	34	34
A22B2022101204	LC-P	2.20118924236059	0.857568018661143	14	14
A22B2023033105	LC-P	1.67391489106459	0.777227452221425	18	18.4401313409578
A22B2023041207	LC-P	1.37275470852706	0.520178914748543	37	37
A22B2023042604	LC-P	2.17953750121758	0.832507482459168	36	36
A22B2023042811	LC-P	2.28415991001804	0.884755304921958	12	12
A22S2022092703	LC-P	2.03357139411427	0.770887745415169	77	77
A22S2022093001	LC-P	1.64335714979536	0.680093916955201	36	36
A23B2023070620	LC-P	1.8342342284269	0.822916666666667	7	7
A23B2023071807	LC-P	2.84026488818052	0.925714210188936	26	26.3076923076923
A23B2023110803	LC-P	1.97318798491784	0.799787771917231	16	16
A23B2023120110	LC-P	1.51791201852868	0.716062736614386	7	7
A23B2023122906	LC-P	2.38257541343034	0.855113888575026	30	30
A23B2024010514	LC-P	0.957010600483785	0.363476674333518	17	17
A23B2024012308	LC-P	2.48037297466848	0.901451647683114	32	32
A23B2024012409	LC-P	2.63973669824629	0.910318559556787	18	18
A23B2024020610	LC-P	2.31667089384083	0.876875775909554	17	17
A23B2024022408	LC-P	1.00639435999316	0.347400828347707	53	53
A23B2024022707	LC-P	2.03098198489872	0.81456757716926	36	36
A23B2024030705	LC-P	2.50343458400968	0.894013467884754	38	38
A23B2024031510	LC-P	2.18905245079856	0.871066859275083	13	13
A23B2024031513	LC-P	1.17913154782724	0.585275076208448	19	19
A23B2024032305	LC-P	2.80931295113802	0.900920672513982	90	90
A23B2024032502	LC-P	1.81625942198369	0.733785217488933	41	41
A23B2024060708	LC-P	2.39941692923931	0.853466270582739	38	38
A23B2024070512	LC-P	1.38299672348659	0.601275851593993	16	16
A23B2024070908	LC-P	2.30648267392046	0.839216317608968	58	58
A23B2024070910	LC-P	1.76826421795002	0.715188781634311	14	14
A23B2024100110	LC-P	2.2145390765815	0.836863711899891	34	34
CF220B0115	LC-P	2.68840346215489	0.917265296404396	43	43
CF236Q0171	LC-P	1.83739882692888	0.743690429269629	15	15
CF236Q0220	LC-P	1.18564001852993	0.450840616631241	19	19
R210630PAPR057	LC-P	2.30533326829223	0.880792767993661	22	22
