# Supplementary material for: Enrichment of prevotella melaninogenica in the lower respiratory tract links to checkpoint inhibitor pneumonitis and radiation pneumonitis
Source: Front Cell Infect Microbiol. 2025 Oct 3;15:1594460. doi: 10.3389/fcimb.2025.1594460 (PMC12531214; doi:10.3389/fcimb.2025.1594460)
Supplement: Supplementary file 2 [file DataSheet1.zip › Data-all result/alpha_index/Alpha_diversity_stat.xls]

Group	shannon_mean	simpson_mean	chao1_mean	ace_mean	shannon_sd	simpson_sd	chao1_sd	ace_sd	shannon_median	simpson_median	chao1_median	ace_median	shannon_q0.25	simpson_q0.25	chao1_q0.25	ace_q0.25	shannon_q0.75	simpson_q0.75	chao1_q0.75	ace_q0.75
CIP/RP	2.04567106658343	0.760058896584049	37.5454545454545	37.5454545454545	0.727751852832289	0.218600538615442	30.4689182340788	30.4689182340788	2.16771301407369	0.839023473278212	22.5	22.5	1.7192283353285	0.736828688792339	15.5	15.5	2.38210050552751	0.887312548836043	49.25	49.25
LC-P	2.01699311437284	0.775171890658429	29.6486486486486	29.6688600986122	0.497109996980113	0.151721089001289	18.7160302892945	18.7069554169923	2.07814385509933	0.836863711899891	26	26.3076923076923	1.67391489106459	0.733785217488933	16	16	2.38257541343034	0.87963135344046	38	38
