# Supplementary material for: Enrichment of prevotella melaninogenica in the lower respiratory tract links to checkpoint inhibitor pneumonitis and radiation pneumonitis
Source: Front Cell Infect Microbiol. 2025 Oct 3;15:1594460. doi: 10.3389/fcimb.2025.1594460 (PMC12531214; doi:10.3389/fcimb.2025.1594460)
Supplement: Supplementary file 2 [file DataSheet1.zip › Data-all result/beta_div/Beta_diversity_result.xls]

ID	Group	PC1	PC2	Axis.1	Axis.2	MDS1	MDS2	A22B2023060505	A23B2023082912	A23B2023090106	A23B2023090506	A23B2023102405	A23B2023122907	A23B2024010909	A23B2024022711	A23B2024053105	A23B2024062710	A23B2024072511	A23B2024080213	A23B2024090320	A23B2024090321	A23B2023070610	A23B2024090513	CF221P0101	CF23550207	CF23BL0060	CF24130032	CF24930011	CF24960051	A21B2021102810	A22B2022021507	A22B2022021809	A22B2022030807	A22B2022031806	A22B2022101204	A22B2023033105	A22B2023041207	A22B2023042604	A22B2023042811	A22S2022092703	A22S2022093001	A23B2023070620	A23B2023071807	A23B2023110803	A23B2023120110	A23B2023122906	A23B2024010514	A23B2024012308	A23B2024012409
A22B2023060505	CIP/RP	0.511933096928911	-1.53344895290838	0.181512785396	0.11426625175163	-0.154127273972553	0.0529507724278404	0	0.658228425469805	0.928630705394191	0.99893482041967	1	0.763867684478372	1	0.810340664129397	0.816326530612245	0.608405129798739	0.267333008498877	0.769340853607206	0.729631864815932	1	0.645867864762569	0.763286004056795	0.735121024485585	0.898023250523634	0.787037037037037	0.862068965517241	0.596254055196948	0.628878942672537	0.810344827586207	0.774193548387097	0.693984958668177	0.70101687212407	0.810205485846268	0.628060969515242	0.681219420398946	0.717740403709012	0.981888566293378	0.660205970840083	0.818167328249447	0.815933930072697	1	0.646219686162625	0.721633888048411	0.720853858784893	0.776906589978024	0.800829875518672	0.838028497288562	1
A23B2023082912	CIP/RP	-0.0960785341484597	-0.0575155401602263	0.277217573094555	-0.199057180622517	-0.0676012640239385	-0.0935175969543218	0.658228425469805	0	0.838769969337051	0.998520626766783	0.999195300555242	0.775063613231552	1	0.591633601029388	0.772108843537415	0.736572712018512	0.842178085300506	0.70320328746964	0.724803862401931	0.99156746031746	0.349605226479468	0.361640211640212	0.770870697427721	0.710374204204761	0.421957671957672	0.863332070228622	0.457697301919055	0.788102534477286	0.530456852791878	0.611324458098652	0.726435742253074	0.461200954846519	0.660714882563875	0.842592592592593	0.692322416776688	0.598397596394592	0.82614735372927	0.749742551755974	0.55989045300654	0.825486836069893	1	0.726709387194408	0.822987456875505	1	0.567615384295164	0.769654657621463	0.702804289531452	1
A23B2023090106	CIP/RP	2.700445875574	1.26811245155159	-0.193971686708074	0.179700452483687	0.0741213321210401	0.16899849400325	0.928630705394191	0.838769969337051	0	0.971503936906405	0.67204809896537	0.954054288158928	0.468870924785762	0.970744586040583	0.932475230756203	0.842427803670787	0.930264237466387	0.887996775229065	0.71940886508598	0.997937751282407	0.812469631625811	0.839557399723375	0.837480500622884	0.817248064079585	0.763762102351314	0.870682865016286	0.816730923884229	0.84071994119847	0.841902043796645	0.658921161825726	0.806160402012863	0.866682949052739	0.987521236880053	0.843482269930042	0.827729881362671	0.924394079286844	0.879868259077986	0.833471645919779	0.743965413627335	0.876770780136709	0.805963905820485	0.837446871323322	0.869666783446702	0.996790160087394	0.843281719124245	0.701058902833808	0.883859346970453	0.700241242883335
A23B2023090506	CIP/RP	1.02456758052143	0.94734539973205	-0.377671762556659	0.0275339255843262	0.422845117051391	0.129298945289247	0.99893482041967	0.998520626766783	0.971503936906405	0	0.974760208694421	0.998835344845766	0.844248692654326	0.99854836207207	0.998619354490376	0.998779476342021	0.999828726280346	0.998735051041462	0.996292584060404	0.99995492653459	0.998207000409396	0.998642493800593	0.998837760968588	0.999537960193043	0.998657148697064	0.791963745634267	0.998720176969184	0.99893482041967	0.998754333799976	0.999818742069965	0.998845340493245	0.9967889598715	0.998731838652599	0.999852679724951	0.999783992463272	0.998496723831225	0.999642332310845	0.99893482041967	0.998465342236192	0.999018006136072	0.999958789935885	0.984577307139673	0.990646180378728	1	0.998862317247656	0.999817266644863	0.998657086099697	0.674337150691708
A23B2023102405	CIP/RP	3.38935218889466	2.37886323557673	-0.524091126426133	0.175571728175137	0.275743538876136	0.252419799707837	1	0.999195300555242	0.67204809896537	0.974760208694421	0	0.993314978181071	0.639026312582408	0.997700897875559	0.813040400838858	0.99908713718273	0.998307156625374	0.999517180333146	0.858587770185284	0.872058312736279	0.99826302764807	0.975809787985364	0.999503479235918	0.999991453310159	0.999517180333146	0.973338244109739	0.999516505174281	0.999517180333146	0.974736215845717	1	0.999370931948847	0.982446806535891	0.999069584389121	0.957672809205762	0.998873205720941	0.990400854046886	0.996430645819467	0.999517180333146	0.998130443876242	0.987428423505946	0.945111017579465	0.917215774918233	0.607103732661611	1	0.997116250959102	0.816121588180485	0.999201914467002	0.625170998632011
A23B2023122907	CIP/RP	0.718219980562794	-0.357400024226014	0.0976557389353012	0.00323537653973457	0.060045610546008	0.0342203572954744	0.763867684478372	0.775063613231552	0.954054288158928	0.998835344845766	0.993314978181071	0	0.99380559657147	0.832949187641066	0.817811704834606	0.856600159810879	0.929768096140684	0.733828830015635	0.794312711768085	1	0.77468879031328	0.785421344110163	0.801853404162859	0.89989655024429	0.810705871265668	0.887089147967524	0.657531439864686	0.568872600621771	0.833078880407125	0.945038167938931	0.563761517619342	0.771220484513953	0.764084151999396	0.932824427480916	0.941973676460941	0.77513844378844	0.949955778270772	0.797561350479021	0.928795192732121	0.942228292973659	1	0.764940939022354	0.71903079019703	0.98505129457743	0.726840879834555	0.72064457538702	0.756918769620113	0.997964376590331
A23B2024010909	CIP/RP	4.08027550647514	3.00577533678122	-0.527497265969249	0.161088790042926	0.324063913273481	0.250932499362958	1	1	0.468870924785762	0.844248692654326	0.639026312582408	0.99380559657147	0	0.999873840554135	0.944455140546785	0.999793391259057	1	1	0.82175550892219	1	0.999211619057218	1	1	1	1	0.834700394464968	1	1	0.976190618714682	1	1	0.983303225548574	0.999877972239157	0.938679245283019	1	0.991859722189356	0.996915252932955	1	0.99924736404904	0.988564147271947	0.770192632646164	0.918978755476	0.966243942821664	1	0.998404168460431	0.822093455748488	0.99974786851783	0.429245283018868
A23B2024022711	CIP/RP	-1.18632648935331	1.82296234821304	-0.0184233984566093	-0.477438242817328	0.0782618481833156	-0.205807740156044	0.810340664129397	0.591633601029388	0.970744586040583	0.99854836207207	0.997700897875559	0.832949187641066	0.999873840554135	0	0.739998135258845	0.830295533266639	0.951313232715127	0.650599685186638	0.826725695194335	0.980142775538541	0.694574712723702	0.528312404306359	0.768530748444069	0.914812418620728	0.756279238179178	0.755275368878885	0.603605361189076	0.943603563151949	0.665105964471648	1	0.761443431066219	0.549488051139614	0.590224992458582	0.981149886211464	0.975217417237604	0.602679674890649	0.999466836650878	0.86224478244729	0.89209428358001	0.963703128590943	0.947894327220154	0.762631780844546	0.956139441543559	1	0.596515374796492	0.999888869753165	0.741907303693288	0.999912188910923
A23B2024053105	CIP/RP	1.37994832954567	2.48208325368126	-0.118818394711596	-0.296788056551417	0.18846275813253	-0.101828225942581	0.816326530612245	0.772108843537415	0.932475230756203	0.998619354490376	0.813040400838858	0.817811704834606	0.944455140546785	0.739998135258845	0	0.87483609306771	0.9719069821251	0.748299319727891	0.740930047335772	0.906037414965986	0.829488959810494	0.779191676670668	0.770262527617405	0.920848897113075	0.836356764928193	0.845287717208899	0.795332525349706	0.942991185669605	0.380943748057599	0.979591836734694	0.793348555310854	0.812027800058597	0.775247044571363	0.944690919846199	0.99059089198344	0.367449132882998	0.98498379028094	0.86241610738255	0.942431420269377	0.951031577261734	1	0.795937775966307	0.886957506149207	0.977972141237447	0.735710806745987	0.97933779320857	0.805182380300194	0.959183673469388
A23B2024062710	CIP/RP	-0.761937438423607	-0.786075001073297	0.214521374993855	0.115166808894228	-0.0661053712773996	0.00159702614852661	0.608405129798739	0.736572712018512	0.842427803670787	0.998779476342021	0.99908713718273	0.856600159810879	0.999793391259057	0.830295533266639	0.87483609306771	0	0.66108884008745	0.584591083830745	0.527073885324598	0.999801048851729	0.668618120491391	0.868545567078477	0.714614765090887	0.841605857624459	0.729374012579069	0.57670452484235	0.521401342802927	0.385622787951472	0.859703780336033	0.568396180676293	0.37497907958837	0.798373801878044	0.863303057951394	0.677177019731442	0.731726674645626	0.805512378902297	0.995871687645955	0.61858384922619	0.77190225308288	0.812364430360706	0.71061172929293	0.558171175374982	0.707561931534688	1	0.568915473839875	0.731135617189979	0.677831748252927	0.99995805645601
A23B2024072511	CIP/RP	-0.407748378692063	-1.61122897780861	0.0248056028927914	0.269568903824135	-0.223885630318847	0.0965779591452956	0.267333008498877	0.842178085300506	0.930264237466387	0.999828726280346	0.998307156625374	0.929768096140684	1	0.951313232715127	0.9719069821251	0.66108884008745	0	0.874289029359998	0.851818903891978	0.998671355998437	0.793482314247946	0.929545638437943	0.949443739413891	0.889986304511087	0.888861100690537	0.921329378208936	0.824336494314009	0.719343147197401	1	0.792648721765286	0.893616818020811	0.816380997966313	0.938083688484447	0.661947505676948	0.615027886352559	0.940546014829651	0.961892989989968	0.841821555566559	0.840913402131073	0.792585032513875	0.868345362298128	0.75470518424279	0.74082157604288	0.696267665608566	0.95323861121406	0.772838381317417	0.910618321343502	1
A23B2024080213	CIP/RP	-2.68398998069718	1.44102680203859	0.0469377962656229	-0.32712145740638	-0.0256456501809288	-0.159782797223847	0.769340853607206	0.70320328746964	0.887996775229065	0.998735051041462	0.999517180333146	0.733828830015635	1	0.650599685186638	0.748299319727891	0.584591083830745	0.874289029359998	0	0.81461429909097	1	0.703434597742008	0.772454603526738	0.703244211736362	0.592163941633118	0.624137522487552	0.51308630816078	0.702739608792158	0.887238485646772	0.785804984524582	0.883155147739709	0.634510330968933	0.75370040471039	0.740623515464142	0.858520272652629	0.943469042997002	0.701287219995749	0.964715438485116	0.800542212273534	0.893786481336575	0.877938292766521	0.92813849169603	0.71990874700784	0.905632933389489	1	0.661948347648387	0.93786727091534	0.249085011543207	1
A23B2024090320	CIP/RP	3.05089571272251	1.44618230597074	0.0483964923748116	0.0827469529141071	0.0599888587987909	0.0746513186723289	0.729631864815932	0.724803862401931	0.71940886508598	0.996292584060404	0.858587770185284	0.794312711768085	0.82175550892219	0.826725695194335	0.740930047335772	0.527073885324598	0.851818903891978	0.81461429909097	0	0.96277138002643	0.715876931704027	0.778593489296745	0.779605451310417	0.876282145372935	0.766847716757192	0.81394335232699	0.551176043153831	0.596362971198261	0.798611642960644	0.687490671702325	0.490713768213996	0.61509781119866	0.851034654032736	0.831019915509958	0.853207470843316	0.790713865846896	0.98090361391497	0.663603261331832	0.809159406659328	0.838353112538504	0.781459531946187	0.748237587345757	0.826515071274913	0.980258956047146	0.642141889520984	0.793175306069289	0.831073125758655	0.948098974049487
A23B2024090321	CIP/RP	1.04458630006595	2.11402134283177	-0.377420847288925	-0.0178545196189167	0.429389061704335	-0.181193657696571	1	0.99156746031746	0.997937751282407	0.99995492653459	0.872058312736279	1	1	0.980142775538541	0.906037414965986	0.999801048851729	0.998671355998437	1	0.96277138002643	0	0.999499404807039	0.85	0.999995216431165	0.999996419225306	1	1	1	1	0.997977474619289	1	0.999846821021305	0.991992817085915	0.999659077378155	1	0.994701433729697	1	1	1	0.999750391431619	0.923994743758213	1	0.993935610452154	0.874397049087298	1	1	1	0.999933961925165	1
A23B2023070610	CIP/RP	-0.381710397760458	-0.84177449691578	0.292363631577152	-0.120984455223515	-0.0844244635139811	-0.0717161753201428	0.645867864762569	0.349605226479468	0.812469631625811	0.998207000409396	0.99826302764807	0.77468879031328	0.999211619057218	0.694574712723702	0.829488959810494	0.668618120491391	0.793482314247946	0.703434597742008	0.715876931704027	0.999499404807039	0	0.530883374892695	0.756038840816295	0.752852108343428	0.36725323219593	0.839308864414874	0.575746679418875	0.732706978252886	0.524292058406396	0.556449111571187	0.683448705755358	0.626506386000195	0.747353537124844	0.82951908693655	0.678795071806734	0.671620056397361	0.894523019826014	0.706081437606485	0.414776746962011	0.831494421341102	0.996652966096347	0.663809002232729	0.767164695912445	0.99988555348355	0.693022764487738	0.827610734585267	0.775644340334489	0.999434635634445
A23B2024090513	CIP/RP	-0.043085138035437	0.859861726458328	0.09175615875085	-0.331795168300245	0.0361285959052979	-0.162566327973448	0.763286004056795	0.361640211640212	0.839557399723375	0.998642493800593	0.975809787985364	0.785421344110163	1	0.528312404306359	0.779191676670668	0.868545567078477	0.929545638437943	0.772454603526738	0.778593489296745	0.85	0.530883374892695	0	0.779685702644357	0.777912646837287	0.542483660130719	0.888594164456233	0.570855996895021	0.895861278830554	0.530456852791878	0.764705882352941	0.786838274163046	0.528331925851065	0.654632212857067	0.952941176470588	0.790719298634019	0.630445668502754	0.901700539195355	0.815357283853139	0.68891451636154	0.853973591810494	1	0.855735503901989	0.904885645634956	1	0.68095987411487	0.95235538198682	0.835562473664824	1
CF221P0101	CIP/RP	-0.45571022915373	-2.64519489443588	0.165607404115882	-0.0810231863723973	-0.000863306796658239	-0.0627721551248477	0.735121024485585	0.770870697427721	0.837480500622884	0.998837760968588	0.999503479235918	0.801853404162859	1	0.768530748444069	0.770262527617405	0.714614765090887	0.949443739413891	0.703244211736362	0.779605451310417	0.999995216431165	0.756038840816295	0.779685702644357	0	0.8464053165789	0.774825054778637	0.759070495895034	0.62688621669316	0.794243501060454	0.787551015354693	0.758529281746746	0.579661342222061	0.607493509367346	0.751090934883276	0.713038607421469	0.747370033695531	0.712850572216735	0.996777467533131	0.549944938157765	0.693287094103721	0.906613971936902	0.952369321743001	0.62716793370722	0.936741196868556	0.999832347301783	0.64650177352071	0.823332269031106	0.76337356842336	1
CF23550207	CIP/RP	-9.99710781299924	2.21465667918929	0.0303290946612684	-0.0993788593728784	-0.182992991294639	-0.174067823742092	0.898023250523634	0.710374204204761	0.817248064079585	0.999537960193043	0.999991453310159	0.89989655024429	1	0.914812418620728	0.920848897113075	0.841605857624459	0.889986304511087	0.592163941633118	0.876282145372935	0.999996419225306	0.752852108343428	0.777912646837287	0.8464053165789	0	0.720315056559199	0.825873684260116	0.80968252838674	0.899005756234421	0.849379886115796	0.738986837959117	0.830555436372944	0.861961969552904	0.914906524816394	0.872395100505688	0.566792863897399	0.938931632655006	0.900998250999726	0.897640740821873	0.614293138898655	0.839704147032456	1	0.843372213154934	0.83099267370625	0.999991815126497	0.920054791544702	0.898113476434769	0.582653542994661	1
CF23BL0060	CIP/RP	-0.731827401528563	0.0769576545177992	0.19275090732554	-0.216739090295635	-0.0879294426128692	-0.125945859445312	0.787037037037037	0.421957671957672	0.763762102351314	0.998657148697064	0.999517180333146	0.810705871265668	1	0.756279238179178	0.836356764928193	0.729374012579069	0.888861100690537	0.624137522487552	0.766847716757192	1	0.36725323219593	0.542483660130719	0.774825054778637	0.720315056559199	0	0.777188328912467	0.704261611237183	0.856032603544688	0.643213009964279	0.578255675029869	0.692040048808755	0.706174873390689	0.704683014509546	0.830917874396135	0.760459791745076	0.762486322075706	0.812126518887199	0.759259259259259	0.442883857915438	0.774308703639597	1	0.745126010461246	0.89208270297529	1	0.754320016318443	0.815736898724451	0.566521009254512	1
CF24130032	CIP/RP	-1.5367919481159	1.2942747953042	-0.120716744388297	-0.171675586654325	0.162178320902423	-0.0317132000433088	0.862068965517241	0.863332070228622	0.870682865016286	0.791963745634267	0.973338244109739	0.887089147967524	0.834700394464968	0.755275368878885	0.845287717208899	0.57670452484235	0.921329378208936	0.51308630816078	0.81394335232699	1	0.839308864414874	0.888594164456233	0.759070495895034	0.825873684260116	0.777188328912467	0	0.752595091251653	0.844852097692979	0.863011485276495	0.904509283819629	0.641048568797177	0.885342551838475	0.837558294355175	0.973474801061008	0.987720598695688	0.810880464832951	0.999706583101534	0.793103448275862	0.928067720303273	0.992546679046878	0.843348051449415	0.728093017622479	0.918756623101378	1	0.70962524547809	0.930122923734414	0.52803583469483	0.793103448275862
CF24930011	CIP/RP	-0.238570835911775	-0.962459987716872	0.28840510419436	-0.0116178312529452	-0.0165989588233858	-0.00910293123554498	0.596254055196948	0.457697301919055	0.816730923884229	0.998720176969184	0.999516505174281	0.657531439864686	1	0.603605361189076	0.795332525349706	0.521401342802927	0.824336494314009	0.702739608792158	0.551176043153831	1	0.575746679418875	0.570855996895021	0.62688621669316	0.80968252838674	0.704261611237183	0.752595091251653	0	0.476799789804859	0.693105452247565	0.627091309782959	0.355172444457121	0.490985178946841	0.694737957669192	0.765946567396825	0.789220633548835	0.571983644481412	0.956617080956398	0.589744786620177	0.767339522876472	0.797362210001408	0.796222085231484	0.575345014570472	0.699908692278681	0.999511499256061	0.336308057442553	0.667308494995118	0.740612539643808	1
CF24960051	CIP/RP	0.865881168362138	-2.24667645565566	0.241464086673192	0.358714728735876	-0.0866346789247173	0.108015440919571	0.628878942672537	0.788102534477286	0.84071994119847	0.99893482041967	0.999517180333146	0.568872600621771	1	0.943603563151949	0.942991185669605	0.385622787951472	0.719343147197401	0.887238485646772	0.596362971198261	1	0.732706978252886	0.895861278830554	0.794243501060454	0.899005756234421	0.856032603544688	0.844852097692979	0.476799789804859	0	0.943773102075633	0.508514710423412	0.372365973784363	0.831404408791297	0.874916642292735	0.664415695194768	0.730283437540698	0.866621762327882	0.959352415226692	0.589788715596155	0.795484262114486	0.812801385182783	0.785714285714286	0.637537990530608	0.467473524962179	0.998734040104526	0.564318370902531	0.515073790964338	0.857315716356845	1
A21B2021102810	LC-P	0.515770443101262	0.678040580357777	0.0869716743368608	-0.367051435402341	0.112536632785083	-0.151313557823216	0.810344827586207	0.530456852791878	0.841902043796645	0.998754333799976	0.974736215845717	0.833078880407125	0.976190618714682	0.665105964471648	0.380943748057599	0.859703780336033	1	0.785804984524582	0.798611642960644	0.997977474619289	0.524292058406396	0.530456852791878	0.787551015354693	0.849379886115796	0.643213009964279	0.863011485276495	0.693105452247565	0.943773102075633	0	0.812817258883249	0.775899143600741	0.678098638915337	0.767871552684634	0.976522842639594	0.84595081185796	0.253833478644362	0.901700539195355	0.86241610738255	0.75002700695484	0.982135976143814	1	0.884486991028046	0.975794251134644	1	0.703883388514579	1	0.864415255354235	0.976522842639594
A22B2022021507	LC-P	0.419042305205307	-3.05074557630626	0.260651286348618	0.278934088524086	-0.181910221670797	0.0362108910556304	0.774193548387097	0.611324458098652	0.658921161825726	0.999818742069965	1	0.945038167938931	1	1	0.979591836734694	0.568396180676293	0.792648721765286	0.883155147739709	0.687490671702325	1	0.556449111571187	0.764705882352941	0.758529281746746	0.738986837959117	0.578255675029869	0.904509283819629	0.627091309782959	0.508514710423412	0.812817258883249	0	0.69973341766409	0.892680630736644	1	0.716222533894343	0.648074066879535	0.932899349023535	0.901700539195355	0.53402612398066	0.616904504424442	0.713222653123842	0.785714285714286	0.674044759406685	0.702048053617035	1	0.722790453710989	0.594521036898229	0.874512485044362	1
A22B2022021809	LC-P	-0.352954070087578	-0.617579588577984	0.222649248515332	0.0243076281805547	-0.00550370674864936	0.00646994928456416	0.693984958668177	0.726435742253074	0.806160402012863	0.998845340493245	0.999370931948847	0.563761517619342	1	0.761443431066219	0.793348555310854	0.37497907958837	0.893616818020811	0.634510330968933	0.490713768213996	0.999846821021305	0.683448705755358	0.786838274163046	0.579661342222061	0.830555436372944	0.692040048808755	0.641048568797177	0.355172444457121	0.372365973784363	0.775899143600741	0.69973341766409	0	0.712633469273017	0.721424275055584	0.8490076409246	0.864478228919002	0.713944137950222	0.959650580612892	0.620687716848677	0.731415527749172	0.901288335358221	0.785712499368649	0.592469280115828	0.67101647181794	0.999855504084788	0.425351170963459	0.637401858094539	0.659369798083103	1
A22B2022030807	LC-P	0.634633581424325	-0.266827376472282	0.168791141923445	-0.189071819055895	-0.0019165946135486	-0.0906784747382718	0.70101687212407	0.461200954846519	0.866682949052739	0.9967889598715	0.982446806535891	0.771220484513953	0.983303225548574	0.549488051139614	0.812027800058597	0.798373801878044	0.816380997966313	0.75370040471039	0.61509781119866	0.991992817085915	0.626506386000195	0.528331925851065	0.607493509367346	0.861961969552904	0.706174873390689	0.885342551838475	0.490985178946841	0.831404408791297	0.678098638915337	0.892680630736644	0.712633469273017	0	0.6713863041505	0.749151548019824	0.647904320186494	0.624499875673308	0.979809609043138	0.730575374229388	0.726563798301719	0.85758196385005	1	0.724552731755894	0.888878365107636	1	0.63186191447092	0.86416297317834	0.822653695816811	0.998117204048011
A22B2022031806	LC-P	-0.206874282029272	-0.243785940218466	0.0329916455199728	-0.250241483871873	0.0587241901046398	-0.120459994256806	0.810205485846268	0.660714882563875	0.987521236880053	0.998731838652599	0.999069584389121	0.764084151999396	0.999877972239157	0.590224992458582	0.775247044571363	0.863303057951394	0.938083688484447	0.740623515464142	0.851034654032736	0.999659077378155	0.747353537124844	0.654632212857067	0.751090934883276	0.914906524816394	0.704683014509546	0.837558294355175	0.694737957669192	0.874916642292735	0.767871552684634	1	0.721424275055584	0.6713863041505	0	0.77228168228129	0.963756017116671	0.72711366233773	0.57500659530073	0.80957969066816	0.839624207044896	0.977351022658381	1	0.715529554131199	0.93472964055733	0.999805176200936	0.578585122395377	0.844831973505195	0.731582694682402	1
A22B2022101204	LC-P	1.37578762071193	-0.896066214175545	0.0781866771312961	0.249908026012924	-0.184781203590378	0.0918257721475322	0.628060969515242	0.842592592592593	0.843482269930042	0.999852679724951	0.957672809205762	0.932824427480916	0.938679245283019	0.981149886211464	0.944690919846199	0.677177019731442	0.661947505676948	0.858520272652629	0.831019915509958	1	0.82951908693655	0.952941176470588	0.713038607421469	0.872395100505688	0.830917874396135	0.973474801061008	0.765946567396825	0.664415695194768	0.976522842639594	0.716222533894343	0.8490076409246	0.749151548019824	0.77228168228129	0	0.590739255889556	0.924386579869805	0.81625881377022	0.733197159809357	0.723756079077157	0.75517201589107	1	0.672889660733114	0.715582450832073	1	0.902045633359559	0.775933609958506	0.880805281589359	0.953488372093023
A22B2023033105	LC-P	-2.6026579799871	-1.36596608953476	0.141683561790828	0.189480821353186	-0.244655603606436	-0.00482483846276983	0.681219420398946	0.692322416776688	0.827729881362671	0.999783992463272	0.998873205720941	0.941973676460941	1	0.975217417237604	0.99059089198344	0.731726674645626	0.615027886352559	0.943469042997002	0.853207470843316	0.994701433729697	0.678795071806734	0.790719298634019	0.747370033695531	0.566792863897399	0.760459791745076	0.987720598695688	0.789220633548835	0.730283437540698	0.84595081185796	0.648074066879535	0.864478228919002	0.647904320186494	0.963756017116671	0.590739255889556	0	0.964120366007652	0.897728276458095	0.877354487197298	0.621704047164376	0.794925252072084	0.985946258384525	0.754041691643551	0.739739010195154	1	0.957214690823077	0.785645181315107	0.945320504204917	1
A22B2023041207	LC-P	0.439691904846151	0.387071136268787	0.0858955849490099	-0.353579883043112	0.0945304523213348	-0.131206319132174	0.717740403709012	0.598397596394592	0.924394079286844	0.998496723831225	0.990400854046886	0.77513844378844	0.991859722189356	0.602679674890649	0.367449132882998	0.805512378902297	0.940546014829651	0.701287219995749	0.790713865846896	1	0.671620056397361	0.630445668502754	0.712850572216735	0.938931632655006	0.762486322075706	0.810880464832951	0.571983644481412	0.866621762327882	0.253833478644362	0.932899349023535	0.713944137950222	0.624499875673308	0.72711366233773	0.924386579869805	0.964120366007652	0	0.994478835153882	0.775036716148048	0.889345610863183	0.934941997312249	1	0.796718372866431	0.932555260857931	0.998237565767307	0.588463340171548	0.964961717200517	0.775306682442143	0.992989484226339
A22B2023042604	LC-P	0.3882948693764	-1.10053448562954	-0.12799572183037	0.0169951682873306	-0.241316318274462	0.226151783261877	0.981888566293378	0.82614735372927	0.879868259077986	0.999642332310845	0.996430645819467	0.949955778270772	0.996915252932955	0.999466836650878	0.98498379028094	0.995871687645955	0.961892989989968	0.964715438485116	0.98090361391497	1	0.894523019826014	0.901700539195355	0.996777467533131	0.900998250999726	0.812126518887199	0.999706583101534	0.956617080956398	0.959352415226692	0.901700539195355	0.901700539195355	0.959650580612892	0.979809609043138	0.57500659530073	0.81625881377022	0.897728276458095	0.994478835153882	0	0.983547628922992	0.884388273976377	0.995658322358803	1	0.939910316731515	0.937967373971129	0.970639032815199	0.870882025875155	0.855260832948962	0.862044423262079	0.999446979123462
A22B2023042811	LC-P	1.21274515100037	-7.16378694333342	0.228303811759698	0.137951123560257	-0.0853665010719444	0.0492364170094221	0.660205970840083	0.749742551755974	0.833471645919779	0.99893482041967	0.999517180333146	0.797561350479021	1	0.86224478244729	0.86241610738255	0.61858384922619	0.841821555566559	0.800542212273534	0.663603261331832	1	0.706081437606485	0.815357283853139	0.549944938157765	0.897640740821873	0.759259259259259	0.793103448275862	0.589744786620177	0.589788715596155	0.86241610738255	0.53402612398066	0.620687716848677	0.730575374229388	0.80957969066816	0.733197159809357	0.877354487197298	0.775036716148048	0.983547628922992	0	0.730583059760421	0.88401651681802	0.889980824544583	0.61255732462733	0.798332808740062	1	0.686052835847692	0.65624216770169	0.827089516291934	1
A22S2022092703	LC-P	-1.25449988142223	-1.27115406082079	0.192942354885773	-0.0015325965605007	-0.153472459843291	-0.0732475913374717	0.818167328249447	0.55989045300654	0.743965413627335	0.998465342236192	0.998130443876242	0.928795192732121	0.99924736404904	0.89209428358001	0.942431420269377	0.77190225308288	0.840913402131073	0.893786481336575	0.809159406659328	0.999750391431619	0.414776746962011	0.68891451636154	0.693287094103721	0.614293138898655	0.442883857915438	0.928067720303273	0.767339522876472	0.795484262114486	0.75002700695484	0.616904504424442	0.731415527749172	0.726563798301719	0.839624207044896	0.723756079077157	0.621704047164376	0.889345610863183	0.884388273976377	0.730583059760421	0	0.83974251601596	1	0.766266021021777	0.832830301788314	0.999152611987081	0.884504300858094	0.864774865551869	0.889420958704119	0.999882540750351
A22S2022093001	LC-P	-0.178129242361609	0.679491680757147	-0.000685832163626562	0.137103650147194	-0.257871310959908	-0.0800408053789966	0.815933930072697	0.825486836069893	0.876770780136709	0.999018006136072	0.987428423505946	0.942228292973659	0.988564147271947	0.963703128590943	0.951031577261734	0.812364430360706	0.792585032513875	0.877938292766521	0.838353112538504	0.923994743758213	0.831494421341102	0.853973591810494	0.906613971936902	0.839704147032456	0.774308703639597	0.992546679046878	0.797362210001408	0.812801385182783	0.982135976143814	0.713222653123842	0.901288335358221	0.85758196385005	0.977351022658381	0.75517201589107	0.794925252072084	0.934941997312249	0.995658322358803	0.88401651681802	0.83974251601596	0	1	0.811069217673205	0.814100340661817	1	0.96301396710332	0.815632818707767	0.863893745755545	0.999406557539192
A23B2023070620	LC-P	1.02568632733572	0.819384396554575	-0.214354915949435	0.173734839777721	0.0620044008526861	0.357488396230843	1	1	0.805963905820485	0.999958789935885	0.945111017579465	1	0.770192632646164	0.947894327220154	1	0.71061172929293	0.868345362298128	0.92813849169603	0.781459531946187	1	0.996652966096347	1	0.952369321743001	1	1	0.843348051449415	0.796222085231484	0.785714285714286	1	0.785714285714286	0.785712499368649	1	1	1	0.985946258384525	1	1	0.889980824544583	1	1	0	0.941050484446711	1	1	0.785714285714286	0.919167904903417	0.977433686759772	0.858803986710963
A23B2023071807	LC-P	0.0638213239646986	-0.902222336939769	0.13665555050884	0.0816168202589917	-0.0374083685913775	0.0189804359603798	0.646219686162625	0.726709387194408	0.837446871323322	0.984577307139673	0.917215774918233	0.764940939022354	0.918978755476	0.762631780844546	0.795937775966307	0.558171175374982	0.75470518424279	0.71990874700784	0.748237587345757	0.993935610452154	0.663809002232729	0.855735503901989	0.62716793370722	0.843372213154934	0.745126010461246	0.728093017622479	0.575345014570472	0.637537990530608	0.884486991028046	0.674044759406685	0.592469280115828	0.724552731755894	0.715529554131199	0.672889660733114	0.754041691643551	0.796718372866431	0.939910316731515	0.61255732462733	0.766266021021777	0.811069217673205	0.941050484446711	0	0.675719539356688	1	0.674124073623047	0.624464281486042	0.693139958799712	0.937232524964337
A23B2023110803	LC-P	0.972127220720464	-0.590892750708041	-0.0100165070900928	0.334750324210657	-0.0276229874148924	0.159281828913639	0.721633888048411	0.822987456875505	0.869666783446702	0.990646180378728	0.607103732661611	0.71903079019703	0.966243942821664	0.956139441543559	0.886957506149207	0.707561931534688	0.74082157604288	0.905632933389489	0.826515071274913	0.874397049087298	0.767164695912445	0.904885645634956	0.936741196868556	0.83099267370625	0.89208270297529	0.918756623101378	0.699908692278681	0.467473524962179	0.975794251134644	0.702048053617035	0.67101647181794	0.888878365107636	0.93472964055733	0.715582450832073	0.739739010195154	0.932555260857931	0.937967373971129	0.798332808740062	0.832830301788314	0.814100340661817	1	0.675719539356688	0	1	0.835606589924666	0.567084348240966	0.875910014788916	0.972768532526475
A23B2023120110	LC-P	0.597876243266436	0.273959989068072	-0.270435115165002	0.0916508487906563	-0.480421300498274	0.233691747644678	0.720853858784893	1	0.996790160087394	1	1	0.98505129457743	1	1	0.977972141237447	1	0.696267665608566	1	0.980258956047146	1	0.99988555348355	1	0.999832347301783	0.999991815126497	1	1	0.999511499256061	0.998734040104526	1	1	0.999855504084788	1	0.999805176200936	1	1	0.998237565767307	0.970639032815199	1	0.999152611987081	1	1	1	1	0	0.989809299014649	1	0.998339571041053	1
A23B2023122906	LC-P	-0.474795958383435	-0.689034784188027	0.175018120206608	-0.140566089733399	0.0430042071862215	-0.0253769237415643	0.776906589978024	0.567615384295164	0.843281719124245	0.998862317247656	0.997116250959102	0.726840879834555	0.998404168460431	0.596515374796492	0.735710806745987	0.568915473839875	0.95323861121406	0.661948347648387	0.642141889520984	1	0.693022764487738	0.68095987411487	0.64650177352071	0.920054791544702	0.754320016318443	0.70962524547809	0.336308057442553	0.564318370902531	0.703883388514579	0.722790453710989	0.425351170963459	0.63186191447092	0.578585122395377	0.902045633359559	0.957214690823077	0.588463340171548	0.870882025875155	0.686052835847692	0.884504300858094	0.96301396710332	0.785714285714286	0.674124073623047	0.835606589924666	0.989809299014649	0	0.772701600660766	0.626034467673052	1
A23B2024010514	LC-P	2.00286179662802	-1.79409355150444	0.0571524225223483	0.400206361508833	-0.0624107150864448	0.168302179305393	0.800829875518672	0.769654657621463	0.701058902833808	0.999817266644863	0.816121588180485	0.72064457538702	0.822093455748488	0.999888869753165	0.97933779320857	0.731135617189979	0.772838381317417	0.93786727091534	0.793175306069289	1	0.827610734585267	0.95235538198682	0.823332269031106	0.898113476434769	0.815736898724451	0.930122923734414	0.667308494995118	0.515073790964338	1	0.594521036898229	0.637401858094539	0.86416297317834	0.844831973505195	0.775933609958506	0.785645181315107	0.964961717200517	0.855260832948962	0.65624216770169	0.864774865551869	0.815632818707767	0.919167904903417	0.624464281486042	0.567084348240966	1	0.772701600660766	0	0.797909326791673	0.83402489626556
A23B2024012308	LC-P	-2.79787146997675	1.43021484401724	0.0262948633574091	-0.258778500799252	-0.0351027956753595	-0.157290060614049	0.838028497288562	0.702804289531452	0.883859346970453	0.998657086099697	0.999201914467002	0.756918769620113	0.99974786851783	0.741907303693288	0.805182380300194	0.677831748252927	0.910618321343502	0.249085011543207	0.831073125758655	0.999933961925165	0.775644340334489	0.835562473664824	0.76337356842336	0.582653542994661	0.566521009254512	0.52803583469483	0.740612539643808	0.857315716356845	0.864415255354235	0.874512485044362	0.659369798083103	0.822653695816811	0.731582694682402	0.880805281589359	0.945320504204917	0.775306682442143	0.862044423262079	0.827089516291934	0.889420958704119	0.863893745755545	0.977433686759772	0.693139958799712	0.875910014788916	0.998339571041053	0.626034467673052	0.797909326791673	0	0.999751386795531
A23B2024012409	LC-P	3.45708809056381	2.64043049681947	-0.519686656381448	0.139443097653681	0.351019768447436	0.248951426271501	1	1	0.700241242883335	0.674337150691708	0.625170998632011	0.997964376590331	0.429245283018868	0.999912188910923	0.959183673469388	0.99995805645601	1	1	0.948098974049487	1	0.999434635634445	1	1	1	1	0.793103448275862	1	1	0.976522842639594	1	1	0.998117204048011	1	0.953488372093023	1	0.992989484226339	0.999446979123462	1	0.999882540750351	0.999406557539192	0.858803986710963	0.937232524964337	0.972768532526475	1	1	0.83402489626556	0.999751386795531	0
A23B2024020610	LC-P	0.601303917401318	-3.89593594016385	0.0529081695367599	0.335255372422958	-0.119307534988472	0.155794866762271	0.710487444608567	0.842592592592592	0.830681286531786	0.998386364080823	0.949321407774728	0.841574676483964	0.952063766338731	0.979925913771175	0.982701795637014	0.682558792851528	0.646891217884698	0.915986194124084	0.781764663408181	0.997645864106352	0.798848070105181	0.950725519158919	0.909721877081688	0.898975312116121	0.888888888888889	0.929467262732683	0.690761293694755	0.592797423277274	1	0.74461968520195	0.759935701121742	0.846169382803774	0.712199037845314	0.592137092458202	0.719567025370958	0.963445167751628	0.751325830792357	0.765809483211563	0.834243898824384	0.81840660699273	0.918389955686854	0.642806119976316	0.669772087857572	0.930646409228388	0.793050169268548	0.577192520088014	0.905899902108551	0.954209748892171
A23B2024022408	LC-P	0.882561883064492	-0.541503685864786	-0.13779143683015	0.210856613885441	-0.126547640655434	0.265776343754758	0.796578454958567	0.977267134243878	0.885624068534423	0.999871962483465	0.9818240852158	0.888490443221492	0.982311320754717	0.981164521392977	0.986394557823129	0.917316286464465	0.780351498090854	0.95082146136332	0.883416840933227	1	0.976544363708976	0.982558139534884	0.878960478708333	0.981204092026952	0.97093023255814	0.934201056895524	0.824437033412256	0.840625158422105	1	0.885658914728682	0.840696910735926	0.94132043837036	0.843930161824523	0.877906976744186	0.940457486878306	0.977801003831328	0.881856092393069	0.86046511627907	0.943247616224955	0.972077152120234	0.924695459579181	0.823839697442192	0.897477395067375	0.619047619047619	0.817730347220952	0.795940686416418	0.938329471035658	1
A23B2024022707	LC-P	-0.55150787120864	-1.2275835708911	0.327347167532304	-0.046188917423721	-0.0864896783618682	-0.046399717895467	0.53959667861947	0.359993737797915	0.773891554311573	0.998655606076383	0.996938851814922	0.773944459019694	0.999775853476982	0.731749009405917	0.79559961900552	0.552014837459656	0.739744223621929	0.680562768552775	0.737237876023071	0.997534257929053	0.23690932173563	0.54976500490792	0.672610080170886	0.698750098005491	0.439705840219709	0.818920448732849	0.545229409562702	0.621485798750323	0.551220778805522	0.465803267039547	0.667785554697076	0.646091579380284	0.744688663591055	0.674549673997127	0.592176213866436	0.659765203114651	0.893062926353451	0.657011676176165	0.504165224541639	0.78885452997117	0.998255529419194	0.605987310488513	0.663762714647049	0.998926479642581	0.625347407014472	0.794228655512702	0.745465881396442	0.999778981102884
A23B2024030705	LC-P	-1.78148987499265	-0.654208467111618	0.0261526655885028	-0.0770197377524253	0.100010054798729	-0.0211095388448957	0.873963472236801	0.800272325437645	0.901152079820895	0.998669287828076	0.999011415709414	0.869200218690097	0.999627424341147	0.786025181933591	0.873727301354046	0.656758431643713	0.87722818448542	0.706939366384742	0.775774711126571	0.999860593576152	0.806184579465628	0.875537944788496	0.743212789207063	0.987584169495755	0.715955432707821	0.699602887674539	0.739749398501906	0.848969291264111	0.819831587382694	0.838878975543193	0.723258208524172	0.849087120888637	0.67840041419274	0.870536902746275	0.983910425291682	0.825516720551595	0.775830706418866	0.682848745670201	0.955115891233058	0.996590571217541	0.786636476780279	0.753154148424472	0.99949915416762	0.997238425127582	0.671891254942576	0.728884101834184	0.669905383505187	0.999685105489661
A23B2024031510	LC-P	1.1278803517405	-2.49266523356311	0.196447289801133	0.316901431035888	-0.0348261954502939	0.104520423536859	0.724815724815725	0.748839748839749	0.792314819031668	0.998854109502802	0.922249046486384	0.651152263889062	0.922752402035211	0.90652181839587	0.886175600461315	0.553108673702175	0.778263457066337	0.845114321248676	0.599627505293814	1	0.735910111610371	0.85945945945946	0.731709583812891	0.899118976398288	0.808353808353808	0.831777650310268	0.474746426990668	0.394617508919471	0.906633906633907	0.48450503289213	0.458779006572338	0.760810456034761	0.826866551203372	0.803439803439804	0.781033078925114	0.859890390525291	0.949192476703707	0.525221377570371	0.864018466809674	0.819147793467573	0.791044776119403	0.539971398928862	0.606637326037826	1	0.624861539889077	0.303658088984952	0.813357433138617	0.923832923832924
A23B2024031513	LC-P	0.43503987347068	-2.89271919751295	0.190906752824142	0.120964665502855	-0.156252840225373	-0.0292146111848254	0.787931034482758	0.529492793285897	0.754345781466114	0.999559581795533	0.958297255974893	0.937913486005089	0.959433962264151	0.922573985258335	0.902819610602862	0.702962298952507	0.814938188027407	0.869160587649605	0.846943999334068	0.997068965517241	0.542241401648736	0.726085192697769	0.721736482449522	0.673164838090552	0.56632183908046	0.900301838470685	0.791898471956504	0.766103556126401	0.79505076142132	0.412791991101224	0.805358944962001	0.836905722238904	0.900108499846136	0.72551724137931	0.689673341725825	0.903855783675513	0.886772408072198	0.606211525109928	0.406036639553463	0.816777436908369	1	0.596411038418024	0.784047159476238	1	0.905760872514176	0.625308341679783	0.874357101791569	0.966896551724138
A23B2024032305	LC-P	0.453091061915267	0.424874824543895	-0.0414841149324993	-0.00398955067170187	0.111262480598572	0.0680655927586081	0.754019187181936	0.798618957940992	0.850429962597784	0.996376896524492	0.592138500062577	0.651629978197369	0.95692601078898	0.754393114707294	0.695616055434162	0.852738770169245	0.946293618950408	0.789229296745491	0.774208900710009	0.870919320693386	0.77216822180357	0.779893490260924	0.699794677495546	0.982429603908876	0.837805643593159	0.855518402877085	0.62945533640182	0.721507958215826	0.768376201098327	0.947305160312402	0.57381732140662	0.692202209855282	0.687886314854818	0.882596114096734	0.946697504735578	0.738809950702483	0.930077622687869	0.793094933565648	0.853367581019337	0.973178912837707	1	0.712891321226013	0.420722442545034	0.998911111466957	0.59658857282808	0.769110128397221	0.822929680404989	0.970731707317073
A23B2024032502	LC-P	0.607946284887855	-1.77687708715328	0.186444737583599	0.221030887930893	-0.0688163244737719	0.0900691292480446	0.762458519694128	0.787678545664406	0.890173165123197	0.998816946127087	0.9987853926257	0.344067421398056	0.999853678986669	0.875748421745014	0.913288125811571	0.71472120496667	0.828683105031794	0.820569618758008	0.735872359207281	0.999386812869716	0.786780792840083	0.871077087594524	0.695280674762003	0.874773195576507	0.832753811378829	0.818353478222433	0.609225205212703	0.431892620656098	0.919520992641754	0.700216418987159	0.555139354935908	0.76403292665398	0.799996895383225	0.795469629202135	0.814080885585084	0.847055607216914	0.919615603016066	0.638685838064372	0.822617135715209	0.860075229456106	0.946039532534988	0.559674484438106	0.611177129391488	0.991076667285007	0.711970087070472	0.500612498660477	0.806999481751679	0.999942288270091
A23B2024060708	LC-P	-0.49167932297775	-0.51588868473438	0.0442865950157348	0.0504369705346749	0.00724590244212374	0.0559819587148482	0.901517497677299	0.919999557580852	0.761191347260541	0.999655995588105	0.997770018094897	0.836195357435833	0.999057772427938	0.876974867098875	0.966264486593646	0.551665382674882	0.865416548858346	0.784963515801989	0.530897290378964	1	0.834751005369127	0.909879219572623	0.838856278039745	0.794680047116957	0.837195898282922	0.851278163000592	0.618195930780235	0.617723184641461	0.875763622186624	0.735283735768256	0.494459112103486	0.80417449798364	0.825108033250631	0.872531990430923	0.940462754443669	0.851779372372278	0.9421902649572	0.775298729425654	0.77326372512812	0.927648508447435	0.77932132902712	0.761411495059264	0.85161047597674	0.998495774897137	0.636137784568886	0.794268487475408	0.744951339946687	1
A23B2024070512	LC-P	2.2668462526171	1.62167664669073	-0.379872650592002	0.109562634617931	0.210917495256956	0.331244737100872	0.978021978021978	0.978021978021978	0.91304347826087	0.999897525897998	0.415868567774054	0.977736134030711	0.934615783469875	0.998556664836732	0.909620991253644	0.977856303609727	0.977121789472093	0.978021978021978	0.889911300113446	0.872077028885832	0.978013247604656	0.953975436328377	0.978021978021978	0.97801732267149	0.978021978021978	1	0.977991014902289	0.978021978021978	1	0.978021978021978	0.978021823823185	0.966236299341127	1	0.978021978021978	0.978017751234563	0.974085458388288	0.998869598114781	0.978021978021978	0.977879990201845	0.969103570921941	0.959779179810726	0.93315042721643	0.616094438440436	1	0.999195926025194	0.977742303306728	0.977957411626538	0.967032967032967
A23B2024070908	LC-P	-1.06678335943268	-0.906358845364904	0.117391283940619	-0.00989076777358082	-0.183915837258372	-0.100573749342081	0.912308992782365	0.653582446481855	0.797413734660435	0.999710959837947	0.996240257613102	0.900305638223259	0.999551581280218	0.909809940129895	0.996124585473698	0.812451506495641	0.789016196621118	0.742205847974817	0.867952311105952	0.999392026113616	0.474976402724134	0.707407733234395	0.828384986285084	0.645911372788673	0.527714199015974	0.941613745170938	0.911972189500801	0.911273882240262	0.746979259739449	0.591505802843844	0.88525876813283	0.784285375535989	0.967888951474731	0.882098966122634	0.67577933148093	0.964977714683095	0.896950607713067	0.827895181741336	0.428248251362844	0.85315225519927	0.916572690842141	0.794076598123721	0.887625583140556	0.999052480797254	0.967164922749912	0.825897518320381	0.791184899125452	0.999973990506535
A23B2024070910	LC-P	-0.059140641491912	3.22675474491706	-0.250628595107084	-0.241345349909325	0.158388931187834	-0.279879149581007	0.982222222222222	0.93243974132863	0.897839293537798	0.992303649384521	0.962846412621008	0.986748595770347	0.978315408429247	0.565139395446867	0.901647770219199	0.921035537744763	0.963558913688527	0.912258482912578	0.843536758079052	0.946476525604223	0.932251441688687	0.845211328976035	0.961981357129535	0.959665597547492	0.890260631001372	0.954411834059076	0.947256821013576	0.999216925199296	0.891972175220906	1	0.930060664431275	0.847083189506386	0.825069587897633	0.985485775630703	0.985582733403792	0.909713982980106	0.980523773826056	1	0.902508688569845	0.91911445356253	1	0.93970902758405	0.979057403871153	0.971190509814998	0.90426435877262	1	0.889405973696905	0.992592592592593
A23B2024100110	LC-P	-2.5221259319339	0.854176268062138	-0.152032587690245	-0.236540877797839	-0.0726308825723652	-0.259156291320856	0.972046589018303	0.899774259244587	0.954315037166813	0.999530141738893	0.998166750770666	0.91087229113582	0.998650043363433	0.722161791896082	0.909099724193615	0.868548768335145	0.909183172557095	0.573394404859837	0.950413406269168	1	0.892776855706052	0.888241819190238	0.949736007116804	0.607322599329805	0.747544216429408	0.816649367864244	0.897477377235126	0.953860612213776	0.960014295125721	0.972212978369384	0.854740305880483	0.893088099223533	0.814310157511531	0.943552211692268	0.966879833681613	0.876391835270029	0.967864798740197	0.91789671948691	0.881467314910178	0.947065619912225	1	0.723524657578142	0.915841955929002	0.999191684387093	0.896381631628028	0.933318374349716	0.571348024152177	0.999278979478647
CF220B0115	LC-P	-4.28203187702338	0.510379208692632	0.0486884720528665	-0.0391243324764925	-0.14997030151398	-0.127949204247171	0.886401925391095	0.798704662296051	0.817798549121864	0.999691194013563	0.994575359951615	0.894690652720548	0.997558910676189	0.86670923397766	0.933175612804288	0.671988819703495	0.782272443491116	0.474125934072878	0.875120369708599	1	0.763461498061242	0.834656095892027	0.783038329274159	0.551237435207614	0.645486374193421	0.655998201357158	0.819110459854508	0.881598970910607	0.917119949394684	0.653697018317957	0.791671812799514	0.863277254133998	0.924170924451449	0.800342214238515	0.822800360028097	0.933393532248211	0.922652145158295	0.785971099391495	0.760992335383902	0.720936440923261	0.910995275355497	0.672822404076398	0.816546442420694	0.9996518061277	0.874197977257906	0.779337902735738	0.490766572076934	1
CF236Q0171	LC-P	-2.42017023371767	3.0546678955259	-0.276650268103353	-0.262026985986863	0.0936478868814454	-0.347276709619317	1	0.968253968253968	0.991054991176611	0.99989201655232	0.990933257118122	0.952162849872773	0.991257319453481	0.807847384327184	0.882535772929862	0.796606767291226	0.977491559334751	0.544344812749503	0.986410838033005	0.798491379310345	0.956278489063733	0.857448726617084	0.94214920682801	0.766440164909348	0.87962962962963	0.662896226510971	0.962106232301109	1	0.975888324873096	1	0.856689756492726	0.998587903036009	0.951789832547879	0.991379310344828	0.99059089198344	0.968953430145218	0.998617447808655	1	0.968889316013433	0.978141536026903	1	0.780215455752866	0.951588502269289	1	0.920535011801731	1	0.622333086089407	1
CF236Q0220	LC-P	4.30639941916715	4.9223084422689	-0.407575214857464	-0.00234201466628409	0.479265881969367	-0.0473785492693181	1	0.992063492063492	0.949377593360996	0.999971461517399	0.931278667417719	1	0.797169811320755	0.999904871320166	0.931972789115646	0.999964048390866	0.999624859322246	1	0.850331925165963	0.763888888888889	0.999481749331574	0.882352941176471	0.999995497817567	1	1	1	1	1	1	1	1	0.999058602024006	1	1	1	1	0.999723489561731	1	0.999722369046284	0.991691805548687	1	1	1	1	1	1	1	0.883720930232558
R210630PAPR057	LC-P	-2.98900508021615	3.02265025527906	-0.230663985684567	-0.277921315729397	0.00153911455843535	-0.364315914285733	1	0.96957671957672	1	0.999756265932379	0.999356240444194	1	1	0.52617658065065	0.918367346938775	0.89934897627793	0.977491559334751	0.878693492718242	0.979480989740495	0.998666723705225	0.955995806880955	0.8	0.89140668921806	0.95414361226162	0.805555555555555	0.888594164456233	0.944804667389432	1	0.958770532433224	1	0.905851177031916	0.855284063295321	0.792960994685651	0.910221309605293	0.898693402701837	0.942413620430646	0.993207609090323	1	0.920223813261149	0.959175432709717	1	0.779489748193887	1	1	0.940389815238154	1	0.893344935282875	1
[truncated: 17 more columns]
