# Supplementary material for: Enrichment of prevotella melaninogenica in the lower respiratory tract links to checkpoint inhibitor pneumonitis and radiation pneumonitis
Source: Front Cell Infect Microbiol. 2025 Oct 3;15:1594460. doi: 10.3389/fcimb.2025.1594460 (PMC12531214; doi:10.3389/fcimb.2025.1594460)
Supplement: Supplementary file 2 [file DataSheet1.zip › Data-all result/beta_div/Bray_Curtis.xls]

ID	Group	ID2	Distance
A23B2023082912	CIP/RP	A22B2023060505	0.658228425469805
A23B2023090106	CIP/RP	A22B2023060505	0.928630705394191
A23B2023090506	CIP/RP	A22B2023060505	0.99893482041967
A23B2023102405	CIP/RP	A22B2023060505	1
A23B2023122907	CIP/RP	A22B2023060505	0.763867684478372
A23B2024010909	CIP/RP	A22B2023060505	1
A23B2024022711	CIP/RP	A22B2023060505	0.810340664129397
A23B2024053105	CIP/RP	A22B2023060505	0.816326530612245
A23B2024062710	CIP/RP	A22B2023060505	0.608405129798739
A23B2024072511	CIP/RP	A22B2023060505	0.267333008498877
A23B2024080213	CIP/RP	A22B2023060505	0.769340853607206
A23B2024090320	CIP/RP	A22B2023060505	0.729631864815932
A23B2024090321	CIP/RP	A22B2023060505	1
A23B2023070610	CIP/RP	A22B2023060505	0.645867864762569
A23B2024090513	CIP/RP	A22B2023060505	0.763286004056795
CF221P0101	CIP/RP	A22B2023060505	0.735121024485585
CF23550207	CIP/RP	A22B2023060505	0.898023250523634
CF23BL0060	CIP/RP	A22B2023060505	0.787037037037037
CF24130032	CIP/RP	A22B2023060505	0.862068965517241
CF24930011	CIP/RP	A22B2023060505	0.596254055196948
CF24960051	CIP/RP	A22B2023060505	0.628878942672537
A23B2023090106	CIP/RP	A23B2023082912	0.838769969337051
A23B2023090506	CIP/RP	A23B2023082912	0.998520626766783
A23B2023102405	CIP/RP	A23B2023082912	0.999195300555242
A23B2023122907	CIP/RP	A23B2023082912	0.775063613231552
A23B2024010909	CIP/RP	A23B2023082912	1
A23B2024022711	CIP/RP	A23B2023082912	0.591633601029388
A23B2024053105	CIP/RP	A23B2023082912	0.772108843537415
A23B2024062710	CIP/RP	A23B2023082912	0.736572712018512
A23B2024072511	CIP/RP	A23B2023082912	0.842178085300506
A23B2024080213	CIP/RP	A23B2023082912	0.70320328746964
A23B2024090320	CIP/RP	A23B2023082912	0.724803862401931
A23B2024090321	CIP/RP	A23B2023082912	0.99156746031746
A23B2023070610	CIP/RP	A23B2023082912	0.349605226479468
A23B2024090513	CIP/RP	A23B2023082912	0.361640211640212
CF221P0101	CIP/RP	A23B2023082912	0.770870697427721
CF23550207	CIP/RP	A23B2023082912	0.710374204204761
CF23BL0060	CIP/RP	A23B2023082912	0.421957671957672
CF24130032	CIP/RP	A23B2023082912	0.863332070228622
CF24930011	CIP/RP	A23B2023082912	0.457697301919055
CF24960051	CIP/RP	A23B2023082912	0.788102534477286
A23B2023090506	CIP/RP	A23B2023090106	0.971503936906405
A23B2023102405	CIP/RP	A23B2023090106	0.67204809896537
A23B2023122907	CIP/RP	A23B2023090106	0.954054288158928
A23B2024010909	CIP/RP	A23B2023090106	0.468870924785762
A23B2024022711	CIP/RP	A23B2023090106	0.970744586040583
A23B2024053105	CIP/RP	A23B2023090106	0.932475230756203
A23B2024062710	CIP/RP	A23B2023090106	0.842427803670787
A23B2024072511	CIP/RP	A23B2023090106	0.930264237466387
A23B2024080213	CIP/RP	A23B2023090106	0.887996775229065
A23B2024090320	CIP/RP	A23B2023090106	0.71940886508598
A23B2024090321	CIP/RP	A23B2023090106	0.997937751282407
A23B2023070610	CIP/RP	A23B2023090106	0.812469631625811
A23B2024090513	CIP/RP	A23B2023090106	0.839557399723375
CF221P0101	CIP/RP	A23B2023090106	0.837480500622884
CF23550207	CIP/RP	A23B2023090106	0.817248064079585
CF23BL0060	CIP/RP	A23B2023090106	0.763762102351314
CF24130032	CIP/RP	A23B2023090106	0.870682865016286
CF24930011	CIP/RP	A23B2023090106	0.816730923884229
CF24960051	CIP/RP	A23B2023090106	0.84071994119847
A23B2023102405	CIP/RP	A23B2023090506	0.974760208694421
A23B2023122907	CIP/RP	A23B2023090506	0.998835344845766
A23B2024010909	CIP/RP	A23B2023090506	0.844248692654326
A23B2024022711	CIP/RP	A23B2023090506	0.99854836207207
A23B2024053105	CIP/RP	A23B2023090506	0.998619354490376
A23B2024062710	CIP/RP	A23B2023090506	0.998779476342021
A23B2024072511	CIP/RP	A23B2023090506	0.999828726280346
A23B2024080213	CIP/RP	A23B2023090506	0.998735051041462
A23B2024090320	CIP/RP	A23B2023090506	0.996292584060404
A23B2024090321	CIP/RP	A23B2023090506	0.99995492653459
A23B2023070610	CIP/RP	A23B2023090506	0.998207000409396
A23B2024090513	CIP/RP	A23B2023090506	0.998642493800593
CF221P0101	CIP/RP	A23B2023090506	0.998837760968588
CF23550207	CIP/RP	A23B2023090506	0.999537960193043
CF23BL0060	CIP/RP	A23B2023090506	0.998657148697064
CF24130032	CIP/RP	A23B2023090506	0.791963745634267
CF24930011	CIP/RP	A23B2023090506	0.998720176969184
CF24960051	CIP/RP	A23B2023090506	0.99893482041967
A23B2023122907	CIP/RP	A23B2023102405	0.993314978181071
A23B2024010909	CIP/RP	A23B2023102405	0.639026312582408
A23B2024022711	CIP/RP	A23B2023102405	0.997700897875559
A23B2024053105	CIP/RP	A23B2023102405	0.813040400838858
A23B2024062710	CIP/RP	A23B2023102405	0.99908713718273
A23B2024072511	CIP/RP	A23B2023102405	0.998307156625374
A23B2024080213	CIP/RP	A23B2023102405	0.999517180333146
A23B2024090320	CIP/RP	A23B2023102405	0.858587770185284
A23B2024090321	CIP/RP	A23B2023102405	0.872058312736279
A23B2023070610	CIP/RP	A23B2023102405	0.99826302764807
A23B2024090513	CIP/RP	A23B2023102405	0.975809787985364
CF221P0101	CIP/RP	A23B2023102405	0.999503479235918
CF23550207	CIP/RP	A23B2023102405	0.999991453310159
CF23BL0060	CIP/RP	A23B2023102405	0.999517180333146
CF24130032	CIP/RP	A23B2023102405	0.973338244109739
CF24930011	CIP/RP	A23B2023102405	0.999516505174281
CF24960051	CIP/RP	A23B2023102405	0.999517180333146
A23B2024010909	CIP/RP	A23B2023122907	0.99380559657147
A23B2024022711	CIP/RP	A23B2023122907	0.832949187641066
A23B2024053105	CIP/RP	A23B2023122907	0.817811704834606
A23B2024062710	CIP/RP	A23B2023122907	0.856600159810879
A23B2024072511	CIP/RP	A23B2023122907	0.929768096140684
A23B2024080213	CIP/RP	A23B2023122907	0.733828830015635
A23B2024090320	CIP/RP	A23B2023122907	0.794312711768085
A23B2024090321	CIP/RP	A23B2023122907	1
A23B2023070610	CIP/RP	A23B2023122907	0.77468879031328
A23B2024090513	CIP/RP	A23B2023122907	0.785421344110163
CF221P0101	CIP/RP	A23B2023122907	0.801853404162859
CF23550207	CIP/RP	A23B2023122907	0.89989655024429
CF23BL0060	CIP/RP	A23B2023122907	0.810705871265668
CF24130032	CIP/RP	A23B2023122907	0.887089147967524
CF24930011	CIP/RP	A23B2023122907	0.657531439864686
CF24960051	CIP/RP	A23B2023122907	0.568872600621771
A23B2024022711	CIP/RP	A23B2024010909	0.999873840554135
A23B2024053105	CIP/RP	A23B2024010909	0.944455140546785
A23B2024062710	CIP/RP	A23B2024010909	0.999793391259057
A23B2024072511	CIP/RP	A23B2024010909	1
A23B2024080213	CIP/RP	A23B2024010909	1
A23B2024090320	CIP/RP	A23B2024010909	0.82175550892219
A23B2024090321	CIP/RP	A23B2024010909	1
A23B2023070610	CIP/RP	A23B2024010909	0.999211619057218
A23B2024090513	CIP/RP	A23B2024010909	1
CF221P0101	CIP/RP	A23B2024010909	1
CF23550207	CIP/RP	A23B2024010909	1
CF23BL0060	CIP/RP	A23B2024010909	1
CF24130032	CIP/RP	A23B2024010909	0.834700394464968
CF24930011	CIP/RP	A23B2024010909	1
CF24960051	CIP/RP	A23B2024010909	1
A23B2024053105	CIP/RP	A23B2024022711	0.739998135258845
A23B2024062710	CIP/RP	A23B2024022711	0.830295533266639
A23B2024072511	CIP/RP	A23B2024022711	0.951313232715127
A23B2024080213	CIP/RP	A23B2024022711	0.650599685186638
A23B2024090320	CIP/RP	A23B2024022711	0.826725695194335
A23B2024090321	CIP/RP	A23B2024022711	0.980142775538541
A23B2023070610	CIP/RP	A23B2024022711	0.694574712723702
A23B2024090513	CIP/RP	A23B2024022711	0.528312404306359
CF221P0101	CIP/RP	A23B2024022711	0.768530748444069
CF23550207	CIP/RP	A23B2024022711	0.914812418620728
CF23BL0060	CIP/RP	A23B2024022711	0.756279238179178
CF24130032	CIP/RP	A23B2024022711	0.755275368878885
CF24930011	CIP/RP	A23B2024022711	0.603605361189076
CF24960051	CIP/RP	A23B2024022711	0.943603563151949
A23B2024062710	CIP/RP	A23B2024053105	0.87483609306771
A23B2024072511	CIP/RP	A23B2024053105	0.9719069821251
A23B2024080213	CIP/RP	A23B2024053105	0.748299319727891
A23B2024090320	CIP/RP	A23B2024053105	0.740930047335772
A23B2024090321	CIP/RP	A23B2024053105	0.906037414965986
A23B2023070610	CIP/RP	A23B2024053105	0.829488959810494
A23B2024090513	CIP/RP	A23B2024053105	0.779191676670668
CF221P0101	CIP/RP	A23B2024053105	0.770262527617405
CF23550207	CIP/RP	A23B2024053105	0.920848897113075
CF23BL0060	CIP/RP	A23B2024053105	0.836356764928193
CF24130032	CIP/RP	A23B2024053105	0.845287717208899
CF24930011	CIP/RP	A23B2024053105	0.795332525349706
CF24960051	CIP/RP	A23B2024053105	0.942991185669605
A23B2024072511	CIP/RP	A23B2024062710	0.66108884008745
A23B2024080213	CIP/RP	A23B2024062710	0.584591083830745
A23B2024090320	CIP/RP	A23B2024062710	0.527073885324598
A23B2024090321	CIP/RP	A23B2024062710	0.999801048851729
A23B2023070610	CIP/RP	A23B2024062710	0.668618120491391
A23B2024090513	CIP/RP	A23B2024062710	0.868545567078477
CF221P0101	CIP/RP	A23B2024062710	0.714614765090887
CF23550207	CIP/RP	A23B2024062710	0.841605857624459
CF23BL0060	CIP/RP	A23B2024062710	0.729374012579069
CF24130032	CIP/RP	A23B2024062710	0.57670452484235
CF24930011	CIP/RP	A23B2024062710	0.521401342802927
CF24960051	CIP/RP	A23B2024062710	0.385622787951472
A23B2024080213	CIP/RP	A23B2024072511	0.874289029359998
A23B2024090320	CIP/RP	A23B2024072511	0.851818903891978
A23B2024090321	CIP/RP	A23B2024072511	0.998671355998437
A23B2023070610	CIP/RP	A23B2024072511	0.793482314247946
A23B2024090513	CIP/RP	A23B2024072511	0.929545638437943
CF221P0101	CIP/RP	A23B2024072511	0.949443739413891
CF23550207	CIP/RP	A23B2024072511	0.889986304511087
CF23BL0060	CIP/RP	A23B2024072511	0.888861100690537
CF24130032	CIP/RP	A23B2024072511	0.921329378208936
CF24930011	CIP/RP	A23B2024072511	0.824336494314009
CF24960051	CIP/RP	A23B2024072511	0.719343147197401
A23B2024090320	CIP/RP	A23B2024080213	0.81461429909097
A23B2024090321	CIP/RP	A23B2024080213	1
A23B2023070610	CIP/RP	A23B2024080213	0.703434597742008
A23B2024090513	CIP/RP	A23B2024080213	0.772454603526738
CF221P0101	CIP/RP	A23B2024080213	0.703244211736362
CF23550207	CIP/RP	A23B2024080213	0.592163941633118
CF23BL0060	CIP/RP	A23B2024080213	0.624137522487552
CF24130032	CIP/RP	A23B2024080213	0.51308630816078
CF24930011	CIP/RP	A23B2024080213	0.702739608792158
CF24960051	CIP/RP	A23B2024080213	0.887238485646772
A23B2024090321	CIP/RP	A23B2024090320	0.96277138002643
A23B2023070610	CIP/RP	A23B2024090320	0.715876931704027
A23B2024090513	CIP/RP	A23B2024090320	0.778593489296745
CF221P0101	CIP/RP	A23B2024090320	0.779605451310417
CF23550207	CIP/RP	A23B2024090320	0.876282145372935
CF23BL0060	CIP/RP	A23B2024090320	0.766847716757192
CF24130032	CIP/RP	A23B2024090320	0.81394335232699
CF24930011	CIP/RP	A23B2024090320	0.551176043153831
CF24960051	CIP/RP	A23B2024090320	0.596362971198261
A23B2023070610	CIP/RP	A23B2024090321	0.999499404807039
A23B2024090513	CIP/RP	A23B2024090321	0.85
CF221P0101	CIP/RP	A23B2024090321	0.999995216431165
CF23550207	CIP/RP	A23B2024090321	0.999996419225306
CF23BL0060	CIP/RP	A23B2024090321	1
CF24130032	CIP/RP	A23B2024090321	1
CF24930011	CIP/RP	A23B2024090321	1
CF24960051	CIP/RP	A23B2024090321	1
A23B2024090513	CIP/RP	A23B2023070610	0.530883374892695
CF221P0101	CIP/RP	A23B2023070610	0.756038840816295
CF23550207	CIP/RP	A23B2023070610	0.752852108343428
CF23BL0060	CIP/RP	A23B2023070610	0.36725323219593
CF24130032	CIP/RP	A23B2023070610	0.839308864414874
CF24930011	CIP/RP	A23B2023070610	0.575746679418875
CF24960051	CIP/RP	A23B2023070610	0.732706978252886
CF221P0101	CIP/RP	A23B2024090513	0.779685702644357
CF23550207	CIP/RP	A23B2024090513	0.777912646837287
CF23BL0060	CIP/RP	A23B2024090513	0.542483660130719
CF24130032	CIP/RP	A23B2024090513	0.888594164456233
CF24930011	CIP/RP	A23B2024090513	0.570855996895021
CF24960051	CIP/RP	A23B2024090513	0.895861278830554
CF23550207	CIP/RP	CF221P0101	0.8464053165789
CF23BL0060	CIP/RP	CF221P0101	0.774825054778637
CF24130032	CIP/RP	CF221P0101	0.759070495895034
CF24930011	CIP/RP	CF221P0101	0.62688621669316
CF24960051	CIP/RP	CF221P0101	0.794243501060454
CF23BL0060	CIP/RP	CF23550207	0.720315056559199
CF24130032	CIP/RP	CF23550207	0.825873684260116
CF24930011	CIP/RP	CF23550207	0.80968252838674
CF24960051	CIP/RP	CF23550207	0.899005756234421
CF24130032	CIP/RP	CF23BL0060	0.777188328912467
CF24930011	CIP/RP	CF23BL0060	0.704261611237183
CF24960051	CIP/RP	CF23BL0060	0.856032603544688
CF24930011	CIP/RP	CF24130032	0.752595091251653
CF24960051	CIP/RP	CF24130032	0.844852097692979
CF24960051	CIP/RP	CF24930011	0.476799789804859
A22B2022021507	LC-P	A21B2021102810	0.812817258883249
A22B2022021809	LC-P	A21B2021102810	0.775899143600741
A22B2022030807	LC-P	A21B2021102810	0.678098638915337
A22B2022031806	LC-P	A21B2021102810	0.767871552684634
A22B2022101204	LC-P	A21B2021102810	0.976522842639594
A22B2023033105	LC-P	A21B2021102810	0.84595081185796
A22B2023041207	LC-P	A21B2021102810	0.253833478644362
A22B2023042604	LC-P	A21B2021102810	0.901700539195355
A22B2023042811	LC-P	A21B2021102810	0.86241610738255
A22S2022092703	LC-P	A21B2021102810	0.75002700695484
A22S2022093001	LC-P	A21B2021102810	0.982135976143814
A23B2023070620	LC-P	A21B2021102810	1
A23B2023071807	LC-P	A21B2021102810	0.884486991028046
A23B2023110803	LC-P	A21B2021102810	0.975794251134644
A23B2023120110	LC-P	A21B2021102810	1
A23B2023122906	LC-P	A21B2021102810	0.703883388514579
A23B2024010514	LC-P	A21B2021102810	1
A23B2024012308	LC-P	A21B2021102810	0.864415255354235
A23B2024012409	LC-P	A21B2021102810	0.976522842639594
A23B2024020610	LC-P	A21B2021102810	1
A23B2024022408	LC-P	A21B2021102810	1
A23B2024022707	LC-P	A21B2021102810	0.551220778805522
A23B2024030705	LC-P	A21B2021102810	0.819831587382694
A23B2024031510	LC-P	A21B2021102810	0.906633906633907
A23B2024031513	LC-P	A21B2021102810	0.79505076142132
A23B2024032305	LC-P	A21B2021102810	0.768376201098327
A23B2024032502	LC-P	A21B2021102810	0.919520992641754
A23B2024060708	LC-P	A21B2021102810	0.875763622186624
A23B2024070512	LC-P	A21B2021102810	1
A23B2024070908	LC-P	A21B2021102810	0.746979259739449
A23B2024070910	LC-P	A21B2021102810	0.891972175220906
A23B2024100110	LC-P	A21B2021102810	0.960014295125721
CF220B0115	LC-P	A21B2021102810	0.917119949394684
CF236Q0171	LC-P	A21B2021102810	0.975888324873096
CF236Q0220	LC-P	A21B2021102810	1
R210630PAPR057	LC-P	A21B2021102810	0.958770532433224
A22B2022021809	LC-P	A22B2022021507	0.69973341766409
A22B2022030807	LC-P	A22B2022021507	0.892680630736644
A22B2022031806	LC-P	A22B2022021507	1
A22B2022101204	LC-P	A22B2022021507	0.716222533894343
A22B2023033105	LC-P	A22B2022021507	0.648074066879535
A22B2023041207	LC-P	A22B2022021507	0.932899349023535
A22B2023042604	LC-P	A22B2022021507	0.901700539195355
A22B2023042811	LC-P	A22B2022021507	0.53402612398066
A22S2022092703	LC-P	A22B2022021507	0.616904504424442
A22S2022093001	LC-P	A22B2022021507	0.713222653123842
A23B2023070620	LC-P	A22B2022021507	0.785714285714286
A23B2023071807	LC-P	A22B2022021507	0.674044759406685
A23B2023110803	LC-P	A22B2022021507	0.702048053617035
A23B2023120110	LC-P	A22B2022021507	1
A23B2023122906	LC-P	A22B2022021507	0.722790453710989
A23B2024010514	LC-P	A22B2022021507	0.594521036898229
A23B2024012308	LC-P	A22B2022021507	0.874512485044362
A23B2024012409	LC-P	A22B2022021507	1
A23B2024020610	LC-P	A22B2022021507	0.74461968520195
A23B2024022408	LC-P	A22B2022021507	0.885658914728682
A23B2024022707	LC-P	A22B2022021507	0.465803267039547
A23B2024030705	LC-P	A22B2022021507	0.838878975543193
A23B2024031510	LC-P	A22B2022021507	0.48450503289213
A23B2024031513	LC-P	A22B2022021507	0.412791991101224
A23B2024032305	LC-P	A22B2022021507	0.947305160312402
A23B2024032502	LC-P	A22B2022021507	0.700216418987159
A23B2024060708	LC-P	A22B2022021507	0.735283735768256
A23B2024070512	LC-P	A22B2022021507	0.978021978021978
A23B2024070908	LC-P	A22B2022021507	0.591505802843844
A23B2024070910	LC-P	A22B2022021507	1
A23B2024100110	LC-P	A22B2022021507	0.972212978369384
CF220B0115	LC-P	A22B2022021507	0.653697018317957
CF236Q0171	LC-P	A22B2022021507	1
CF236Q0220	LC-P	A22B2022021507	1
R210630PAPR057	LC-P	A22B2022021507	1
A22B2022030807	LC-P	A22B2022021809	0.712633469273017
A22B2022031806	LC-P	A22B2022021809	0.721424275055584
A22B2022101204	LC-P	A22B2022021809	0.8490076409246
A22B2023033105	LC-P	A22B2022021809	0.864478228919002
A22B2023041207	LC-P	A22B2022021809	0.713944137950222
A22B2023042604	LC-P	A22B2022021809	0.959650580612892
A22B2023042811	LC-P	A22B2022021809	0.620687716848677
A22S2022092703	LC-P	A22B2022021809	0.731415527749172
A22S2022093001	LC-P	A22B2022021809	0.901288335358221
A23B2023070620	LC-P	A22B2022021809	0.785712499368649
A23B2023071807	LC-P	A22B2022021809	0.592469280115828
A23B2023110803	LC-P	A22B2022021809	0.67101647181794
A23B2023120110	LC-P	A22B2022021809	0.999855504084788
A23B2023122906	LC-P	A22B2022021809	0.425351170963459
A23B2024010514	LC-P	A22B2022021809	0.637401858094539
A23B2024012308	LC-P	A22B2022021809	0.659369798083103
A23B2024012409	LC-P	A22B2022021809	1
A23B2024020610	LC-P	A22B2022021809	0.759935701121742
A23B2024022408	LC-P	A22B2022021809	0.840696910735926
A23B2024022707	LC-P	A22B2022021809	0.667785554697076
A23B2024030705	LC-P	A22B2022021809	0.723258208524172
A23B2024031510	LC-P	A22B2022021809	0.458779006572338
A23B2024031513	LC-P	A22B2022021809	0.805358944962001
A23B2024032305	LC-P	A22B2022021809	0.57381732140662
A23B2024032502	LC-P	A22B2022021809	0.555139354935908
A23B2024060708	LC-P	A22B2022021809	0.494459112103486
A23B2024070512	LC-P	A22B2022021809	0.978021823823185
A23B2024070908	LC-P	A22B2022021809	0.88525876813283
A23B2024070910	LC-P	A22B2022021809	0.930060664431275
A23B2024100110	LC-P	A22B2022021809	0.854740305880483
CF220B0115	LC-P	A22B2022021809	0.791671812799514
CF236Q0171	LC-P	A22B2022021809	0.856689756492726
CF236Q0220	LC-P	A22B2022021809	1
R210630PAPR057	LC-P	A22B2022021809	0.905851177031916
A22B2022031806	LC-P	A22B2022030807	0.6713863041505
A22B2022101204	LC-P	A22B2022030807	0.749151548019824
A22B2023033105	LC-P	A22B2022030807	0.647904320186494
A22B2023041207	LC-P	A22B2022030807	0.624499875673308
A22B2023042604	LC-P	A22B2022030807	0.979809609043138
A22B2023042811	LC-P	A22B2022030807	0.730575374229388
A22S2022092703	LC-P	A22B2022030807	0.726563798301719
A22S2022093001	LC-P	A22B2022030807	0.85758196385005
A23B2023070620	LC-P	A22B2022030807	1
A23B2023071807	LC-P	A22B2022030807	0.724552731755894
A23B2023110803	LC-P	A22B2022030807	0.888878365107636
A23B2023120110	LC-P	A22B2022030807	1
A23B2023122906	LC-P	A22B2022030807	0.63186191447092
A23B2024010514	LC-P	A22B2022030807	0.86416297317834
A23B2024012308	LC-P	A22B2022030807	0.822653695816811
A23B2024012409	LC-P	A22B2022030807	0.998117204048011
A23B2024020610	LC-P	A22B2022030807	0.846169382803774
A23B2024022408	LC-P	A22B2022030807	0.94132043837036
A23B2024022707	LC-P	A22B2022030807	0.646091579380284
A23B2024030705	LC-P	A22B2022030807	0.849087120888637
A23B2024031510	LC-P	A22B2022030807	0.760810456034761
A23B2024031513	LC-P	A22B2022030807	0.836905722238904
A23B2024032305	LC-P	A22B2022030807	0.692202209855282
A23B2024032502	LC-P	A22B2022030807	0.76403292665398
A23B2024060708	LC-P	A22B2022030807	0.80417449798364
A23B2024070512	LC-P	A22B2022030807	0.966236299341127
A23B2024070908	LC-P	A22B2022030807	0.784285375535989
A23B2024070910	LC-P	A22B2022030807	0.847083189506386
A23B2024100110	LC-P	A22B2022030807	0.893088099223533
CF220B0115	LC-P	A22B2022030807	0.863277254133998
CF236Q0171	LC-P	A22B2022030807	0.998587903036009
CF236Q0220	LC-P	A22B2022030807	0.999058602024006
R210630PAPR057	LC-P	A22B2022030807	0.855284063295321
A22B2022101204	LC-P	A22B2022031806	0.77228168228129
A22B2023033105	LC-P	A22B2022031806	0.963756017116671
A22B2023041207	LC-P	A22B2022031806	0.72711366233773
A22B2023042604	LC-P	A22B2022031806	0.57500659530073
A22B2023042811	LC-P	A22B2022031806	0.80957969066816
A22S2022092703	LC-P	A22B2022031806	0.839624207044896
A22S2022093001	LC-P	A22B2022031806	0.977351022658381
A23B2023070620	LC-P	A22B2022031806	1
A23B2023071807	LC-P	A22B2022031806	0.715529554131199
A23B2023110803	LC-P	A22B2022031806	0.93472964055733
A23B2023120110	LC-P	A22B2022031806	0.999805176200936
A23B2023122906	LC-P	A22B2022031806	0.578585122395377
A23B2024010514	LC-P	A22B2022031806	0.844831973505195
A23B2024012308	LC-P	A22B2022031806	0.731582694682402
A23B2024012409	LC-P	A22B2022031806	1
A23B2024020610	LC-P	A22B2022031806	0.712199037845314
A23B2024022408	LC-P	A22B2022031806	0.843930161824523
A23B2024022707	LC-P	A22B2022031806	0.744688663591055
A23B2024030705	LC-P	A22B2022031806	0.67840041419274
A23B2024031510	LC-P	A22B2022031806	0.826866551203372
A23B2024031513	LC-P	A22B2022031806	0.900108499846136
A23B2024032305	LC-P	A22B2022031806	0.687886314854818
A23B2024032502	LC-P	A22B2022031806	0.799996895383225
A23B2024060708	LC-P	A22B2022031806	0.825108033250631
A23B2024070512	LC-P	A22B2022031806	1
A23B2024070908	LC-P	A22B2022031806	0.967888951474731
A23B2024070910	LC-P	A22B2022031806	0.825069587897633
A23B2024100110	LC-P	A22B2022031806	0.814310157511531
CF220B0115	LC-P	A22B2022031806	0.924170924451449
CF236Q0171	LC-P	A22B2022031806	0.951789832547879
CF236Q0220	LC-P	A22B2022031806	1
R210630PAPR057	LC-P	A22B2022031806	0.792960994685651
A22B2023033105	LC-P	A22B2022101204	0.590739255889556
A22B2023041207	LC-P	A22B2022101204	0.924386579869805
A22B2023042604	LC-P	A22B2022101204	0.81625881377022
A22B2023042811	LC-P	A22B2022101204	0.733197159809357
A22S2022092703	LC-P	A22B2022101204	0.723756079077157
A22S2022093001	LC-P	A22B2022101204	0.75517201589107
A23B2023070620	LC-P	A22B2022101204	1
A23B2023071807	LC-P	A22B2022101204	0.672889660733114
A23B2023110803	LC-P	A22B2022101204	0.715582450832073
A23B2023120110	LC-P	A22B2022101204	1
A23B2023122906	LC-P	A22B2022101204	0.902045633359559
A23B2024010514	LC-P	A22B2022101204	0.775933609958506
A23B2024012308	LC-P	A22B2022101204	0.880805281589359
A23B2024012409	LC-P	A22B2022101204	0.953488372093023
A23B2024020610	LC-P	A22B2022101204	0.592137092458202
A23B2024022408	LC-P	A22B2022101204	0.877906976744186
A23B2024022707	LC-P	A22B2022101204	0.674549673997127
A23B2024030705	LC-P	A22B2022101204	0.870536902746275
A23B2024031510	LC-P	A22B2022101204	0.803439803439804
A23B2024031513	LC-P	A22B2022101204	0.72551724137931
A23B2024032305	LC-P	A22B2022101204	0.882596114096734
A23B2024032502	LC-P	A22B2022101204	0.795469629202135
A23B2024060708	LC-P	A22B2022101204	0.872531990430923
A23B2024070512	LC-P	A22B2022101204	0.978021978021978
A23B2024070908	LC-P	A22B2022101204	0.882098966122634
A23B2024070910	LC-P	A22B2022101204	0.985485775630703
A23B2024100110	LC-P	A22B2022101204	0.943552211692268
CF220B0115	LC-P	A22B2022101204	0.800342214238515
CF236Q0171	LC-P	A22B2022101204	0.991379310344828
CF236Q0220	LC-P	A22B2022101204	1
R210630PAPR057	LC-P	A22B2022101204	0.910221309605293
A22B2023041207	LC-P	A22B2023033105	0.964120366007652
A22B2023042604	LC-P	A22B2023033105	0.897728276458095
A22B2023042811	LC-P	A22B2023033105	0.877354487197298
A22S2022092703	LC-P	A22B2023033105	0.621704047164376
A22S2022093001	LC-P	A22B2023033105	0.794925252072084
A23B2023070620	LC-P	A22B2023033105	0.985946258384525
A23B2023071807	LC-P	A22B2023033105	0.754041691643551
A23B2023110803	LC-P	A22B2023033105	0.739739010195154
A23B2023120110	LC-P	A22B2023033105	1
A23B2023122906	LC-P	A22B2023033105	0.957214690823077
A23B2024010514	LC-P	A22B2023033105	0.785645181315107
A23B2024012308	LC-P	A22B2023033105	0.945320504204917
A23B2024012409	LC-P	A22B2023033105	1
A23B2024020610	LC-P	A22B2023033105	0.719567025370958
A23B2024022408	LC-P	A22B2023033105	0.940457486878306
A23B2024022707	LC-P	A22B2023033105	0.592176213866436
A23B2024030705	LC-P	A22B2023033105	0.983910425291682
A23B2024031510	LC-P	A22B2023033105	0.781033078925114
A23B2024031513	LC-P	A22B2023033105	0.689673341725825
A23B2024032305	LC-P	A22B2023033105	0.946697504735578
A23B2024032502	LC-P	A22B2023033105	0.814080885585084
A23B2024060708	LC-P	A22B2023033105	0.940462754443669
A23B2024070512	LC-P	A22B2023033105	0.978017751234563
A23B2024070908	LC-P	A22B2023033105	0.67577933148093
A23B2024070910	LC-P	A22B2023033105	0.985582733403792
A23B2024100110	LC-P	A22B2023033105	0.966879833681613
CF220B0115	LC-P	A22B2023033105	0.822800360028097
CF236Q0171	LC-P	A22B2023033105	0.99059089198344
CF236Q0220	LC-P	A22B2023033105	1
R210630PAPR057	LC-P	A22B2023033105	0.898693402701837
A22B2023042604	LC-P	A22B2023041207	0.994478835153882
A22B2023042811	LC-P	A22B2023041207	0.775036716148048
A22S2022092703	LC-P	A22B2023041207	0.889345610863183
A22S2022093001	LC-P	A22B2023041207	0.934941997312249
A23B2023070620	LC-P	A22B2023041207	1
A23B2023071807	LC-P	A22B2023041207	0.796718372866431
A23B2023110803	LC-P	A22B2023041207	0.932555260857931
A23B2023120110	LC-P	A22B2023041207	0.998237565767307
A23B2023122906	LC-P	A22B2023041207	0.588463340171548
A23B2024010514	LC-P	A22B2023041207	0.964961717200517
A23B2024012308	LC-P	A22B2023041207	0.775306682442143
A23B2024012409	LC-P	A22B2023041207	0.992989484226339
A23B2024020610	LC-P	A22B2023041207	0.963445167751628
A23B2024022408	LC-P	A22B2023041207	0.977801003831328
A23B2024022707	LC-P	A22B2023041207	0.659765203114651
A23B2024030705	LC-P	A22B2023041207	0.825516720551595
A23B2024031510	LC-P	A22B2023041207	0.859890390525291
A23B2024031513	LC-P	A22B2023041207	0.903855783675513
A23B2024032305	LC-P	A22B2023041207	0.738809950702483
A23B2024032502	LC-P	A22B2023041207	0.847055607216914
A23B2024060708	LC-P	A22B2023041207	0.851779372372278
A23B2024070512	LC-P	A22B2023041207	0.974085458388288
A23B2024070908	LC-P	A22B2023041207	0.964977714683095
A23B2024070910	LC-P	A22B2023041207	0.909713982980106
A23B2024100110	LC-P	A22B2023041207	0.876391835270029
CF220B0115	LC-P	A22B2023041207	0.933393532248211
CF236Q0171	LC-P	A22B2023041207	0.968953430145218
CF236Q0220	LC-P	A22B2023041207	1
R210630PAPR057	LC-P	A22B2023041207	0.942413620430646
A22B2023042811	LC-P	A22B2023042604	0.983547628922992
A22S2022092703	LC-P	A22B2023042604	0.884388273976377
A22S2022093001	LC-P	A22B2023042604	0.995658322358803
A23B2023070620	LC-P	A22B2023042604	1
A23B2023071807	LC-P	A22B2023042604	0.939910316731515
A23B2023110803	LC-P	A22B2023042604	0.937967373971129
A23B2023120110	LC-P	A22B2023042604	0.970639032815199
A23B2023122906	LC-P	A22B2023042604	0.870882025875155
A23B2024010514	LC-P	A22B2023042604	0.855260832948962
A23B2024012308	LC-P	A22B2023042604	0.862044423262079
A23B2024012409	LC-P	A22B2023042604	0.999446979123462
A23B2024020610	LC-P	A22B2023042604	0.751325830792357
A23B2024022408	LC-P	A22B2023042604	0.881856092393069
A23B2024022707	LC-P	A22B2023042604	0.893062926353451
A23B2024030705	LC-P	A22B2023042604	0.775830706418866
A23B2024031510	LC-P	A22B2023042604	0.949192476703707
A23B2024031513	LC-P	A22B2023042604	0.886772408072198
A23B2024032305	LC-P	A22B2023042604	0.930077622687869
A23B2024032502	LC-P	A22B2023042604	0.919615603016066
A23B2024060708	LC-P	A22B2023042604	0.9421902649572
A23B2024070512	LC-P	A22B2023042604	0.998869598114781
A23B2024070908	LC-P	A22B2023042604	0.896950607713067
A23B2024070910	LC-P	A22B2023042604	0.980523773826056
A23B2024100110	LC-P	A22B2023042604	0.967864798740197
CF220B0115	LC-P	A22B2023042604	0.922652145158295
CF236Q0171	LC-P	A22B2023042604	0.998617447808655
CF236Q0220	LC-P	A22B2023042604	0.999723489561731
R210630PAPR057	LC-P	A22B2023042604	0.993207609090323
A22S2022092703	LC-P	A22B2023042811	0.730583059760421
A22S2022093001	LC-P	A22B2023042811	0.88401651681802
A23B2023070620	LC-P	A22B2023042811	0.889980824544583
A23B2023071807	LC-P	A22B2023042811	0.61255732462733
A23B2023110803	LC-P	A22B2023042811	0.798332808740062
A23B2023120110	LC-P	A22B2023042811	1
A23B2023122906	LC-P	A22B2023042811	0.686052835847692
A23B2024010514	LC-P	A22B2023042811	0.65624216770169
A23B2024012308	LC-P	A22B2023042811	0.827089516291934
A23B2024012409	LC-P	A22B2023042811	1
A23B2024020610	LC-P	A22B2023042811	0.765809483211563
A23B2024022408	LC-P	A22B2023042811	0.86046511627907
A23B2024022707	LC-P	A22B2023042811	0.657011676176165
A23B2024030705	LC-P	A22B2023042811	0.682848745670201
A23B2024031510	LC-P	A22B2023042811	0.525221377570371
A23B2024031513	LC-P	A22B2023042811	0.606211525109928
A23B2024032305	LC-P	A22B2023042811	0.793094933565648
A23B2024032502	LC-P	A22B2023042811	0.638685838064372
A23B2024060708	LC-P	A22B2023042811	0.775298729425654
A23B2024070512	LC-P	A22B2023042811	0.978021978021978
A23B2024070908	LC-P	A22B2023042811	0.827895181741336
A23B2024070910	LC-P	A22B2023042811	1
A23B2024100110	LC-P	A22B2023042811	0.91789671948691
CF220B0115	LC-P	A22B2023042811	0.785971099391495
CF236Q0171	LC-P	A22B2023042811	1
CF236Q0220	LC-P	A22B2023042811	1
R210630PAPR057	LC-P	A22B2023042811	1
A22S2022093001	LC-P	A22S2022092703	0.83974251601596
A23B2023070620	LC-P	A22S2022092703	1
A23B2023071807	LC-P	A22S2022092703	0.766266021021777
A23B2023110803	LC-P	A22S2022092703	0.832830301788314
A23B2023120110	LC-P	A22S2022092703	0.999152611987081
A23B2023122906	LC-P	A22S2022092703	0.884504300858094
A23B2024010514	LC-P	A22S2022092703	0.864774865551869
A23B2024012308	LC-P	A22S2022092703	0.889420958704119
A23B2024012409	LC-P	A22S2022092703	0.999882540750351
A23B2024020610	LC-P	A22S2022092703	0.834243898824384
A23B2024022408	LC-P	A22S2022092703	0.943247616224955
A23B2024022707	LC-P	A22S2022092703	0.504165224541639
A23B2024030705	LC-P	A22S2022092703	0.955115891233058
A23B2024031510	LC-P	A22S2022092703	0.864018466809674
A23B2024031513	LC-P	A22S2022092703	0.406036639553463
A23B2024032305	LC-P	A22S2022092703	0.853367581019337
A23B2024032502	LC-P	A22S2022092703	0.822617135715209
A23B2024060708	LC-P	A22S2022092703	0.77326372512812
A23B2024070512	LC-P	A22S2022092703	0.977879990201845
A23B2024070908	LC-P	A22S2022092703	0.428248251362844
A23B2024070910	LC-P	A22S2022092703	0.902508688569845
A23B2024100110	LC-P	A22S2022092703	0.881467314910178
CF220B0115	LC-P	A22S2022092703	0.760992335383902
CF236Q0171	LC-P	A22S2022092703	0.968889316013433
CF236Q0220	LC-P	A22S2022092703	0.999722369046284
R210630PAPR057	LC-P	A22S2022092703	0.920223813261149
A23B2023070620	LC-P	A22S2022093001	1
A23B2023071807	LC-P	A22S2022093001	0.811069217673205
A23B2023110803	LC-P	A22S2022093001	0.814100340661817
A23B2023120110	LC-P	A22S2022093001	1
A23B2023122906	LC-P	A22S2022093001	0.96301396710332
A23B2024010514	LC-P	A22S2022093001	0.815632818707767
A23B2024012308	LC-P	A22S2022093001	0.863893745755545
A23B2024012409	LC-P	A22S2022093001	0.999406557539192
A23B2024020610	LC-P	A22S2022093001	0.81840660699273
A23B2024022408	LC-P	A22S2022093001	0.972077152120234
A23B2024022707	LC-P	A22S2022093001	0.78885452997117
A23B2024030705	LC-P	A22S2022093001	0.996590571217541
A23B2024031510	LC-P	A22S2022093001	0.819147793467573
A23B2024031513	LC-P	A22S2022093001	0.816777436908369
A23B2024032305	LC-P	A22S2022093001	0.973178912837707
A23B2024032502	LC-P	A22S2022093001	0.860075229456106
A23B2024060708	LC-P	A22S2022093001	0.927648508447435
A23B2024070512	LC-P	A22S2022093001	0.969103570921941
A23B2024070908	LC-P	A22S2022093001	0.85315225519927
A23B2024070910	LC-P	A22S2022093001	0.91911445356253
A23B2024100110	LC-P	A22S2022093001	0.947065619912225
CF220B0115	LC-P	A22S2022093001	0.720936440923261
CF236Q0171	LC-P	A22S2022093001	0.978141536026903
CF236Q0220	LC-P	A22S2022093001	0.991691805548687
R210630PAPR057	LC-P	A22S2022093001	0.959175432709717
A23B2023071807	LC-P	A23B2023070620	0.941050484446711
A23B2023110803	LC-P	A23B2023070620	1
A23B2023120110	LC-P	A23B2023070620	1
A23B2023122906	LC-P	A23B2023070620	0.785714285714286
A23B2024010514	LC-P	A23B2023070620	0.919167904903417
A23B2024012308	LC-P	A23B2023070620	0.977433686759772
A23B2024012409	LC-P	A23B2023070620	0.858803986710963
A23B2024020610	LC-P	A23B2023070620	0.918389955686854
A23B2024022408	LC-P	A23B2023070620	0.924695459579181
A23B2024022707	LC-P	A23B2023070620	0.998255529419194
A23B2024030705	LC-P	A23B2023070620	0.786636476780279
A23B2024031510	LC-P	A23B2023070620	0.791044776119403
A23B2024031513	LC-P	A23B2023070620	1
A23B2024032305	LC-P	A23B2023070620	1
A23B2024032502	LC-P	A23B2023070620	0.946039532534988
A23B2024060708	LC-P	A23B2023070620	0.77932132902712
A23B2024070512	LC-P	A23B2023070620	0.959779179810726
A23B2024070908	LC-P	A23B2023070620	0.916572690842141
A23B2024070910	LC-P	A23B2023070620	1
A23B2024100110	LC-P	A23B2023070620	1
CF220B0115	LC-P	A23B2023070620	0.910995275355497
CF236Q0171	LC-P	A23B2023070620	1
CF236Q0220	LC-P	A23B2023070620	1
R210630PAPR057	LC-P	A23B2023070620	1
A23B2023110803	LC-P	A23B2023071807	0.675719539356688
A23B2023120110	LC-P	A23B2023071807	1
A23B2023122906	LC-P	A23B2023071807	0.674124073623047
A23B2024010514	LC-P	A23B2023071807	0.624464281486042
A23B2024012308	LC-P	A23B2023071807	0.693139958799712
A23B2024012409	LC-P	A23B2023071807	0.937232524964337
A23B2024020610	LC-P	A23B2023071807	0.642806119976316
A23B2024022408	LC-P	A23B2023071807	0.823839697442192
A23B2024022707	LC-P	A23B2023071807	0.605987310488513
A23B2024030705	LC-P	A23B2023071807	0.753154148424472
A23B2024031510	LC-P	A23B2023071807	0.539971398928862
A23B2024031513	LC-P	A23B2023071807	0.596411038418024
A23B2024032305	LC-P	A23B2023071807	0.712891321226013
A23B2024032502	LC-P	A23B2023071807	0.559674484438106
A23B2024060708	LC-P	A23B2023071807	0.761411495059264
A23B2024070512	LC-P	A23B2023071807	0.93315042721643
A23B2024070908	LC-P	A23B2023071807	0.794076598123721
A23B2024070910	LC-P	A23B2023071807	0.93970902758405
A23B2024100110	LC-P	A23B2023071807	0.723524657578142
CF220B0115	LC-P	A23B2023071807	0.672822404076398
CF236Q0171	LC-P	A23B2023071807	0.780215455752866
CF236Q0220	LC-P	A23B2023071807	1
R210630PAPR057	LC-P	A23B2023071807	0.779489748193887
A23B2023120110	LC-P	A23B2023110803	1
A23B2023122906	LC-P	A23B2023110803	0.835606589924666
A23B2024010514	LC-P	A23B2023110803	0.567084348240966
A23B2024012308	LC-P	A23B2023110803	0.875910014788916
A23B2024012409	LC-P	A23B2023110803	0.972768532526475
A23B2024020610	LC-P	A23B2023110803	0.669772087857572
A23B2024022408	LC-P	A23B2023110803	0.897477395067375
A23B2024022707	LC-P	A23B2023110803	0.663762714647049
A23B2024030705	LC-P	A23B2023110803	0.99949915416762
A23B2024031510	LC-P	A23B2023110803	0.606637326037826
A23B2024031513	LC-P	A23B2023110803	0.784047159476238
A23B2024032305	LC-P	A23B2023110803	0.420722442545034
A23B2024032502	LC-P	A23B2023110803	0.611177129391488
A23B2024060708	LC-P	A23B2023110803	0.85161047597674
A23B2024070512	LC-P	A23B2023110803	0.616094438440436
A23B2024070908	LC-P	A23B2023110803	0.887625583140556
A23B2024070910	LC-P	A23B2023110803	0.979057403871153
A23B2024100110	LC-P	A23B2023110803	0.915841955929002
CF220B0115	LC-P	A23B2023110803	0.816546442420694
CF236Q0171	LC-P	A23B2023110803	0.951588502269289
CF236Q0220	LC-P	A23B2023110803	1
R210630PAPR057	LC-P	A23B2023110803	1
A23B2023122906	LC-P	A23B2023120110	0.989809299014649
A23B2024010514	LC-P	A23B2023120110	1
A23B2024012308	LC-P	A23B2023120110	0.998339571041053
A23B2024012409	LC-P	A23B2023120110	1
A23B2024020610	LC-P	A23B2023120110	0.930646409228388
A23B2024022408	LC-P	A23B2023120110	0.619047619047619
A23B2024022707	LC-P	A23B2023120110	0.998926479642581
A23B2024030705	LC-P	A23B2023120110	0.997238425127582
A23B2024031510	LC-P	A23B2023120110	1
A23B2024031513	LC-P	A23B2023120110	1
A23B2024032305	LC-P	A23B2023120110	0.998911111466957
A23B2024032502	LC-P	A23B2023120110	0.991076667285007
A23B2024060708	LC-P	A23B2023120110	0.998495774897137
A23B2024070512	LC-P	A23B2023120110	1
A23B2024070908	LC-P	A23B2023120110	0.999052480797254
A23B2024070910	LC-P	A23B2023120110	0.971190509814998
A23B2024100110	LC-P	A23B2023120110	0.999191684387093
CF220B0115	LC-P	A23B2023120110	0.9996518061277
CF236Q0171	LC-P	A23B2023120110	1
CF236Q0220	LC-P	A23B2023120110	1
R210630PAPR057	LC-P	A23B2023120110	1
A23B2024010514	LC-P	A23B2023122906	0.772701600660766
A23B2024012308	LC-P	A23B2023122906	0.626034467673052
A23B2024012409	LC-P	A23B2023122906	1
A23B2024020610	LC-P	A23B2023122906	0.793050169268548
A23B2024022408	LC-P	A23B2023122906	0.817730347220952
A23B2024022707	LC-P	A23B2023122906	0.625347407014472
A23B2024030705	LC-P	A23B2023122906	0.671891254942576
A23B2024031510	LC-P	A23B2023122906	0.624861539889077
A23B2024031513	LC-P	A23B2023122906	0.905760872514176
A23B2024032305	LC-P	A23B2023122906	0.59658857282808
A23B2024032502	LC-P	A23B2023122906	0.711970087070472
A23B2024060708	LC-P	A23B2023122906	0.636137784568886
A23B2024070512	LC-P	A23B2023122906	0.999195926025194
A23B2024070908	LC-P	A23B2023122906	0.967164922749912
A23B2024070910	LC-P	A23B2023122906	0.90426435877262
A23B2024100110	LC-P	A23B2023122906	0.896381631628028
CF220B0115	LC-P	A23B2023122906	0.874197977257906
CF236Q0171	LC-P	A23B2023122906	0.920535011801731
CF236Q0220	LC-P	A23B2023122906	1
R210630PAPR057	LC-P	A23B2023122906	0.940389815238154
A23B2024012308	LC-P	A23B2024010514	0.797909326791673
A23B2024012409	LC-P	A23B2024010514	0.83402489626556
A23B2024020610	LC-P	A23B2024010514	0.577192520088014
A23B2024022408	LC-P	A23B2024010514	0.795940686416418
A23B2024022707	LC-P	A23B2024010514	0.794228655512702
A23B2024030705	LC-P	A23B2024010514	0.728884101834184
A23B2024031510	LC-P	A23B2024010514	0.303658088984952
A23B2024031513	LC-P	A23B2024010514	0.625308341679783
A23B2024032305	LC-P	A23B2024010514	0.769110128397221
A23B2024032502	LC-P	A23B2024010514	0.500612498660477
A23B2024060708	LC-P	A23B2024010514	0.794268487475408
A23B2024070512	LC-P	A23B2024010514	0.977742303306728
A23B2024070908	LC-P	A23B2024010514	0.825897518320381
A23B2024070910	LC-P	A23B2024010514	1
A23B2024100110	LC-P	A23B2024010514	0.933318374349716
CF220B0115	LC-P	A23B2024010514	0.779337902735738
CF236Q0171	LC-P	A23B2024010514	1
CF236Q0220	LC-P	A23B2024010514	1
R210630PAPR057	LC-P	A23B2024010514	1
A23B2024012409	LC-P	A23B2024012308	0.999751386795531
A23B2024020610	LC-P	A23B2024012308	0.905899902108551
A23B2024022408	LC-P	A23B2024012308	0.938329471035658
A23B2024022707	LC-P	A23B2024012308	0.745465881396442
A23B2024030705	LC-P	A23B2024012308	0.669905383505187
A23B2024031510	LC-P	A23B2024012308	0.813357433138617
A23B2024031513	LC-P	A23B2024012308	0.874357101791569
A23B2024032305	LC-P	A23B2024012308	0.822929680404989
A23B2024032502	LC-P	A23B2024012308	0.806999481751679
A23B2024060708	LC-P	A23B2024012308	0.744951339946687
A23B2024070512	LC-P	A23B2024012308	0.977957411626538
A23B2024070908	LC-P	A23B2024012308	0.791184899125452
A23B2024070910	LC-P	A23B2024012308	0.889405973696905
A23B2024100110	LC-P	A23B2024012308	0.571348024152177
CF220B0115	LC-P	A23B2024012308	0.490766572076934
CF236Q0171	LC-P	A23B2024012308	0.622333086089407
CF236Q0220	LC-P	A23B2024012308	1
R210630PAPR057	LC-P	A23B2024012308	0.893344935282875
A23B2024020610	LC-P	A23B2024012409	0.954209748892171
A23B2024022408	LC-P	A23B2024012409	1
A23B2024022707	LC-P	A23B2024012409	0.999778981102884
A23B2024030705	LC-P	A23B2024012409	0.999685105489661
A23B2024031510	LC-P	A23B2024012409	0.923832923832924
A23B2024031513	LC-P	A23B2024012409	0.966896551724138
A23B2024032305	LC-P	A23B2024012409	0.970731707317073
A23B2024032502	LC-P	A23B2024012409	0.999942288270091
A23B2024060708	LC-P	A23B2024012409	1
A23B2024070512	LC-P	A23B2024012409	0.967032967032967
A23B2024070908	LC-P	A23B2024012409	0.999973990506535
A23B2024070910	LC-P	A23B2024012409	0.992592592592593
A23B2024100110	LC-P	A23B2024012409	0.999278979478647
CF220B0115	LC-P	A23B2024012409	1
CF236Q0171	LC-P	A23B2024012409	1
CF236Q0220	LC-P	A23B2024012409	0.883720930232558
R210630PAPR057	LC-P	A23B2024012409	1
A23B2024022408	LC-P	A23B2024020610	0.719707899648472
A23B2024022707	LC-P	A23B2024020610	0.744819481917994
A23B2024030705	LC-P	A23B2024020610	0.798515460762299
A23B2024031510	LC-P	A23B2024020610	0.605021430723056
A23B2024031513	LC-P	A23B2024020610	0.798522895125554
A23B2024032305	LC-P	A23B2024020610	0.867875625204941
A23B2024032502	LC-P	A23B2024020610	0.675827224549564
A23B2024060708	LC-P	A23B2024020610	0.751001700340297
A23B2024070512	LC-P	A23B2024020610	0.975757624945217
A23B2024070908	LC-P	A23B2024020610	0.892998912845434
A23B2024070910	LC-P	A23B2024020610	0.977044696099349
A23B2024100110	LC-P	A23B2024020610	0.785682651022299
CF220B0115	LC-P	A23B2024020610	0.858919519213127
CF236Q0171	LC-P	A23B2024020610	0.998522895125554
CF236Q0220	LC-P	A23B2024020610	0.997784342688331
R210630PAPR057	LC-P	A23B2024020610	0.981536189069424
A23B2024022707	LC-P	A23B2024022408	0.950289380555991
A23B2024030705	LC-P	A23B2024022408	0.837441608224036
A23B2024031510	LC-P	A23B2024022408	0.797954402605565
A23B2024031513	LC-P	A23B2024022408	0.936046511627907
A23B2024032305	LC-P	A23B2024022408	0.881943977106306
A23B2024032502	LC-P	A23B2024022408	0.77296585724847
A23B2024060708	LC-P	A23B2024022408	0.838614326080746
A23B2024070512	LC-P	A23B2024022408	0.964349603884488
A23B2024070908	LC-P	A23B2024022408	0.919914274524155
A23B2024070910	LC-P	A23B2024022408	0.982222222222222
A23B2024100110	LC-P	A23B2024022408	0.957333707386913
CF220B0115	LC-P	A23B2024022408	0.935290441142175
CF236Q0171	LC-P	A23B2024022408	1
CF236Q0220	LC-P	A23B2024022408	0.982558139534884
R210630PAPR057	LC-P	A23B2024022408	0.972868217054264
A23B2024030705	LC-P	A23B2024022707	0.803419681072771
A23B2024031510	LC-P	A23B2024022707	0.718279647553601
A23B2024031513	LC-P	A23B2024022707	0.499066004626154
A23B2024032305	LC-P	A23B2024022707	0.708663927061754
A23B2024032502	LC-P	A23B2024022707	0.738527737672285
A23B2024060708	LC-P	A23B2024022707	0.797152908354401
A23B2024070512	LC-P	A23B2024022707	0.97565027524139
A23B2024070908	LC-P	A23B2024022707	0.569926082695286
A23B2024070910	LC-P	A23B2024022707	0.943556685207696
A23B2024100110	LC-P	A23B2024022707	0.936062506056414
CF220B0115	LC-P	A23B2024022707	0.700089466995597
CF236Q0171	LC-P	A23B2024022707	0.960769145761963
CF236Q0220	LC-P	A23B2024022707	1
R210630PAPR057	LC-P	A23B2024022707	0.944745275721074
A23B2024031510	LC-P	A23B2024030705	0.730322381314299
A23B2024031513	LC-P	A23B2024030705	0.915973947003616
A23B2024032305	LC-P	A23B2024030705	0.820588933009219
A23B2024032502	LC-P	A23B2024030705	0.778194725809993
A23B2024060708	LC-P	A23B2024030705	0.728833340056848
A23B2024070512	LC-P	A23B2024030705	0.999865910304663
A23B2024070908	LC-P	A23B2024030705	0.839053955045224
A23B2024070910	LC-P	A23B2024030705	0.885252440432455
A23B2024100110	LC-P	A23B2024030705	0.909751325028245
CF220B0115	LC-P	A23B2024030705	0.758062032772972
CF236Q0171	LC-P	A23B2024030705	0.942085651306812
CF236Q0220	LC-P	A23B2024030705	1
R210630PAPR057	LC-P	A23B2024030705	0.931843509186914
A23B2024031513	LC-P	A23B2024031510	0.570776921121749
A23B2024032305	LC-P	A23B2024031510	0.683322288455373
A23B2024032502	LC-P	A23B2024031510	0.43623991772888
A23B2024060708	LC-P	A23B2024031510	0.699951986108691
A23B2024070512	LC-P	A23B2024031510	0.97796678817335
A23B2024070908	LC-P	A23B2024031510	0.80550152620468
A23B2024070910	LC-P	A23B2024031510	1
A23B2024100110	LC-P	A23B2024031510	0.943887912643487
CF220B0115	LC-P	A23B2024031510	0.791526736055079
CF236Q0171	LC-P	A23B2024031510	1
CF236Q0220	LC-P	A23B2024031510	1
R210630PAPR057	LC-P	A23B2024031510	1
A23B2024032305	LC-P	A23B2024031513	0.933182762897179
A23B2024032502	LC-P	A23B2024031513	0.741682296926851
A23B2024060708	LC-P	A23B2024031513	0.850483014918679
A23B2024070512	LC-P	A23B2024031513	0.978021978021978
A23B2024070908	LC-P	A23B2024031513	0.527984053489869
A23B2024070910	LC-P	A23B2024031513	0.951652618135377
A23B2024100110	LC-P	A23B2024031513	0.885015013292023
CF220B0115	LC-P	A23B2024031513	0.663244376207404
CF236Q0171	LC-P	A23B2024031513	0.888275862068965
CF236Q0220	LC-P	A23B2024031513	1
R210630PAPR057	LC-P	A23B2024031513	0.924262393101875
A23B2024032502	LC-P	A23B2024032305	0.678838183430853
A23B2024060708	LC-P	A23B2024032305	0.825135146795826
A23B2024070512	LC-P	A23B2024032305	0.638652398774908
A23B2024070908	LC-P	A23B2024032305	0.91173677421038
A23B2024070910	LC-P	A23B2024032305	0.94900488767366
A23B2024100110	LC-P	A23B2024032305	0.969516162918048
CF220B0115	LC-P	A23B2024032305	0.963019661990237
CF236Q0171	LC-P	A23B2024032305	0.997023563455974
CF236Q0220	LC-P	A23B2024032305	0.998511781727987
R210630PAPR057	LC-P	A23B2024032305	0.955753396116775
A23B2024060708	LC-P	A23B2024032502	0.812262187659725
A23B2024070512	LC-P	A23B2024032502	0.977432176826204
A23B2024070908	LC-P	A23B2024032502	0.784267754282037
A23B2024070910	LC-P	A23B2024032502	0.9938156965218
A23B2024100110	LC-P	A23B2024032502	0.929306771853737
CF220B0115	LC-P	A23B2024032502	0.777113768019024
CF236Q0171	LC-P	A23B2024032502	0.975963064492858
CF236Q0220	LC-P	A23B2024032502	1
R210630PAPR057	LC-P	A23B2024032502	0.968806809984129
A23B2024070512	LC-P	A23B2024060708	0.978021978021978
A23B2024070908	LC-P	A23B2024060708	0.78407123121463
A23B2024070910	LC-P	A23B2024060708	0.759624697475425
A23B2024100110	LC-P	A23B2024060708	0.708693487180359
CF220B0115	LC-P	A23B2024060708	0.763649779204214
CF236Q0171	LC-P	A23B2024060708	0.889031276660627
CF236Q0220	LC-P	A23B2024060708	1
R210630PAPR057	LC-P	A23B2024060708	0.909259832765562
A23B2024070908	LC-P	A23B2024070512	0.977608801622651
A23B2024070910	LC-P	A23B2024070512	0.992429545935562
A23B2024100110	LC-P	A23B2024070512	0.977392242430153
CF220B0115	LC-P	A23B2024070512	0.977831538621837
CF236Q0171	LC-P	A23B2024070512	1
CF236Q0220	LC-P	A23B2024070512	0.978021978021978
R210630PAPR057	LC-P	A23B2024070512	1
A23B2024070910	LC-P	A23B2024070908	0.926127792434824
A23B2024100110	LC-P	A23B2024070908	0.838105175050421
CF220B0115	LC-P	A23B2024070908	0.603243253739796
CF236Q0171	LC-P	A23B2024070908	0.934537393504951
CF236Q0220	LC-P	A23B2024070908	0.997347031666558
R210630PAPR057	LC-P	A23B2024070908	0.96709799076663
A23B2024100110	LC-P	A23B2024070910	0.83812454063168
CF220B0115	LC-P	A23B2024070910	0.959054102901482
CF236Q0171	LC-P	A23B2024070910	0.938033205619413
CF236Q0220	LC-P	A23B2024070910	0.98962962962963
R210630PAPR057	LC-P	A23B2024070910	0.598787233503182
CF220B0115	LC-P	A23B2024100110	0.741525061916347
CF236Q0171	LC-P	A23B2024100110	0.664964310227951
CF236Q0220	LC-P	A23B2024100110	1
R210630PAPR057	LC-P	A23B2024100110	0.717415418746534
CF236Q0171	LC-P	CF220B0115	0.66663992512368
CF236Q0220	LC-P	CF220B0115	0.997539778045193
R210630PAPR057	LC-P	CF220B0115	0.922988260962927
CF236Q0220	LC-P	CF236Q0171	0.810344827586207
R210630PAPR057	LC-P	CF236Q0171	0.73990220837562
R210630PAPR057	LC-P	CF236Q0220	1
