# Supplementary material for: Enrichment of prevotella melaninogenica in the lower respiratory tract links to checkpoint inhibitor pneumonitis and radiation pneumonitis
Source: Front Cell Infect Microbiol. 2025 Oct 3;15:1594460. doi: 10.3389/fcimb.2025.1594460 (PMC12531214; doi:10.3389/fcimb.2025.1594460)
Supplement: Supplementary file 2 [file DataSheet1.zip › Data-all result/corr/Group_class_pheno_corr_result.xls]

cor1	cor2	r	p	stars
Herviviricetes	CRP	0.424180364171465	0.000813725354097785	***
Herviviricetes	CAR	0.40857598646439	0.00131517023568423	**
Tissierellia	BALF-N	-0.359857681139462	0.00511933288413961	**
Herviviricetes	ALB	-0.338890374833125	0.0086506138075861	**
Alphaproteobacteria	ALT	-0.324376345357212	0.012195077485807	*
Betaproteobacteria	PCT	-0.321388791506867	0.0130629085783318	*
Alphaproteobacteria	Ts	-0.319807125841408	0.0135435065635102	*
Clostridia	BALF-N	-0.312376736620284	0.016010063257245	*
Sordariomycetes	LDH	0.31115825592233	0.0164491803903116	*
Fusobacteriia	NK	-0.31055714941123	0.0166695738164063	*
Clostridia	BALF-L	0.307499176024561	0.0178302485690799	*
Pneumocystomycetes	Th	-0.300859206627703	0.0205895898612646	*
Eurotiomycetes	Glu	0.299248889672284	0.0213108780580123	*
Pneumocystomycetes	T-lymphocyte	-0.297011215585171	0.0223486474172109	*
Herviviricetes	FDP	0.287556912135406	0.0272177948049402	*
Alphaproteobacteria	BALF-N	-0.280251683819167	0.0315645928684892	*
Saccharomycetes	Scr	-0.270527322637041	0.0382361916105614	*
Flavobacteriia	Lymphocyte	-0.2686184185484	0.0396740587796855	*
Betaproteobacteria	BALF-N	-0.265885356145909	0.0418102124065441	*
Flavobacteriia	NLR	0.258310942535439	0.0482300300651376	*
Clostridia	KL-6	0.256574372296157	0.0498100920937522	*
Actinomycetes	LDH	0.255999184331435	0.0503426619166231
Pneumocystomycetes	KL-6	0.253934768226513	0.0522924943315275
Flavobacteriia	ALB	0.253725147049695	0.0524938716095929
Actinomycetes	Neutrophiles	0.251234839486854	0.0549348698424275
Saccharomycetes	ALT	-0.250600289841142	0.055571361710766
Actinomycetes	WBC	0.247103006097189	0.059187472735163
Entomophthoromycetes	BALF-L	0.244728416307114	0.0617493660724176
Sordariomycetes	AST	0.244618869787801	0.0618696756075801
Epsilonproteobacteria	Scr	0.243091029420706	0.0635673914976826
Flavobacteriia	Ts	-0.242791121608076	0.063905002773151
Actinomycetes	D-dimer	0.241484688310613	0.0653925275423718
Betaproteobacteria	Th	0.241483787597142	0.0653935626118297
Fusobacteriia	D-dimer	-0.238925102235518	0.0683874197872836
Fusobacteriia	Ts	-0.236353755322595	0.0715055848751779
Fusobacteriia	Lymphocyte	-0.232909840424475	0.075858375602564
Gammaproteobacteria	EOS	-0.231441231817504	0.0777774107766752
Entomophthoromycetes	ESR	0.231030855839761	0.0783204725710565
Pneumocystomycetes	CAR	0.230029948290683	0.0796576027766123
Tissierellia	BALF-L	0.228317172686126	0.0819875660456272
Bacteroidia	WBC	-0.225075339032668	0.0865445850853656
Herviviricetes	B-lymphocyte	-0.223504962199418	0.0888224713049271
Clostridia	ESR	0.223219390466117	0.0892417104124235
Sordariomycetes	NK	-0.222009464947374	0.0910352002670111
Pneumocystomycetes	LDH	0.221165093822304	0.0923034482329161
Fusobacteriia	WBC	-0.220848601140038	0.0927823643811951
Sordariomycetes	ALB	0.214123325945901	0.103425084639284
Saccharomycetes	CRP	0.214108752980148	0.10344913008477
Sordariomycetes	EOS	-0.21139861129368	0.107996554222228
Actinomycetes	AST	0.211287938986596	0.108185475539813
Bacteroidia	CRP	-0.20969185603357	0.110938441136591
Fusobacteriia	Neutrophiles	-0.205488667262006	0.118445776813651
Negativicutes	ALT	-0.205437208073302	0.118540032237303
Actinomycetes	ALB	-0.204258805551532	0.120714158594855
Betaproteobacteria	NK	0.202793659776097	0.123459523162814
Entomophthoromycetes	Th	0.200931111757659	0.12701771306062
Fusobacteriia	T-lymphocyte	-0.199814386463531	0.129188028405504
Entomophthoromycetes	NK	-0.197308152160042	0.134160733171137
Pneumocystomycetes	CRP	0.196364335563572	0.136070275966179
Bacteroidia	Neutrophiles	-0.196334729275893	0.136130504474204
Clostridia	AST	0.195146018923403	0.13856529937206
Betaproteobacteria	ALB	0.195042106552181	0.13877968150949
Saccharomycetes	FDP	0.194903397741747	0.139066239737613
Flavobacteriia	EOS	-0.194154733135032	0.140620565628095
Pneumocystomycetes	ALB	-0.193807430312796	0.141346011408209
Betaproteobacteria	Glu	-0.193794391713019	0.141373300839808
Negativicutes	NK	-0.191256165085393	0.14676114045342
Saccharomycetes	WBC	0.191106996135024	0.147082468626421
Fusobacteriia	Glu	0.190640350275367	0.148091062112958
Negativicutes	Th	-0.186869389507839	0.156430949488277
Negativicutes	PCT	0.184704994072405	0.161371695767506
Gammaproteobacteria	D-dimer	-0.181882033683826	0.167986894919731
Tissierellia	Lymphocyte	0.181167200590524	0.169693011723585
Bacteroidia	CAR	-0.179835743527589	0.172904496959806
Betaproteobacteria	D-dimer	0.179772944769581	0.173057052813119
Bacilli	EOS	0.178095717678622	0.177167824029597
Fusobacteriia	AST	0.178046308063445	0.177289987920255
Tissierellia	PCT	-0.175770016260495	0.182984459552536
Gammaproteobacteria	B-lymphocyte	0.173750146352886	0.188146931649509
Fusobacteriia	EOS	-0.17316998125606	0.189648893508195
Bacteroidia	D-dimer	-0.173090584208333	0.189855107813739
Flavobacteriia	LDH	0.172822344304728	0.190552984182471
Herviviricetes	Th	-0.172054724171737	0.192560245802425
Entomophthoromycetes	AST	0.170817143080935	0.195828192049129
Gammaproteobacteria	PCT	-0.170388416084706	0.196969458917228
Tissierellia	NLR	-0.168866063294429	0.20106022901794
Herviviricetes	Ts	0.168446062256772	0.202199371728329
Herviviricetes	Neutrophiles	0.166056855235672	0.208766614216603
Sordariomycetes	ALT	0.16588612553087	0.209241593487672
Actinomycetes	Scr	-0.16550678308476	0.210299670627088
Bacteroidia	ALT	0.165416446063492	0.210552196903021
Flavobacteriia	CAR	-0.164646972803181	0.212711825903989
Epsilonproteobacteria	KL-6	0.164292531020285	0.213711833852962
Alphaproteobacteria	Neutrophiles	-0.164217655467191	0.213923506466685
Herviviricetes	WBC	0.163525358135995	0.215887600645662
Eurotiomycetes	LDH	0.161849622807157	0.220694006219659
Betaproteobacteria	B-lymphocyte	0.160772077391788	0.223823833277104
Bacilli	WBC	0.1606372910056	0.224217495349128
Alphaproteobacteria	WBC	-0.160607091701354	0.224305762567574
Saccharomycetes	D-dimer	-0.160316457409349	0.225156471168641
Betaproteobacteria	NLR	-0.159324729433231	0.228076210403956
Negativicutes	KL-6	0.158480607376331	0.23058198384425
Negativicutes	Ts	0.15790493838256	0.232301740553541
Herviviricetes	NLR	0.156301889592154	0.237137317972727
Herviviricetes	BALF-N	0.155877402479546	0.238429288470722
Negativicutes	B-lymphocyte	-0.155321099794167	0.240129763404501
Negativicutes	AST	-0.154677922407682	0.242106139529125
Gammaproteobacteria	Lymphocyte	-0.154404172869052	0.242950695815606
Saccharomycetes	EOS	-0.153257078158864	0.246511556463484
Actinomycetes	CAR	0.151133906131276	0.253195937711526
Saccharomycetes	NK	-0.150812486129262	0.254218471142106
Malasseziomycetes	Lymphocyte	0.150610133646506	0.254863647874593
Saccharomycetes	CAR	0.150305176012502	0.255838061209996
Actinomycetes	NK	0.150217214176637	0.256119588100507
Herviviricetes	PCT	0.149607345110478	0.258077269316484
Entomophthoromycetes	PCT	0.147629690790993	0.264494894140345
Malasseziomycetes	D-dimer	0.147574653019825	0.264675013446149
Herviviricetes	EOS	-0.147499776572152	0.264920189878968
Actinomycetes	ALT	0.145517107439013	0.271467713382474
Flavobacteriia	AST	0.145426438840559	0.271769692435419
Malasseziomycetes	BALF-L	-0.145396971349634	0.271867884470854
Pneumocystomycetes	Lymphocyte	-0.14419418958037	0.275895996505903
Alphaproteobacteria	Scr	-0.143407808465971	0.278550899238753
Epsilonproteobacteria	BALF-N	-0.143233375633505	0.279142087417445
Actinomycetes	EOS	0.142644085575343	0.281145449628502
Saccharomycetes	BALF-L	-0.142256588786085	0.282467955789352
Bacilli	BALF-N	-0.14036524279213	0.288981864550119
Entomophthoromycetes	CAR	0.140162086817439	0.289687358004458
Sordariomycetes	KL-6	0.13869950376668	0.294799720765714
Entomophthoromycetes	Neutrophiles	-0.138280673030413	0.296274487994899
Entomophthoromycetes	KL-6	0.138241997439638	0.296410912609068
Malasseziomycetes	NLR	-0.137783227664473	0.298032301614134
Epsilonproteobacteria	Neutrophiles	-0.137457248613285	0.299187878330865
Actinomycetes	Ts	-0.136876165293466	0.301254992875862
Pneumocystomycetes	Glu	0.13608257380106	0.304092992505425
Herviviricetes	ALT	-0.135821359748155	0.305030900641854
Pneumocystomycetes	Ts	-0.134769174652386	0.308827748214323
Entomophthoromycetes	B-lymphocyte	0.1337006757957	0.312714452202937
Flavobacteriia	CRP	-0.133349105986696	0.31400012676506
Gammaproteobacteria	AST	0.133054193940966	0.315081212990394
Entomophthoromycetes	Scr	-0.132725966969509	0.316287220700706
Alphaproteobacteria	Glu	-0.132094830981397	0.318614485739247
Gammaproteobacteria	T-lymphocyte	-0.131891290681338	0.3193673464645
Betaproteobacteria	ALT	0.131495868681299	0.320833180741411
Betaproteobacteria	Ts	-0.131171575292883	0.322038528822601
Tissierellia	ESR	0.13077849578573	0.32350339562792
Negativicutes	D-dimer	-0.130357008731397	0.325078815465306
Tissierellia	NK	0.129349562871862	0.328864062179657
Bacilli	Lymphocyte	0.128772933008129	0.331043079003631
Saccharomycetes	Neutrophiles	0.128665047847433	0.331451771539009
Entomophthoromycetes	BALF-N	-0.128465061000849	0.332210204835874
Alphaproteobacteria	LDH	0.128447336833622	0.332277474856263
Herviviricetes	ESR	0.12716569355382	0.337164496684693
Entomophthoromycetes	T-lymphocyte	0.126945240367009	0.338009614965517
Bacilli	Neutrophiles	0.126849092754224	0.338378616027244
Eurotiomycetes	BALF-N	0.126758816110425	0.338725314209547
Alphaproteobacteria	BALF-L	0.126644640745354	0.339164110680012
Alphaproteobacteria	ALB	0.125878761735282	0.342116691610573
Bacilli	BALF-L	0.124962176947644	0.345671232870922
Bacteroidia	BALF-N	-0.124932392940204	0.345787119038957
Clostridia	NK	-0.124126301005566	0.348932678335747
Bacilli	ALT	0.123156631491014	0.352739913923305
Sordariomycetes	BALF-N	-0.12296150801481	0.353509111951337
Malasseziomycetes	NK	0.122024604624415	0.357216846299409
Actinomycetes	NLR	0.121189982225395	0.36053980687183
Fusobacteriia	BALF-N	-0.12015761496476	0.364676093873123
Alphaproteobacteria	NK	-0.119484444070387	0.367388702924698
Bacilli	NK	0.119450597487328	0.367525413388776
Alphaproteobacteria	Lymphocyte	-0.119071884292209	0.369057184826905
Clostridia	D-dimer	-0.118062201508691	0.373159871503482
Tissierellia	B-lymphocyte	0.118060493603425	0.37316683451081
Epsilonproteobacteria	WBC	-0.11730318188774	0.376262051981748
Saccharomycetes	KL-6	0.116919501422113	0.377836065316543
Bacteroidia	LDH	0.116823944109039	0.378228693606059
Tissierellia	Scr	-0.116823609317054	0.378230069637588
Sordariomycetes	WBC	-0.115455076668549	0.383879939824454
Herviviricetes	BALF-L	-0.115429361057749	0.383986583469468
Entomophthoromycetes	CRP	0.114784254699881	0.386667635974559
Fusobacteriia	NLR	0.114756134629496	0.386784754891123
Pneumocystomycetes	D-dimer	0.114729958236121	0.386893797406315
Gammaproteobacteria	LDH	-0.113672287037888	0.391314973885484
Flavobacteriia	BALF-L	-0.112834232834475	0.394839234510336
Entomophthoromycetes	Glu	-0.11202694214011	0.398251728271895
Alphaproteobacteria	T-lymphocyte	-0.111109875292328	0.402149161479544
Saccharomycetes	T-lymphocyte	0.110852303863079	0.403247803634462
Sordariomycetes	Neutrophiles	-0.109472272962355	0.409163911295908
Actinomycetes	CRP	0.108622912370885	0.412829920748084
Pneumocystomycetes	BALF-L	0.107986187188879	0.415590533554748
Herviviricetes	AST	-0.107579067376829	0.417361207753567
Epsilonproteobacteria	B-lymphocyte	0.10666337526884	0.421359578271227
Sordariomycetes	Glu	0.106124012281209	0.42372490707697
Malasseziomycetes	T-lymphocyte	0.104575416072995	0.430558006319456
Actinomycetes	BALF-L	0.10439217490215	0.431370645500951
Saccharomycetes	Ts	0.10434862527454	0.431563906903522
Gammaproteobacteria	ESR	-0.103780608428026	0.434089080997777
Flavobacteriia	ESR	-0.103626275751543	0.434776614898814
Gammaproteobacteria	ALB	0.102473361607818	0.43993203476037
Bacteroidia	ALB	0.101544662837055	0.444109551431814
Fusobacteriia	Th	-0.101205639272303	0.445640037216186
Entomophthoromycetes	ALB	-0.100739234971446	0.447750342079507
Eurotiomycetes	CRP	0.100645311547365	0.448175978097479
Betaproteobacteria	Scr	0.100117867354073	0.450570366242993
Gammaproteobacteria	Glu	0.100049747778223	0.450880115503444
Flavobacteriia	ALT	0.0991213823988471	0.455113200423334
Actinomycetes	FDP	0.0987681382738557	0.456729596734238
Betaproteobacteria	LDH	0.0980401762982987	0.460070532361456
Clostridia	LDH	0.0976655681094778	0.46179494658913
Pneumocystomycetes	AST	0.0970868628196127	0.464465761362973
Eurotiomycetes	CAR	0.0969192554023499	0.465240855127631
Tissierellia	Th	0.0965965986088879	0.466734937084481
Entomophthoromycetes	WBC	-0.0961113297264478	0.468986875104913
Fusobacteriia	ALB	0.0959922541640252	0.46954034958069
Fusobacteriia	ALT	0.0959569610748019	0.469704462698981
Saccharomycetes	B-lymphocyte	0.0942081289807463	0.477875071559993
Bacilli	Scr	-0.093889852471413	0.479370164192398
Bacilli	Glu	-0.0929797374743228	0.483659073443518
Herviviricetes	Glu	0.0924101685693161	0.486353436639554
Eurotiomycetes	Ts	0.0921872761655409	0.487409982295064
Epsilonproteobacteria	Th	0.0919881909676467	0.488354696810536
Betaproteobacteria	Lymphocyte	0.0917200916215767	0.48962841953044
Pneumocystomycetes	PCT	-0.0917056731960503	0.489696969827353
Actinomycetes	Glu	-0.0916544894982029	0.489940355837876
Fusobacteriia	CRP	0.0913681529059245	0.491303096173511
Bacteroidia	FDP	-0.0904926993951584	0.495481835767509
Pneumocystomycetes	Neutrophiles	-0.0900079471969066	0.497803589364762
Actinomycetes	T-lymphocyte	-0.0895252012742092	0.500121322822009
Bacilli	LDH	0.0892878032067475	0.501263146122305
Eurotiomycetes	ALB	-0.0891534668167333	0.501909864388731
Fusobacteriia	LDH	0.0884215843640308	0.505440806666974
Fusobacteriia	KL-6	0.0883821133432474	0.505631594455293
Tissierellia	ALB	0.0881555579677372	0.506727389726541
Clostridia	ALT	0.0872694503514645	0.511024925362781
Gammaproteobacteria	NK	-0.0866714476068646	0.513935618770769
Bacteroidia	Lymphocyte	-0.0866282424814862	0.514146238285725
Bacilli	CRP	-0.0857481692983104	0.518445973925447
Gammaproteobacteria	FDP	-0.0854063619582558	0.520120790892087
Betaproteobacteria	AST	0.0852356044706623	0.520958498984412
Tissierellia	FDP	0.0842035251211488	0.526036065979259
Tissierellia	CRP	0.0840978208219021	0.5265574905304
Clostridia	EOS	0.0836322762640271	0.528857010395113
Herviviricetes	NK	-0.0835508137933878	0.529259898528266
Epsilonproteobacteria	ALB	0.0833648416684537	0.530180228119042
Gammaproteobacteria	NLR	0.0833528590200395	0.530239554375637
Bacilli	ALB	-0.0830933413520075	0.531525234644638
Actinomycetes	KL-6	0.0825476814921209	0.534233503741972
Entomophthoromycetes	LDH	0.0821794641331369	0.536064897850399
Bacteroidia	Scr	0.0815197227798361	0.539353913445422
Malasseziomycetes	Th	0.0813801170192105	0.540051150642263
Bacteroidia	AST	0.081068024201338	0.5416114310034
Eurotiomycetes	NK	-0.0809020271972734	0.542442209651262
Betaproteobacteria	T-lymphocyte	0.0802950801986779	0.545485100248831
Tissierellia	Glu	-0.0791347008030767	0.551325435341947
Alphaproteobacteria	PCT	0.0786786045911138	0.553629187841421
Flavobacteriia	T-lymphocyte	-0.0774312751497886	0.559952813274882
Bacteroidia	NK	-0.0773186389077604	0.56052552238528
Epsilonproteobacteria	ALT	-0.0769345609941651	0.562480474875367
Epsilonproteobacteria	LDH	0.0764054570147328	0.565178844683013
Betaproteobacteria	CAR	-0.0763453305676091	0.565485865521409
Malasseziomycetes	WBC	0.0757224734538349	0.568670911466492
Gammaproteobacteria	ALT	0.0754728040216456	0.569949961372363
Clostridia	ALB	-0.0751864919628289	0.5714183721829
Flavobacteriia	PCT	-0.0751863761997372	0.571418966252077
Betaproteobacteria	CRP	-0.0749997000018	0.572377316818732
Flavobacteriia	Scr	-0.0744910287580393	0.574992476262033
Eurotiomycetes	BALF-L	0.0738257752546481	0.578420925162206
Eurotiomycetes	T-lymphocyte	0.0736281215579568	0.579441352215248
Fusobacteriia	ESR	-0.0731857134178744	0.581728348448693
Actinomycetes	Th	-0.0731761037530452	0.581778070442354
Malasseziomycetes	B-lymphocyte	0.0728795167943527	0.583313610164745
Saccharomycetes	Th	0.0704779823282837	0.595814400727354
Bacilli	FDP	-0.0702769877302026	0.596866014126805
Malasseziomycetes	Neutrophiles	0.0691452121110149	0.602802802397497
Epsilonproteobacteria	NLR	-0.0691149179509334	0.602962066986567
Sordariomycetes	CRP	0.0686508152554228	0.60540428059646
Negativicutes	BALF-L	0.0685000352487158	0.606198646461514
Gammaproteobacteria	BALF-L	-0.0677553990839096	0.610128306003113
Flavobacteriia	WBC	-0.0675063907828961	0.611444846619571
Pneumocystomycetes	ALT	0.0673974111181892	0.612021421925156
Malasseziomycetes	KL-6	-0.0670589439448009	0.613813630475047
Sordariomycetes	FDP	0.0669554913809979	0.614361868519891
Alphaproteobacteria	EOS	-0.0669250513794282	0.614523222680968
Alphaproteobacteria	KL-6	-0.0665873207429117	0.616314657986694
Tissierellia	KL-6	0.0664366031535193	0.617114833263312
Gammaproteobacteria	Th	-0.0663846975732964	0.617390507893901
Bacteroidia	BALF-L	0.0651368466089079	0.6240336666386
Sordariomycetes	Lymphocyte	-0.0645252289373951	0.627300666628996
Betaproteobacteria	Neutrophiles	-0.0645089375929028	0.627387785725942
Tissierellia	WBC	0.0644067747128179	0.627934224073774
Bacilli	Th	0.0643604267771815	0.628182190670453
Bacteroidia	B-lymphocyte	-0.0643384789966921	0.628299627985982
Gammaproteobacteria	BALF-N	-0.0638120513267352	0.63111915517594
Epsilonproteobacteria	CAR	-0.0634886394072479	0.63285393586421
Pneumocystomycetes	NK	-0.063404219888945	0.633307086180828
Herviviricetes	LDH	-0.0633157193701554	0.633782286477228
Negativicutes	Glu	-0.0632798434516841	0.633974962809182
Pneumocystomycetes	FDP	0.0621488134935549	0.640061636534192
Epsilonproteobacteria	Glu	-0.0615671873537919	0.643200912978508
Clostridia	FDP	0.0612328925783347	0.645008054397886
Tissierellia	AST	-0.0605348942789994	0.648787892930718
Pneumocystomycetes	B-lymphocyte	-0.0601369261619782	0.650946947849222
Tissierellia	CAR	0.059421314169543	0.654836453122311
Herviviricetes	Lymphocyte	-0.0593426155843471	0.65526475631811
Eurotiomycetes	FDP	0.0577345466270447	0.664040397619401
Entomophthoromycetes	D-dimer	-0.0576170142610298	0.664683581814942
Entomophthoromycetes	Ts	0.0572735315043151	0.66656463345477
Saccharomycetes	Lymphocyte	0.057010369890785	0.668007196593126
Pneumocystomycetes	EOS	0.0568078715890718	0.669118037530581
Fusobacteriia	BALF-L	0.0565918963311339	0.670303585983832
Actinomycetes	B-lymphocyte	-0.0564768682426093	0.670935333839456
Saccharomycetes	LDH	-0.0562761503311634	0.672038242516962
Saccharomycetes	ESR	0.0562386486827258	0.672244383598755
Gammaproteobacteria	WBC	-0.0553093939941992	0.677359988940385
Entomophthoromycetes	NLR	-0.0547498446565173	0.680447362948347
Saccharomycetes	BALF-N	-0.0547436970804321	0.680481311948409
Entomophthoromycetes	FDP	0.0546128306200796	0.681204150346771
Malasseziomycetes	ALT	0.0545586477865906	0.681503511666842
Herviviricetes	KL-6	0.0544635302814547	0.682029155984503
Tissierellia	Ts	0.0542113453650857	0.683423522675998
Bacteroidia	KL-6	0.0540873515379442	0.684109488405152
Sordariomycetes	D-dimer	-0.0536278223113566	0.686653931729785
Entomophthoromycetes	EOS	-0.0531480397685565	0.689314211789886
Eurotiomycetes	AST	-0.0525332731357062	0.692728415025522
Malasseziomycetes	FDP	0.0522494888163945	0.694306512934987
Negativicutes	ALB	-0.0518744250986859	0.696394186691521
Eurotiomycetes	NLR	-0.0511334453228785	0.700525191052229
Saccharomycetes	AST	-0.0508575161398054	0.702065725479873
Bacilli	AST	-0.0508348290720777	0.702192442304666
Clostridia	Ts	0.0504021365900301	0.704610750958725
Epsilonproteobacteria	Lymphocyte	-0.0502983998131109	0.70519096674947
Alphaproteobacteria	NLR	0.0500573671503261	0.706539743725126
Epsilonproteobacteria	D-dimer	-0.0498520156210033	0.707689563530492
Epsilonproteobacteria	Ts	0.0497252857570821	0.708399483058814
Malasseziomycetes	Ts	0.0494374382375156	0.710012872475646
Actinomycetes	Lymphocyte	0.048193123247104	0.717001762739728
Tissierellia	T-lymphocyte	0.0477423718970332	0.719539215991099
Clostridia	CAR	0.0474028000463691	0.721452787523024
Flavobacteriia	NK	-0.047239215413062	0.722375234400687
Pneumocystomycetes	WBC	-0.0471257909512279	0.723015060976437
Clostridia	WBC	0.045953318634895	0.729639943769672
Flavobacteriia	KL-6	0.0452015087750865	0.733898330428161
Pneumocystomycetes	NLR	0.0451551911297658	0.734160944194068
Bacilli	T-lymphocyte	0.044876770307362	0.735740183410973
Fusobacteriia	FDP	0.0447362329822765	0.736537742956948
Gammaproteobacteria	CRP	-0.0438942647125075	0.741321735220256
Clostridia	T-lymphocyte	-0.0436359794596279	0.7427912527097
Alphaproteobacteria	AST	-0.0427409271168599	0.747890697855928
Flavobacteriia	FDP	0.0426163788050118	0.748601153252644
Gammaproteobacteria	Ts	-0.0424417158206701	0.749597825481091
Epsilonproteobacteria	AST	0.0422431052107235	0.750731643721416
Alphaproteobacteria	FDP	0.0414708616191997	0.755145150689755
Entomophthoromycetes	ALT	0.0412746323246353	0.756267882497719
Epsilonproteobacteria	NK	0.0409007828596454	0.758408258386327
Epsilonproteobacteria	ESR	-0.040830899180448	0.758808559403806
Malasseziomycetes	LDH	-0.0407626998155461	0.759199273169058
Pneumocystomycetes	ESR	0.0398856236813605	0.764229338687668
Alphaproteobacteria	Th	0.0396981965330168	0.765305505536292
Bacteroidia	ESR	0.0396592860500489	0.765528976625266
Flavobacteriia	Th	0.0384778939336692	0.772322925050544
Tissierellia	LDH	0.0383180389056106	0.773243538086721
Negativicutes	CRP	0.0383062155465122	0.773311641751196
Clostridia	Th	-0.0380166286225142	0.774980218996319
Actinomycetes	ESR	0.0378165885352654	0.776133425826941
Epsilonproteobacteria	FDP	0.0377148372084053	0.776720194429047
Epsilonproteobacteria	T-lymphocyte	0.0376706710280925	0.776974925827108
Bacilli	Ts	0.037621594925207	0.777258002911737
Saccharomycetes	PCT	0.0367362053694654	0.782369951099049
Tissierellia	EOS	-0.0361307748391049	0.785870796837853
Bacteroidia	Th	-0.0361239451824021	0.78591031288664
Pneumocystomycetes	BALF-N	-0.0356911549616728	0.788415506272655
Sordariomycetes	BALF-L	0.0354765268219625	0.789658667211321
Clostridia	NLR	-0.035255040975534	0.790942095701051
Actinomycetes	BALF-N	0.0350674622529627	0.792029476795565
Clostridia	CRP	0.0349474027609616	0.792725660396394
Sordariomycetes	NLR	-0.0347255608944847	0.79401246776365
Eurotiomycetes	Neutrophiles	-0.0346300851650723	0.794566448841455
Negativicutes	BALF-N	-0.0345788804984533	0.794863596459176
Negativicutes	EOS	0.0341802216617105	0.797178055488626
Sordariomycetes	B-lymphocyte	0.0333617342555093	0.80193530067927
Flavobacteriia	BALF-N	0.0328683084902843	0.804806678478645
Fusobacteriia	PCT	-0.0327877658255491	0.805275622491934
Clostridia	Glu	-0.0326280894845642	0.806205508401868
Herviviricetes	T-lymphocyte	0.0324151978970279	0.807445711622083
Fusobacteriia	B-lymphocyte	0.0323701848880215	0.807707996057695
Malasseziomycetes	ALB	0.0321695653205215	0.808877233393782
Tissierellia	D-dimer	0.032165579319682	0.808900468551296
Betaproteobacteria	BALF-L	0.0320340795413606	0.809667097632123
Negativicutes	Neutrophiles	-0.0318329228865941	0.810840162376874
Bacteroidia	Glu	0.0316828557439483	0.81171556315257
Alphaproteobacteria	ESR	-0.0316382753783417	0.811975662191411
Alphaproteobacteria	CAR	-0.0312385115385572	0.814308937984842
Bacteroidia	T-lymphocyte	-0.0312019477852865	0.814522427675307
Sordariomycetes	Ts	0.0311230641571337	0.814983061747767
Clostridia	B-lymphocyte	0.0309833367971331	0.815799140218482
Eurotiomycetes	D-dimer	0.0307187538074454	0.817344970965419
Bacilli	D-dimer	-0.0298882849544785	0.822201467203174
Betaproteobacteria	WBC	-0.0288886887859286	0.828055793300974
Eurotiomycetes	Lymphocyte	0.028821669406234	0.828448641679891
Gammaproteobacteria	CAR	-0.0287210174076863	0.82903871327053
Eurotiomycetes	ALT	-0.0283917812372079	0.830969512149299
Eurotiomycetes	B-lymphocyte	0.0275044611584578	0.8361780997751
Negativicutes	T-lymphocyte	-0.0271998101953774	0.837968032910234
Bacilli	ESR	0.0264595099976088	0.842320946269912
Saccharomycetes	NLR	0.0262511642639242	0.843546856736451
Bacteroidia	EOS	-0.0259321202154199	0.8454248326571
Flavobacteriia	B-lymphocyte	0.0259144361504669	0.845528950756651
Negativicutes	CAR	0.025871482543099	0.845781858745396
Pneumocystomycetes	Scr	-0.0257676892499417	0.846393050566753
Negativicutes	Scr	0.0254607505809578	0.848200998850772
Negativicutes	NLR	-0.0254147207431192	0.848472193806431
Clostridia	Lymphocyte	0.0253258938112513	0.848995586626524
Sordariomycetes	CAR	0.0250235619107021	0.850777494031725
Bacteroidia	NLR	0.0244731056664945	0.854023715511804
Flavobacteriia	Glu	-0.0244012337121394	0.854447746877696
Clostridia	PCT	0.0243969097250251	0.854473258916017
Malasseziomycetes	BALF-N	-0.0243156165392993	0.854952925921555
Negativicutes	WBC	-0.023835642209375	0.857786052114751
Malasseziomycetes	CRP	0.023645607097364	0.858908260136956
Malasseziomycetes	PCT	0.0232432301272385	0.861285316764564
Negativicutes	Lymphocyte	0.0228019536441725	0.863893579799648
Betaproteobacteria	FDP	0.0227580664245255	0.86415306442221
Herviviricetes	Scr	-0.0221655193658759	0.867657903605658
Herviviricetes	D-dimer	-0.0210957276204317	0.873991955645365
Malasseziomycetes	Scr	0.0201446267089958	0.87962988095231
Gammaproteobacteria	Scr	-0.0199877092953333	0.880560633072123
Sordariomycetes	Th	-0.0195620618428191	0.883086156683407
Flavobacteriia	D-dimer	-0.0181172833663936	0.891667045115297
Epsilonproteobacteria	EOS	0.0180331434604589	0.892167162780256
Gammaproteobacteria	Neutrophiles	0.0170527712546129	0.897997406603354
Malasseziomycetes	Glu	-0.0169450179736783	0.898638544831532
Eurotiomycetes	ESR	-0.0169316921295163	0.898717838855192
Eurotiomycetes	EOS	-0.0164808377174558	0.901401175340818
Saccharomycetes	Glu	-0.0164434734790485	0.901623604577173
Eurotiomycetes	WBC	-0.0163566014140864	0.902140782838364
Negativicutes	FDP	0.0153229128488839	0.908297717925673
Bacilli	B-lymphocyte	0.0150079009750014	0.910175099319137
Malasseziomycetes	ESR	0.0142900912075917	0.914454849922149
Alphaproteobacteria	B-lymphocyte	0.0140056514376708	0.916151421662709
Clostridia	Neutrophiles	0.0138477209894666	0.917093575910387
Bacilli	KL-6	-0.0134649814567986	0.91937732515962
Sordariomycetes	PCT	0.0131978293390337	0.920971766497219
Tissierellia	ALT	-0.012839312178089	0.923111985829236
Alphaproteobacteria	D-dimer	0.0126167539258111	0.924440852679047
Epsilonproteobacteria	BALF-L	-0.0118022325603202	0.929305978777235
Gammaproteobacteria	KL-6	-0.0110684659924422	0.933690965745489
Fusobacteriia	CAR	0.0108363656905978	0.935078410544922
Malasseziomycetes	CAR	-0.0104101560577225	0.937626695378338
Eurotiomycetes	PCT	0.0103006780446572	0.938281360040117
Clostridia	Scr	0.0094975720246196	0.943085046310942
Malasseziomycetes	EOS	-0.00949661758181003	0.943090756433676
Epsilonproteobacteria	CRP	-0.00927865479125998	0.944394831329985
Bacteroidia	Ts	-0.00917014991248325	0.945044072070443
Eurotiomycetes	Scr	0.00903445988356566	0.945856025561412
Malasseziomycetes	AST	-0.0088981939399832	0.946671480358497
Betaproteobacteria	EOS	-0.00871996849346024	0.947738114909016
Eurotiomycetes	KL-6	0.00848232133680245	0.949160515007618
Negativicutes	LDH	0.00757102312210823	0.954616372198563
Bacilli	CAR	-0.00742494690842723	0.955491115874924
Entomophthoromycetes	Lymphocyte	0.00721187508741737	0.956767140571562
Negativicutes	ESR	0.00716927504583123	0.957022272776021
Sordariomycetes	T-lymphocyte	-0.00711988557162063	0.957318072344199
Tissierellia	Neutrophiles	-0.00646452844515209	0.961243612190895
Betaproteobacteria	KL-6	-0.00628047196541164	0.962346265182812
Betaproteobacteria	ESR	-0.0061817937222298	0.962937459787545
Eurotiomycetes	Th	0.00608496872379808	0.963517570636708
Alphaproteobacteria	CRP	-0.00568030457107417	0.965942248541732
Bacilli	PCT	-0.00478965134134814	0.971279938454694
Epsilonproteobacteria	PCT	0.00449602165083387	0.973039948801318
Sordariomycetes	ESR	0.00319852131258565	0.98081855553246
Actinomycetes	PCT	-0.00193604714178379	0.988388888574627
Bacteroidia	PCT	0.00183576226700649	0.988990291776344
Bacilli	NLR	0.00111078636724589	0.993338095300927
Fusobacteriia	Scr	0.000987362678677988	0.994078310756328
Saccharomycetes	ALB	-0.000965327927417803	0.994210461482434
Sordariomycetes	Scr	0.0004933635607943	0.997041041408766
Flavobacteriia	Neutrophiles	0.000164478655759343	0.999013533760036
