# Supplementary material for: Enrichment of prevotella melaninogenica in the lower respiratory tract links to checkpoint inhibitor pneumonitis and radiation pneumonitis
Source: Front Cell Infect Microbiol. 2025 Oct 3;15:1594460. doi: 10.3389/fcimb.2025.1594460 (PMC12531214; doi:10.3389/fcimb.2025.1594460)
Supplement: Supplementary file 2 [file DataSheet1.zip › Data-all result/corr/Group_family_pheno_corr_result.xls]

cor1	cor2	r	p	stars
Pasteurellaceae	ALB	0.516919828064279	0.0000276916918986851	***
Herpesviridae	CRP	0.426067707282351	0.000766615978548073	***
Sphingomonadaceae	Ts	-0.423739179139616	0.000825107804065047	***
Pasteurellaceae	CAR	-0.417166255530441	0.00101258735465298	**
Herpesviridae	CAR	0.410457307916971	0.00124270693314022	**
Pasteurellaceae	CRP	-0.38714896508553	0.00245197548188698	**
Peptoniphilaceae	BALF-N	-0.359857681139462	0.00511933288413961	**
Pasteurellaceae	AST	0.343535952423358	0.00772414086563795	**
Herpesviridae	ALB	-0.338670845624923	0.00869669012453368	**
Moraxellaceae	BALF-N	-0.325784519594545	0.0118035764154114	*
Neisseriaceae	ALB	0.315494833501872	0.0149317776120652	*
Sphingomonadaceae	BALF-N	-0.31236429873776	0.0160144944483725	*
Pasteurellaceae	FDP	-0.311109855521089	0.0164668335161006	*
Herpesviridae	FDP	0.289250175671234	0.0262854735286461	*
Pseudomonadaceae	D-dimer	0.286789643144228	0.0276493138646051	*
Pasteurellaceae	D-dimer	-0.286657677856607	0.0277241080698849	*
Moraxellaceae	PCT	-0.28650200306979	0.0278125583980252	*
Aspergillaceae	Glu	0.284487013116189	0.0289789553526381	*
Enterobacteriaceae	ESR	0.284394244405744	0.0290336275233881	*
Burkholderiaceae	BALF-N	-0.282766971534574	0.030006782011498	*
Corynebacteriaceae	AST	0.27734597339643	0.0334476767564789	*
Pasteurellaceae	ESR	-0.276001835487809	0.0343498945391388	*
Neisseriaceae	PCT	-0.269261507930156	0.0391847491234467	*
Pasteurellaceae	BALF-N	-0.261668151107029	0.0452915874849785	*
Mycobacteriaceae	Ts	-0.258384064721797	0.0481644078363294	*
Neisseriaceae	BALF-N	-0.252299001276633	0.053880740562435
Pasteurellaceae	Ts	-0.248540547523533	0.0576787314914204
Burkholderiaceae	D-dimer	0.244963621352929	0.0614916887408582
Neisseriaceae	Th	0.24295708588358	0.0637179963303579
Pasteurellaceae	WBC	-0.241214266950486	0.0657038777776873
Enterobacteriaceae	FDP	0.240152263897144	0.0669381426773346
Enterobacteriaceae	BALF-N	-0.237818734875523	0.0697154598370892
Pasteurellaceae	Neutrophiles	-0.236451424344835	0.0713851092048126
Burkholderiaceae	Glu	-0.228547750787439	0.0816708027684155
Peptoniphilaceae	BALF-L	0.228317172686126	0.0819875660456272
Herpesviridae	B-lymphocyte	-0.222500798101084	0.0903035181348906
Mycobacteriaceae	NLR	0.221933859170042	0.0911482014283527
Sphingomonadaceae	ALT	-0.220844840841842	0.0927880661063304
Burkholderiaceae	Th	0.219844020203346	0.0943153651304389
Flavobacteriaceae	Ts	-0.214838534382255	0.102250293552211
Actinomycetaceae	D-dimer	-0.214062818262938	0.103524950836544
Pseudomonadaceae	CRP	0.213281346040602	0.104821462368598
Sphingomonadaceae	Lymphocyte	-0.212465728979356	0.106187966890786
Pseudomonadaceae	CAR	0.211555989029032	0.10772834305805
Flavobacteriaceae	NLR	0.2111753145677	0.108377990449267
Prevotellaceae	WBC	-0.206455682994066	0.116685157795879
Moraxellaceae	D-dimer	-0.202236605932149	0.124515678751295
Veillonellaceae	ALT	-0.201481225692984	0.125958793755291
Mycobacteriaceae	Neutrophiles	0.199599576389655	0.129608700191962
Actinomycetaceae	AST	0.199556501696674	0.129693179683134
Pseudomonadaceae	T-lymphocyte	-0.198525961408806	0.131726738331943
Porphyromonadaceae	Ts	-0.197246174148692	0.1342855057512
Mycobacteriaceae	ALB	0.193796038139308	0.141369854697372
Prevotellaceae	Neutrophiles	-0.193172762266976	0.142678932008809
Pasteurellaceae	Lymphocyte	-0.19287412522484	0.143309364662191
Neisseriaceae	ALT	0.191672107217096	0.145867910848791
Veillonellaceae	NK	-0.191469145224687	0.146303261375495
Corynebacteriaceae	BALF-N	-0.191419114629885	0.146410724794616
Prevotellaceae	ALT	0.189913903797607	0.149671402259067
Veillonellaceae	Th	-0.18924252731012	0.151143044906724
Porphyromonadaceae	PCT	-0.188899329846093	0.151899458511923
Prevotellaceae	CRP	-0.188546458786487	0.152680114608725
Porphyromonadaceae	ALB	0.188050592060629	0.15378213607729
Streptococcaceae	CRP	-0.187294117647059	0.155474658029252
Pasteurellaceae	LDH	0.186873526540069	0.156421613910253
Burkholderiaceae	PCT	-0.186564106759251	0.157120982551488
Veillonellaceae	PCT	0.185381456511158	0.159815343298206
Pseudomonadaceae	Th	-0.184993595332916	0.160706347212171
Corynebacteriaceae	Th	-0.184865174478108	0.161002162264689
Moraxellaceae	B-lymphocyte	0.184020813248963	0.162957109679086
Pseudomonadaceae	FDP	0.183260265314558	0.164732870908489
Flavobacteriaceae	LDH	0.182535349350834	0.166438599682076
Burkholderiaceae	FDP	0.181907895333693	0.167925405897393
Micrococcaceae	Scr	-0.181319593704805	0.169328233498421
Peptoniphilaceae	Lymphocyte	0.181167200590524	0.169693011723585
Sphingomonadaceae	WBC	-0.181043058104437	0.16999059098639
Actinomycetaceae	ALT	0.176183293575105	0.18194090437568
Peptoniphilaceae	PCT	-0.175770016260495	0.182984459552536
Flavobacteriaceae	EOS	-0.175596171736982	0.183424717318655
Flavobacteriaceae	Lymphocyte	-0.174911814564313	0.185165260304769
Sphingomonadaceae	NK	-0.173972503501338	0.187573552381044
Herpesviridae	Th	-0.173372670262419	0.189123187311388
Streptococcaceae	EOS	0.172478740665843	0.191449616704945
Prevotellaceae	D-dimer	-0.172153376307374	0.192301435112333
Porphyromonadaceae	WBC	-0.171805856257244	0.193214249768541
Micrococcaceae	ALT	0.171596565098667	0.193765477540712
Burkholderiaceae	EOS	-0.171511539945854	0.193989736186557
Herpesviridae	Ts	0.170454361061622	0.196793606274931
Herpesviridae	Neutrophiles	0.169035875393804	0.200600954491034
Peptoniphilaceae	NLR	-0.168866063294429	0.20106022901794
Burkholderiaceae	NK	0.167456975116737	0.204900080159997
Mycobacteriaceae	T-lymphocyte	-0.167312740478377	0.205296036484527
Actinomycetaceae	CAR	0.167029989631695	0.206073820935183
Burkholderiaceae	T-lymphocyte	0.167014070214251	0.206117673564017
Herpesviridae	WBC	0.166535604421911	0.207438765869671
Corynebacteriaceae	ALT	0.165381821465612	0.210649042388972
Streptococcaceae	Glu	-0.16530379533175	0.210867397559796
Actinomycetaceae	NK	-0.161625715095904	0.221341838327333
Porphyromonadaceae	D-dimer	-0.161265909956727	0.222385638895021
Mycobacteriaceae	LDH	0.16089853552181	0.223454932664394
Neisseriaceae	B-lymphocyte	0.160870226565857	0.223537478068486
Sphingomonadaceae	T-lymphocyte	-0.16055902466593	0.224446303858457
Micrococcaceae	PCT	0.160155753564458	0.225627825348826
Corynebacteriaceae	T-lymphocyte	-0.159444301643546	0.227722793525376
Micrococcaceae	FDP	0.159032940868357	0.228940239233471
Veillonellaceae	KL-6	0.158511452181192	0.230490087213418
Veillonellaceae	B-lymphocyte	-0.158059375794456	0.231839506146858
Veillonellaceae	Ts	0.15760068994637	0.233214224129639
Burkholderiaceae	B-lymphocyte	0.157515070660962	0.233471453799189
Herpesviridae	NLR	0.157493358359356	0.233536716102152
Actinomycetaceae	WBC	0.156815017456972	0.235581999445945
Neisseriaceae	CAR	-0.156118325206722	0.237695422999849
Herpesviridae	BALF-N	0.154685463392269	0.242082903008464
Micrococcaceae	EOS	0.153565178416537	0.245551661034649
Neisseriaceae	Scr	0.152695800076034	0.248266805947786
Sphingomonadaceae	Scr	-0.152058047226652	0.250271516755418
Micrococcaceae	D-dimer	0.151785046622757	0.251133020209379
Malasseziaceae	Lymphocyte	0.151297626920405	0.252676166143074
Micrococcaceae	LDH	0.151269150044023	0.252766520897846
Sphingomonadaceae	ALB	0.151246907926925	0.252837108521449
Veillonellaceae	AST	-0.150690750460534	0.254606478086632
Pasteurellaceae	ALT	0.150570775521656	0.254989265200348
Sphingomonadaceae	BALF-L	0.149976758705853	0.256890248271701
Prevotellaceae	CAR	-0.149946065171465	0.256988733744941
Enterobacteriaceae	CRP	0.149791596952278	0.257484758744515
Porphyromonadaceae	Neutrophiles	-0.149011208514047	0.260000606349413
Moraxellaceae	WBC	0.14861357238305	0.261288870053724
Porphyromonadaceae	CAR	-0.148374430499099	0.262065708348749
Herpesviridae	PCT	0.1481485347501	0.262800942509177
Burkholderiaceae	Lymphocyte	0.147465589776342	0.265032182214159
Herpesviridae	EOS	-0.146525765905683	0.268123383404345
Malasseziaceae	BALF-L	-0.146484605953406	0.268259312578412
Actinomycetaceae	BALF-N	-0.145071533648838	0.272953885526646
Pasteurellaceae	NK	-0.144948197656191	0.273366217256609
Malasseziaceae	D-dimer	0.143742821150469	0.277417800794173
Actinomycetaceae	LDH	0.143706926207894	0.277539060261224
Enterobacteriaceae	Ts	0.143674486405661	0.277648677875885
Sphingomonadaceae	Neutrophiles	-0.143208999089097	0.279224770556662
Neisseriaceae	ESR	-0.142882448206828	0.280333966141186
Neisseriaceae	CRP	-0.142400037716294	0.281977894379256
Actinomycetaceae	NLR	0.141345821119645	0.285592497980536
Enterobacteriaceae	CAR	0.140538343236084	0.288381633891577
Aspergillaceae	BALF-N	0.139879659775343	0.290670007617255
Burkholderiaceae	WBC	0.139082272001386	0.293456129976285
Malasseziaceae	NLR	-0.138372464561114	0.295950865500079
Actinomycetaceae	Neutrophiles	0.137756163733417	0.298128131043041
Micrococcaceae	ALB	-0.137512722774282	0.29899102045778
Sphingomonadaceae	NLR	0.136263050100425	0.30344606941098
Herpesviridae	ALT	-0.135978287951215	0.304467214640525
Neisseriaceae	Neutrophiles	-0.134871217896068	0.308458195543088
Streptococcaceae	FDP	-0.134692452340397	0.309105787934941
Micrococcaceae	AST	0.134253118308587	0.31070102379478
Prevotellaceae	BALF-N	-0.134157358663636	0.311049430805076
Neisseriaceae	AST	0.134104982735283	0.311240098805934
Streptococcaceae	Ts	-0.13300119651257	0.315275742596363
Enterobacteriaceae	LDH	-0.132912586593807	0.315601161081388
Pseudomonadaceae	B-lymphocyte	-0.132742151730564	0.316227683835935
Aspergillaceae	Ts	0.13274020905351	0.316234829741891
Enterobacteriaceae	AST	-0.132414548233373	0.317434192428593
Flavobacteriaceae	ALB	0.131795304041033	0.31972277745364
Streptococcaceae	LDH	0.1316860450974	0.320127661126737
Neisseriaceae	NLR	-0.130967501068491	0.322798513741878
Peptoniphilaceae	ESR	0.13077849578573	0.32350339562792
Streptococcaceae	BALF-N	-0.130453794801517	0.324716622739986
Veillonellaceae	D-dimer	-0.129992033438635	0.326446926232479
Peptoniphilaceae	NK	0.129349562871862	0.328864062179657
Corynebacteriaceae	Scr	0.128666302699726	0.331447016060188
Burkholderiaceae	ESR	0.128616309340293	0.331636507725431
Mycobacteriaceae	ESR	-0.128550643428219	0.33188550719155
Neisseriaceae	T-lymphocyte	0.128515433675971	0.332019067954209
Flavobacteriaceae	AST	0.12826158977266	0.332982971469283
Pasteurellaceae	B-lymphocyte	0.127664512191249	0.335257136194241
Sphingomonadaceae	PCT	0.1272924520587	0.336679160878663
Enterobacteriaceae	Scr	-0.127084000259378	0.3374775176714
Pseudomonadaceae	Scr	-0.126964800311247	0.337934577449077
Prevotellaceae	AST	0.12640867258871	0.340072103077039
Actinomycetaceae	CRP	0.12629470983674	0.340511168010774
Herpesviridae	ESR	0.126190279351131	0.340913818176702
Porphyromonadaceae	CRP	-0.125767612632422	0.342546514186612
Porphyromonadaceae	ALT	0.125626160921378	0.343094005155033
Streptococcaceae	BALF-L	0.124237044923219	0.348499484532833
Mycobacteriaceae	KL-6	0.122208267710713	0.356488139526259
Sphingomonadaceae	LDH	0.121948141035695	0.357520494368811
Micrococcaceae	NLR	0.121689468215012	0.358548894010654
Malasseziaceae	NK	0.121484020391282	0.359366977096036
Pasteurellaceae	T-lymphocyte	-0.120817054011011	0.362030664219278
Mycobacteriaceae	WBC	0.120568237686353	0.3630274467064
Streptococcaceae	ALB	0.119287981088712	0.368182670831942
Burkholderiaceae	NLR	-0.118839155388623	0.370000411736454
Peptoniphilaceae	B-lymphocyte	0.118060493603425	0.37316683451081
Enterobacteriaceae	BALF-L	-0.116878659558087	0.378003847474658
Peptoniphilaceae	Scr	-0.116823609317054	0.378230069637588
Neisseriaceae	EOS	0.116645632234341	0.378961999622564
Herpesviridae	BALF-L	-0.116123862888261	0.381112658208818
Aspergillaceae	LDH	0.114891322632032	0.386221895346456
Aspergillaceae	T-lymphocyte	0.1148405793804	0.386433109398848
Burkholderiaceae	Ts	0.114386275646032	0.388327162212788
Prevotellaceae	LDH	0.113866746526329	0.390499880760748
Enterobacteriaceae	B-lymphocyte	0.11238975603169	0.396715945281744
Neisseriaceae	Ts	-0.110189707081717	0.40608206563284
Streptococcaceae	CAR	-0.110147444474336	0.406263236125691
Herpesviridae	AST	-0.109713697251829	0.408125328084231
Neisseriaceae	FDP	-0.108823538909103	0.411962272176189
Mycobacteriaceae	Scr	-0.10845809002632	0.413543515035842
Burkholderiaceae	Neutrophiles	0.107607463076594	0.417237566937636
Prevotellaceae	FDP	-0.107589993619284	0.417313630120722
Sphingomonadaceae	FDP	0.106761980620652	0.420927969966837
Prevotellaceae	Scr	0.106476533347001	0.422178102155716
Aspergillaceae	CRP	0.106116564479872	0.423757621587486
Sphingomonadaceae	CRP	0.105609378479342	0.425988820849058
Porphyromonadaceae	Th	0.10555860655918	0.426212542115414
Neisseriaceae	D-dimer	-0.104929678647351	0.428989374890987
Malasseziaceae	T-lymphocyte	0.104771986403959	0.429687217109802
Corynebacteriaceae	EOS	-0.104186295647909	0.432284711896045
Micrococcaceae	ESR	0.10408159055071	0.432750001976691
Aspergillaceae	CAR	0.103042886579655	0.437381067213448
Enterobacteriaceae	T-lymphocyte	0.102059116529884	0.441792693894175
Aspergillaceae	ALB	-0.101371909624355	0.444889062167331
Porphyromonadaceae	T-lymphocyte	-0.100911808504341	0.446968867868873
Moraxellaceae	ALB	0.100657291145078	0.448121677297802
Streptococcaceae	ESR	-0.0992644938517254	0.454459235823149
Moraxellaceae	Neutrophiles	0.0989970423410197	0.455681805440344
Burkholderiaceae	CAR	0.0988110805028945	0.456532931514802
Pseudomonadaceae	ESR	0.0983146866254925	0.458809123672037
Pasteurellaceae	PCT	-0.0976565775218841	0.461836375608826
Streptococcaceae	ALT	0.0973414793364589	0.463289637081763
Micrococcaceae	CAR	0.0972070914535342	0.46391019998859
Peptoniphilaceae	Th	0.0965965986088879	0.466734937084481
Sphingomonadaceae	EOS	-0.0955005649137748	0.47182948547249
Corynebacteriaceae	Lymphocyte	-0.0954400387442104	0.472111687768679
Pseudomonadaceae	PCT	-0.0936510917141605	0.48049336343717
Burkholderiaceae	AST	-0.0929257814739428	0.4839139754247
Herpesviridae	Glu	0.0925356193326886	0.485759310491509
Mycobacteriaceae	PCT	-0.0911334617619754	0.492421519971055
Mycobacteriaceae	Lymphocyte	-0.0908554459840813	0.493748125406485
Aspergillaceae	BALF-L	0.090407327410738	0.495890321923945
Prevotellaceae	ALB	0.0899788779983479	0.497942997174243
Pasteurellaceae	BALF-L	-0.0899254260771792	0.498199390526081
Micrococcaceae	Lymphocyte	-0.0899035580117392	0.498304304990137
Burkholderiaceae	CRP	0.0895692453091102	0.499909630227282
Prevotellaceae	NK	-0.0895360971967093	0.500068948512693
Sphingomonadaceae	Glu	-0.0885157573634216	0.504985759570325
Peptoniphilaceae	ALB	0.0881555579677372	0.506727389726541
Flavobacteriaceae	CAR	-0.0870988576432899	0.511854405621208
Aspergillaceae	NLR	-0.0868448218698874	0.513090880870513
Burkholderiaceae	ALT	-0.0867748788939084	0.513431581908727
Corynebacteriaceae	ESR	-0.0867234259345051	0.513682288921204
Enterobacteriaceae	Glu	-0.086693338487235	0.513828920181181
Micrococcaceae	Glu	-0.0864134130745896	0.515194152882013
Enterobacteriaceae	Th	0.0855926032696844	0.519207893145575
Neisseriaceae	KL-6	-0.0850992660647729	0.521627837951899
Moraxellaceae	NK	0.084799726546265	0.523099906384568
Peptoniphilaceae	FDP	0.0842035251211488	0.526036065979259
Malasseziaceae	Th	0.0841321016527104	0.526388359829842
Peptoniphilaceae	CRP	0.0840978208219021	0.5265574905304
Aspergillaceae	AST	-0.0840556809893535	0.52676543205085
Herpesviridae	NK	-0.0826721573478611	0.533615097234669
Neisseriaceae	Glu	-0.0826250090262559	0.533849292624001
Actinomycetaceae	EOS	-0.0819582846284926	0.537166450266679
Flavobacteriaceae	T-lymphocyte	-0.0816769031217091	0.538569428641478
Corynebacteriaceae	FDP	-0.0810199408350892	0.541852014102069
Micrococcaceae	CRP	0.0809351040641095	0.542276617855787
Flavobacteriaceae	BALF-N	0.0808951946725539	0.54247641818669
Flavobacteriaceae	ALT	0.0791551559840786	0.551222223336183
Peptoniphilaceae	Glu	-0.0791347008030767	0.551325435341947
Actinomycetaceae	BALF-L	0.0786681164380991	0.553682217679982
Pseudomonadaceae	Ts	-0.0786415001273923	0.553816805024364
Porphyromonadaceae	Lymphocyte	-0.0781061718442575	0.55652703765157
Aspergillaceae	B-lymphocyte	0.0779045111986835	0.557549624378849
Moraxellaceae	ALT	-0.0775534562050057	0.559331885136552
Malasseziaceae	B-lymphocyte	0.0770075541582945	0.562108693926779
Neisseriaceae	WBC	-0.076714245192658	0.563603324336164
Malasseziaceae	WBC	0.0758206867786777	0.568168133426162
Pseudomonadaceae	BALF-N	-0.0756887301905261	0.568843699246385
Flavobacteriaceae	ESR	-0.0753103299573948	0.570783028352275
Moraxellaceae	Th	-0.07520225866708	0.571337463807706
Mycobacteriaceae	ALT	0.0746493577876776	0.574177892343845
Flavobacteriaceae	CRP	-0.0742042936609085	0.576469046414003
Pseudomonadaceae	ALB	-0.0737082593326876	0.579027525690166
Porphyromonadaceae	KL-6	-0.0736523655863293	0.579316143295434
Flavobacteriaceae	BALF-L	-0.0730891720469785	0.582227957287969
Flavobacteriaceae	FDP	0.0728903118901887	0.583257687749471
Corynebacteriaceae	BALF-L	-0.0720869441543321	0.587426045929052
Pseudomonadaceae	ALT	0.0717659505792779	0.589095298619367
Prevotellaceae	PCT	0.0714466830691396	0.590757685443865
Moraxellaceae	ESR	-0.0706586352190463	0.594869918425452
Streptococcaceae	WBC	0.0701901895739898	0.597320400292055
Pasteurellaceae	Th	0.069885865792821	0.59891473561059
Actinomycetaceae	Ts	-0.0697570037997029	0.599590401883733
Malasseziaceae	Neutrophiles	0.0694398650035335	0.601254695088669
Enterobacteriaceae	ALT	-0.0683573528920181	0.606950768496674
Malasseziaceae	KL-6	-0.0681550039498422	0.608018106331535
Flavobacteriaceae	KL-6	0.0679636178074819	0.609028367034284
Micrococcaceae	Ts	-0.0675875719556377	0.611015496196656
Actinomycetaceae	KL-6	0.0671568413692469	0.613295024884022
Prevotellaceae	Lymphocyte	-0.0669546436482457	0.614366361874512
Peptoniphilaceae	KL-6	0.0664366031535193	0.617114833263312
Veillonellaceae	BALF-L	0.0661738499587683	0.618510875459977
Mycobacteriaceae	CRP	-0.0648555418340737	0.625535387714039
Herpesviridae	LDH	-0.0647582766217786	0.626054982094521
Peptoniphilaceae	WBC	0.0644067747128179	0.627934224073774
Corynebacteriaceae	Neutrophiles	0.063890519599677	0.630698549145544
Flavobacteriaceae	Glu	-0.0633858887448404	0.633405502504194
Aspergillaceae	Lymphocyte	0.0627565758464408	0.636787980270895
Streptococcaceae	AST	-0.0622845775619019	0.639329761113639
Pseudomonadaceae	LDH	0.0616564989833754	0.642718456329108
Burkholderiaceae	KL-6	0.0613812729392669	0.644205682352706
Flavobacteriaceae	D-dimer	0.0612786413293734	0.644760623447958
Enterobacteriaceae	Neutrophiles	-0.0612166631942206	0.645095839803945
Veillonellaceae	Glu	-0.060938398018825	0.646601735757646
Peptoniphilaceae	AST	-0.0605348942789994	0.648787892930718
Porphyromonadaceae	LDH	0.0605090188119416	0.64892818535083
Pseudomonadaceae	EOS	-0.0604498216838673	0.649249187796412
Porphyromonadaceae	NLR	0.0601519112838569	0.650865598823058
Micrococcaceae	BALF-N	-0.0601318421124019	0.650974548309385
Flavobacteriaceae	Th	0.0598853057511513	0.652313511551966
Porphyromonadaceae	EOS	0.0594437808083313	0.654714202672453
Peptoniphilaceae	CAR	0.059421314169543	0.654836453122311
Mycobacteriaceae	EOS	-0.0593953042907716	0.654977995085447
Pseudomonadaceae	BALF-L	0.0593742851817954	0.655092386826048
Micrococcaceae	KL-6	-0.0592229967711791	0.655915972073418
Mycobacteriaceae	Th	-0.0592075672378269	0.655999990416424
Herpesviridae	Lymphocyte	-0.0590290482628974	0.656972386523732
Prevotellaceae	KL-6	0.0586614603445578	0.658976424772933
Actinomycetaceae	ESR	-0.058084342521428	0.662127600705089
Micrococcaceae	B-lymphocyte	-0.0572084679569466	0.666921178436332
Corynebacteriaceae	B-lymphocyte	-0.0569397657733864	0.668394427988176
Corynebacteriaceae	CAR	-0.0563791562195332	0.671472157744655
Enterobacteriaceae	D-dimer	-0.0562665999833005	0.672090737106261
Actinomycetaceae	ALB	-0.056152435326551	0.672718376764597
Mycobacteriaceae	NK	-0.0550254254549606	0.678926160677213
Mycobacteriaceae	BALF-L	0.054377450224165	0.682504986499741
Porphyromonadaceae	BALF-N	-0.0542482149003389	0.683219599957051
Peptoniphilaceae	Ts	0.0542113453650857	0.683423522675998
Streptococcaceae	T-lymphocyte	-0.053429335726757	0.687754036702227
Neisseriaceae	Lymphocyte	0.0534161932089486	0.687826901392638
Moraxellaceae	Scr	-0.0533541704201457	0.688170805937264
Micrococcaceae	WBC	0.0533351163557024	0.688276469701667
Malasseziaceae	ALT	0.053231545543133	0.688850922204496
Neisseriaceae	NK	0.0530959537796853	0.689603242020869
Porphyromonadaceae	BALF-L	0.0529220841993879	0.69056838031151
Corynebacteriaceae	CRP	-0.0525743822237273	0.69249991866272
Enterobacteriaceae	PCT	-0.0524293507645956	0.693306167357336
Mycobacteriaceae	B-lymphocyte	-0.0523723811478557	0.693622961402923
Pasteurellaceae	Scr	0.0522295206063375	0.694417602959574
Herpesviridae	KL-6	0.0512822493070706	0.699694903588691
Burkholderiaceae	BALF-L	0.0511476564108321	0.700445881820379
Pseudomonadaceae	NK	0.0509631521257551	0.701475810236601
Actinomycetaceae	T-lymphocyte	-0.0509292025042365	0.701665379951903
Moraxellaceae	Lymphocyte	0.0507726720898104	0.702539656495886
Burkholderiaceae	LDH	0.0506754380957328	0.703082935037624
Malasseziaceae	FDP	0.0491066624214234	0.711868438925148
Corynebacteriaceae	LDH	0.0488232333439908	0.71345972539719
Veillonellaceae	ALB	-0.0482863933509456	0.716477087735484
Corynebacteriaceae	PCT	0.0480597873284738	0.71775204688466
Peptoniphilaceae	T-lymphocyte	0.0477423718970332	0.719539215991099
Streptococcaceae	Neutrophiles	0.0477044466656572	0.719752849469489
Sphingomonadaceae	AST	0.0470582874635834	0.723395937188727
Flavobacteriaceae	PCT	-0.04673639582985	0.725213068350736
Porphyromonadaceae	AST	0.0465897444090432	0.726041440108344
Micrococcaceae	BALF-L	0.0457741739649813	0.730653920721632
Pseudomonadaceae	Glu	-0.0454933311088017	0.732244441649564
Moraxellaceae	Glu	0.0454269806515487	0.732620373609469
Aspergillaceae	FDP	0.0452695574053905	0.733512560361058
Enterobacteriaceae	ALB	-0.044915652530776	0.735519572880164
Malasseziaceae	Ts	0.0447197502943729	0.736631301534004
Micrococcaceae	Neutrophiles	0.0444969926312555	0.737896084669041
Corynebacteriaceae	ALB	0.0444318547524238	0.738266058070095
Corynebacteriaceae	NLR	0.0437345849588152	0.74223012736813
Flavobacteriaceae	Neutrophiles	0.0437194812084919	0.742316068265232
Prevotellaceae	B-lymphocyte	-0.0435368760423882	0.743355345577345
Flavobacteriaceae	Scr	-0.042535427563225	0.749063031283985
Moraxellaceae	LDH	-0.0425276307993936	0.749107521381917
Corynebacteriaceae	Glu	-0.0425234936725059	0.749131129093786
Streptococcaceae	Lymphocyte	0.0424542165844349	0.749526479339175
Streptococcaceae	KL-6	-0.0422388266737423	0.750756074594166
Flavobacteriaceae	NK	0.0420041175283436	0.752096659312321
Streptococcaceae	NLR	0.0409852614912269	0.757924440115923
Actinomycetaceae	PCT	-0.0407991201875208	0.758990613617982
Aspergillaceae	NK	-0.0400446735472137	0.763316455629025
Pseudomonadaceae	KL-6	-0.0396296543275	0.76569917058451
Mycobacteriaceae	BALF-N	-0.0393559745055402	0.767271608528914
Mycobacteriaceae	CAR	-0.0389310090462289	0.769715111381793
Veillonellaceae	CRP	0.0387331956561071	0.770853277000525
Pasteurellaceae	EOS	0.0384755971111768	0.772336150359896
Peptoniphilaceae	LDH	0.0383180389056106	0.773243538086721
Malasseziaceae	LDH	-0.0380615570566846	0.77472127835628
Veillonellaceae	EOS	0.0380491059317972	0.774793036756161
Veillonellaceae	BALF-N	-0.0373159950497821	0.779021387539036
Pseudomonadaceae	Lymphocyte	-0.0363877501479853	0.784384341748105
Peptoniphilaceae	EOS	-0.0361307748391049	0.785870796837853
Burkholderiaceae	Scr	-0.0360778793479137	0.786176861497897
Moraxellaceae	FDP	-0.0356435987387081	0.788690914502292
Malasseziaceae	ALB	0.0354601926128497	0.789753298982223
Veillonellaceae	Neutrophiles	-0.0353293757346918	0.790511291586894
Moraxellaceae	AST	0.0342185240939343	0.796955610641603
Corynebacteriaceae	D-dimer	0.0335136917699053	0.801051541111942
Aspergillaceae	Neutrophiles	-0.033315921055559	0.80220179106488
Prevotellaceae	BALF-L	0.0330989496569247	0.803464193740836
Herpesviridae	T-lymphocyte	0.0330427912735435	0.803791021002931
Actinomycetaceae	Lymphocyte	0.0330343173147211	0.803840340151878
Aspergillaceae	ALT	-0.0322685307148146	0.808300397919808
Sphingomonadaceae	CAR	0.0321722640009779	0.80886150236491
Peptoniphilaceae	D-dimer	0.032165579319682	0.808900468551296
Veillonellaceae	Scr	0.0320008478030676	0.809860863144143
Streptococcaceae	NK	-0.0318648857922335	0.810653739856181
Prevotellaceae	EOS	-0.0316524408511742	0.811893013171459
Prevotellaceae	Ts	0.0305281029035385	0.818459281395685
Corynebacteriaceae	KL-6	0.0298216115824926	0.822591656505043
Streptococcaceae	PCT	-0.0291484857480035	0.826533334570974
Veillonellaceae	T-lymphocyte	-0.0290861504997548	0.826898573117086
Moraxellaceae	KL-6	-0.0287085444855263	0.829111842229392
Aspergillaceae	Scr	-0.0286278103874476	0.829585222480109
Sphingomonadaceae	Th	0.0284223635153306	0.830790120961679
Streptococcaceae	D-dimer	-0.0282748772202749	0.831655333034145
Moraxellaceae	T-lymphocyte	-0.027725770593911	0.834878344905865
Veillonellaceae	NLR	-0.0277251499015845	0.834881989632489
Aspergillaceae	ESR	-0.0276625702330824	0.835249477299813
Prevotellaceae	Th	-0.02730536651257	0.837347758980351
Veillonellaceae	CAR	0.0264187054406029	0.842561011902654
Porphyromonadaceae	ESR	0.0263570761556149	0.842923622746859
Veillonellaceae	WBC	-0.025598993291191	0.847386616665824
Enterobacteriaceae	EOS	0.0255806356823659	0.847494751478968
Aspergillaceae	D-dimer	0.0255183751940083	0.847861515375036
Prevotellaceae	Glu	0.0250944615273232	0.850359553399114
Enterobacteriaceae	NK	-0.0248668261627723	0.851701568063235
Enterobacteriaceae	KL-6	0.0247540453112294	0.852366617934596
Malasseziaceae	BALF-N	-0.0244138614546096	0.854373242543136
Micrococcaceae	Th	-0.0242984988182572	0.855053934967337
Actinomycetaceae	FDP	0.024034935189116	0.856609474420913
Veillonellaceae	Lymphocyte	0.0238964474190928	0.857427040094951
Mycobacteriaceae	AST	-0.0230941371216265	0.862166400943847
Malasseziaceae	Scr	0.022208222615771	0.867405233891727
Mycobacteriaceae	D-dimer	-0.0221813645839181	0.867564147923025
Sphingomonadaceae	D-dimer	-0.022060901028576	0.86827697260541
Sphingomonadaceae	B-lymphocyte	-0.0220515674945779	0.868332206725317
Malasseziaceae	PCT	0.0219519395646142	0.868921825227184
Flavobacteriaceae	WBC	0.021526329281139	0.871441469327335
Aspergillaceae	EOS	0.0212482816922407	0.873088219133252
Herpesviridae	Scr	-0.0212243083524629	0.873230227525573
Pseudomonadaceae	WBC	-0.021174966091184	0.873522523681619
Herpesviridae	D-dimer	-0.0210957276204317	0.873991955645365
Streptococcaceae	B-lymphocyte	0.0207148067426673	0.876249242676828
Malasseziaceae	CRP	0.0206899062101935	0.876396834283206
Porphyromonadaceae	NK	0.01987084494664	0.881253915768921
Enterobacteriaceae	WBC	-0.0196788899200096	0.88239285626027
Micrococcaceae	T-lymphocyte	0.0194623898301575	0.883677715701863
Aspergillaceae	Th	0.0193758877904799	0.884191161377371
Pasteurellaceae	Glu	-0.0191876891965462	0.885308405317612
Moraxellaceae	EOS	0.0187777595399745	0.887742724738952
Moraxellaceae	BALF-L	0.0179263555431739	0.892801957646321
Sphingomonadaceae	KL-6	-0.0176628471975305	0.894368653658488
Moraxellaceae	CAR	-0.0173073992431145	0.896482613661319
Malasseziaceae	Glu	-0.0164538580324123	0.901561784596674
Streptococcaceae	Scr	-0.0162516321434158	0.902765753698877
Streptococcaceae	Th	0.0156385699848223	0.906416990949828
Corynebacteriaceae	WBC	0.0154705686177327	0.907417902397936
Enterobacteriaceae	Lymphocyte	-0.0154073741181156	0.907794437044728
Enterobacteriaceae	NLR	0.0152899121769079	0.908494369368495
Veillonellaceae	FDP	0.0149276789857182	0.910653278032081
Malasseziaceae	CAR	-0.0133564266400968	0.920025174095893
Moraxellaceae	Ts	0.0132086817211441	0.920906990264016
Prevotellaceae	T-lymphocyte	0.0129495407709827	0.922453902121405
Peptoniphilaceae	ALT	-0.012839312178089	0.923111985829236
Actinomycetaceae	B-lymphocyte	0.0125991214212799	0.924546142930664
Veillonellaceae	LDH	0.0124967490087811	0.9251574720983
Porphyromonadaceae	B-lymphocyte	0.0115131308391189	0.931033407695018
Aspergillaceae	PCT	0.0110342308524816	0.933895603690534
Malasseziaceae	EOS	-0.0108251599378145	0.935145400972715
Sphingomonadaceae	ESR	-0.0106188523570683	0.936378831964389
Pseudomonadaceae	AST	0.0106146449272793	0.936403988070485
Porphyromonadaceae	Scr	-0.0104359715367082	0.937472328045081
Neisseriaceae	LDH	-0.010003820940604	0.940056731070987
Neisseriaceae	BALF-L	-0.0098650828197857	0.940886562373371
Malasseziaceae	ESR	0.0098552353155805	0.94094546542082
Aspergillaceae	WBC	0.00958866389034748	0.942540086274782
Porphyromonadaceae	Glu	-0.00942720314609055	0.943506048173328
Pasteurellaceae	NLR	-0.00918091586653348	0.944979652211161
Actinomycetaceae	Glu	0.0088285974723443	0.947087986774077
Prevotellaceae	ESR	0.0082256296992694	0.950697079938206
Malasseziaceae	AST	-0.0079149680902613	0.952556949136933
Moraxellaceae	CRP	-0.00755718821880068	0.954699217057431
Mycobacteriaceae	FDP	-0.00746552555333453	0.955248114750994
Flavobacteriaceae	B-lymphocyte	-0.00736100989338497	0.955874004406327
Mycobacteriaceae	Glu	-0.00720560117423466	0.956804714849304
Pseudomonadaceae	NLR	0.00712951120800208	0.957260422787067
Porphyromonadaceae	FDP	-0.00710371128131002	0.95741494338165
Prevotellaceae	NLR	-0.00685012766263124	0.958933785194868
Moraxellaceae	NLR	0.00672354134696594	0.959692029933221
Pseudomonadaceae	Neutrophiles	0.00657712832646644	0.960569079719449
Peptoniphilaceae	Neutrophiles	-0.00646452844515209	0.961243612190895
Actinomycetaceae	Th	0.00586799807042035	0.964817581978436
Veillonellaceae	ESR	0.0051862840757077	0.968902747668092
Corynebacteriaceae	NK	-0.00431976347817338	0.974096498591644
Corynebacteriaceae	Ts	-0.00389914139718094	0.976618021896563
Aspergillaceae	KL-6	-0.00380394793702203	0.977188715126776
Burkholderiaceae	ALB	0.00299688489653499	0.982027557790624
Pasteurellaceae	KL-6	0.00296110126666558	0.982242118990948
Actinomycetaceae	Scr	-0.00288638044113317	0.982690154411272
Micrococcaceae	NK	0.00185782795359758	0.988857964462185
