# Supplementary material for: Enrichment of prevotella melaninogenica in the lower respiratory tract links to checkpoint inhibitor pneumonitis and radiation pneumonitis
Source: Front Cell Infect Microbiol. 2025 Oct 3;15:1594460. doi: 10.3389/fcimb.2025.1594460 (PMC12531214; doi:10.3389/fcimb.2025.1594460)
Supplement: Supplementary file 2 [file DataSheet1.zip › Data-all result/corr/Group_genus_pheno_corr_result.xls]

cor1	cor2	r	p	stars
Haemophilus	ALB	0.516676571674602	0.0000279755413691445	***
Sphingomonas	Ts	-0.423739179139616	0.000825107804065047	***
Haemophilus	CAR	-0.416315019912102	0.00103948494338736	**
Haemophilus	CRP	-0.386173010549313	0.00252010903357323	**
Anaerococcus	BALF-N	-0.348510641982582	0.00682914514860787	**
Haemophilus	AST	0.344722973079379	0.00750177433150868	**
Neisseria	ALB	0.33395468701314	0.00973942380038233	**
Acinetobacter	BALF-N	-0.331610536600291	0.0102968998769405	*
Sphingomonas	BALF-N	-0.31236429873776	0.0160144944483725	*
Actinomyces	AST	0.311590101427115	0.0162923878966101	*
Haemophilus	FDP	-0.307674361172034	0.0177619428918473	*
Acinetobacter	PCT	-0.296692345660417	0.0224999549197267	*
Haemophilus	D-dimer	-0.284954459823719	0.0287047815833175	*
Actinomyces	ALT	0.284271025822554	0.0291063785585273	*
Neisseria	PCT	-0.282244496033342	0.030324965699107	*
Pseudomonas	D-dimer	0.27914211301483	0.0322729438785215	*
Corynebacterium	AST	0.27734597339643	0.0334476767564789	*
Aspergillus	Glu	0.274862622549291	0.035130323482098	*
Haemophilus	ESR	-0.273744276537207	0.0359107305038515	*
Neisseria	BALF-N	-0.273691716593452	0.0359477591903958	*
Roseolovirus	ALT	0.265076385146922	0.0424603749983397	*
Haemophilus	BALF-N	-0.263705780828574	0.0435809015167791	*
Ralstonia	D-dimer	0.259301203540128	0.0473475210615686	*
Rothia	ALT	0.25907624809127	0.0475468295163663	*
Klebsiella	Neutrophiles	-0.252966237752937	0.0532282190508983
Klebsiella	WBC	-0.252913590743266	0.0532794704110115
Anaerococcus	ALB	0.250081728861408	0.0560959392093172
Mycobacterium	AST	-0.24896133287353	0.0572430415502723
Haemophilus	Ts	-0.248236299087343	0.0579954250300915
Neisseria	Th	0.2448641995269	0.0616005037375702
Roseolovirus	AST	0.244380784948378	0.0621318036035905
Roseolovirus	FDP	-0.239247659317175	0.0680040697708624
Haemophilus	WBC	-0.238052396045161	0.0694332792452295
Roseolovirus	ESR	-0.236476371397354	0.0713543627536712
Haemophilus	Neutrophiles	-0.229792961964545	0.0799768265361892
Anaerococcus	PCT	-0.228830611192246	0.0812835360424295
Acinetobacter	B-lymphocyte	0.224910204862178	0.0867819354828673
Rothia	AST	0.221631517332037	0.0916011821405283
Sphingomonas	ALT	-0.220844840841842	0.0927880661063304
Neisseria	B-lymphocyte	0.21880590595367	0.0959202288693831
Roseolovirus	Scr	0.218692032882294	0.0960975569949342
Neisseria	ESR	-0.217906959218863	0.0973270662808194
Roseolovirus	D-dimer	-0.216940635065096	0.098857198201668
Capnocytophaga	Ts	-0.214838534382255	0.102250293552211
Sphingomonas	Lymphocyte	-0.212465728979356	0.106187966890786
Capnocytophaga	NLR	0.2111753145677	0.108377990449267
Actinomyces	NK	-0.211138761989883	0.108440528398675
Veillonella	PCT	0.209414047410732	0.111423064652573
Neisseria	ALT	0.204545753869609	0.120181968481672
Neisseria	AST	0.20382533359139	0.121521501219322
Ralstonia	BALF-N	-0.201583299576796	0.125763049195378
Rothia	LDH	0.199736782135843	0.12933988502323
Porphyromonas	Ts	-0.197801015707479	0.133171617075029
Neisseria	CAR	-0.197079582980085	0.134621315798076
Haemophilus	Lymphocyte	-0.196157606549601	0.1364912463457
Veillonella	ALT	-0.194831777671297	0.13921437298273
Prevotella	WBC	-0.194434399512523	0.140038427256464
Pseudomonas	BALF-N	-0.19313828627065	0.142751605995319
Corynebacterium	BALF-N	-0.191419114629885	0.146410724794616
Klebsiella	FDP	0.190994226594816	0.147325735355464
Klebsiella	ALT	-0.190795954019426	0.14775417520788
Roseolovirus	CRP	-0.189657473593441	0.150232230570702
Klebsiella	ESR	0.189526827052248	0.150518561498956
Acinetobacter	D-dimer	-0.189324920500889	0.150961865339031
Neisseria	Scr	0.189162883294385	0.151318332378743
Porphyromonas	PCT	-0.188899329846093	0.151899458511923
Porphyromonas	ALB	0.188743738363838	0.152243307876834
Actinomyces	CAR	0.187710512334322	0.154541329469077
Veillonella	NK	-0.186695830817813	0.15682297066844
Streptococcus	EOS	0.18625706282089	0.157817259024367
Neisseria	CRP	-0.18610647435852	0.158159575375357
Haemophilus	LDH	0.185687703641426	0.159114398212653
Corynebacterium	Th	-0.184865174478108	0.161002162264689
Prevotella	ALT	0.184116186010384	0.16273542449874
Mycobacterium	Neutrophiles	0.183861241367948	0.163328515392291
Klebsiella	AST	-0.18296933889723	0.165415875571272
Capnocytophaga	LDH	0.182535349350834	0.166438599682076
Aspergillus	LDH	0.182405092479697	0.166746459326292
Sphingomonas	WBC	-0.181043058104437	0.16999059098639
Neisseria	Ts	-0.178445338895733	0.176305138893705
Prevotella	Neutrophiles	-0.178183194927701	0.176951688686272
Prevotella	CRP	-0.176416191621372	0.181354716579934
Prevotella	D-dimer	-0.175974426781379	0.182467769779984
Mycobacterium	Ts	-0.175933729991096	0.182570555270355
Capnocytophaga	EOS	-0.175596171736982	0.183424717318655
Streptococcus	CRP	-0.175117647058824	0.184640515501928
Capnocytophaga	Lymphocyte	-0.174911814564313	0.185165260304769
Sphingomonas	NK	-0.173972503501338	0.187573552381044
Veillonella	Th	-0.17390691578568	0.187742548844211
Mycobacterium	WBC	0.173837832275497	0.187920670998541
Pseudomonas	EOS	-0.172102826777815	0.192434019056577
Porphyromonas	WBC	-0.170835593252968	0.195779183980587
Mycobacterium	ESR	-0.170220535711003	0.197417643688219
Streptococcus	Glu	-0.170083734774552	0.197783393533844
Aspergillus	T-lymphocyte	0.169073655633288	0.200498875330348
Actinomyces	Neutrophiles	0.166109129991586	0.208621335216604
Veillonella	Ts	0.165557915871938	0.21015682966216
Corynebacterium	ALT	0.165381821465612	0.210649042388972
Klebsiella	Lymphocyte	-0.162694168215558	0.218262397383609
Ralstonia	Ts	0.162292203938546	0.21941738241937
Klebsiella	BALF-N	-0.162206089214956	0.219665374813434
Pseudomonas	Th	-0.161720515482662	0.221067390659632
Actinomyces	NLR	0.161227908957374	0.222496080365737
Porphyromonas	D-dimer	-0.161127246233634	0.222788818936286
Sphingomonas	T-lymphocyte	-0.16055902466593	0.224446303858457
Neisseria	Neutrophiles	-0.160275528630526	0.225276452746945
Veillonella	KL-6	0.159890482577529	0.226407380701505
Corynebacterium	T-lymphocyte	-0.159444301643546	0.227722793525376
Pseudomonas	CRP	0.159133197728114	0.228643108551014
Neisseria	FDP	-0.15834060237993	0.230999422584334
Klebsiella	KL-6	0.158061788560949	0.231832289732869
Actinomyces	D-dimer	-0.157622422093902	0.233148964453018
Veillonella	B-lymphocyte	-0.156767765198955	0.23572492916776
Ralstonia	Th	0.154111652379755	0.243855388762653
Pseudomonas	CAR	0.153812436698574	0.24478316849373
Actinomyces	WBC	0.153585074612169	0.245489761684143
Klebsiella	PCT	-0.152649810839942	0.248411001468476
Sphingomonas	Scr	-0.152058047226652	0.250271516755418
Mycobacterium	ALB	0.15195146474455	0.250607617949337
Haemophilus	ALT	0.151514125166193	0.251989951665839
Ralstonia	T-lymphocyte	0.151512224781634	0.251995969631103
Malassezia	Lymphocyte	0.151297626920405	0.252676166143074
Sphingomonas	ALB	0.151246907926925	0.252837108521449
Haemophilus	NK	-0.151094195961512	0.253322116480628
Sphingomonas	BALF-L	0.149976758705853	0.256890248271701
Porphyromonas	CAR	-0.149483253893767	0.258476835676484
Neisseria	D-dimer	-0.148032611520568	0.263178781326615
Porphyromonas	Neutrophiles	-0.147555750198328	0.26473689472624
Malassezia	BALF-L	-0.146484605953406	0.268259312578412
Aspergillus	NLR	-0.145923569541	0.27011670876692
Rothia	PCT	0.145260024849887	0.272324529993344
Rothia	Scr	-0.144537385995999	0.274742614330531
Pseudomonas	FDP	0.144141475034597	0.276073438985114
Malassezia	D-dimer	0.143742821150469	0.277417800794173
Streptococcus	BALF-N	-0.143710340496275	0.277527524679012
Roseolovirus	PCT	0.143482247516222	0.278298862874201
Sphingomonas	Neutrophiles	-0.143208999089097	0.279224770556662
Pseudomonas	T-lymphocyte	-0.141906848608994	0.283665119742135
Veillonella	AST	-0.141849362514124	0.283862214754253
Ralstonia	B-lymphocyte	0.140925442446183	0.287042319033998
Acinetobacter	WBC	0.140894691698549	0.287148563085568
Pseudomonas	BALF-L	0.139976017004798	0.290334506489718
Actinomyces	BALF-N	-0.138813267264777	0.294399970436018
Mycobacterium	Glu	-0.138721046313141	0.294723995861821
Ralstonia	ESR	0.138623323709232	0.295067605536411
Malassezia	NLR	-0.138372464561114	0.295950865500079
Prevotella	CAR	-0.136906634236226	0.301146374859857
Sphingomonas	NLR	0.136263050100425	0.30344606941098
Actinomyces	LDH	0.135694385891076	0.305487483673686
Anaerococcus	D-dimer	-0.135421098618547	0.306471688548847
Mycobacterium	ALT	-0.133094223549465	0.314934333294308
Actinomyces	CRP	0.132747292908132	0.316208773124921
Veillonella	D-dimer	-0.132683037103229	0.31644517614007
Capnocytophaga	ALB	0.131795304041033	0.31972277745364
Anaerococcus	ESR	-0.131626516519366	0.320348394980669
Mycobacterium	EOS	0.131357002759589	0.321348972040591
Streptococcus	LDH	0.130718412167493	0.323727677622906
Ralstonia	NK	0.129803158319803	0.327156352879589
Neisseria	NLR	-0.129697077048912	0.327555227710031
Klebsiella	NK	-0.128881940812215	0.330630456045434
Corynebacterium	Scr	0.128666302699726	0.331447016060188
Aspergillus	Ts	0.128405604835081	0.332435897639406
Capnocytophaga	AST	0.12826158977266	0.332982971469283
Sphingomonas	PCT	0.1272924520587	0.336679160878663
Porphyromonas	CRP	-0.126949508384081	0.33799324074811
Haemophilus	B-lymphocyte	0.125899845435507	0.342035197141345
Mycobacterium	D-dimer	0.125733299259936	0.342679274633802
Porphyromonas	ALT	0.124793740197437	0.346326918170263
Ralstonia	FDP	0.124662223911039	0.346839416313606
Roseolovirus	CAR	-0.123939782498545	0.349663029593828
Prevotella	AST	0.122547531160646	0.355144468583005
Actinomyces	ALB	-0.122031731085974	0.357188554136396
Sphingomonas	LDH	0.121948141035695	0.357520494368811
Haemophilus	T-lymphocyte	-0.121668949632343	0.35863054671233
Malassezia	NK	0.121484020391282	0.359366977096036
Prevotella	LDH	0.120241135267904	0.364340392102633
Rothia	D-dimer	0.11983548780242	0.365972613950895
Anaerococcus	KL-6	0.119291218725795	0.368169578115322
Roseolovirus	Ts	-0.117843913413084	0.374050450948161
Anaerococcus	BALF-L	0.117291603332297	0.376309494203676
Prevotella	BALF-N	-0.116824175058498	0.37822774438037
Prevotella	Scr	0.115662697268161	0.383019575604029
Roseolovirus	BALF-L	-0.114053319586401	0.38971878900346
Streptococcus	FDP	-0.113729216941314	0.391076243439034
Aspergillus	BALF-N	0.112293208748722	0.397124287651231
Klebsiella	EOS	-0.111637025474709	0.399906117097597
Roseolovirus	NK	-0.111360352025342	0.401082458842479
Streptococcus	Ts	-0.111318451261568	0.401260785898914
Mycobacterium	CRP	-0.110965136177313	0.402766314758119
Neisseria	WBC	-0.107235461851318	0.418859003427874
Ralstonia	EOS	-0.10721007131146	0.418969804217543
Anaerococcus	CAR	-0.107188246041922	0.419065060076169
Neisseria	Glu	-0.106813286900953	0.42070349572783
Sphingomonas	FDP	0.106761980620652	0.420927969966837
Streptococcus	ALB	0.106326995926173	0.422833854158444
Actinomyces	Ts	-0.105993684853986	0.42429757864726
Porphyromonas	Th	0.105974737728271	0.424380870842594
Sphingomonas	CRP	0.105609378479342	0.425988820849058
Malassezia	T-lymphocyte	0.104771986403959	0.429687217109802
Corynebacterium	EOS	-0.104186295647909	0.432284711896045
Actinomyces	KL-6	0.102757174625631	0.438659766447144
Streptococcus	BALF-L	0.101922194373931	0.442408668232826
Porphyromonas	T-lymphocyte	-0.101189229283735	0.445714192509845
Prevotella	NK	-0.100867932558398	0.447167482093756
Streptococcus	CAR	-0.100384575427237	0.449358736693679
Ralstonia	Glu	-0.0997945781424846	0.452041450003122
Acinetobacter	Neutrophiles	0.099654652291865	0.452678982145016
Actinomyces	PCT	0.0994785405132854	0.453482087290089
Prevotella	KL-6	0.0966398563825105	0.466534479033022
Streptococcus	ALT	0.096607823326989	0.466682916875386
Haemophilus	PCT	-0.0961806594736944	0.468664785783807
Klebsiella	D-dimer	-0.0957842534754927	0.470507999103596
Ralstonia	Lymphocyte	0.0956883318207913	0.470954601441992
Sphingomonas	EOS	-0.0955005649137748	0.47182948547249
Corynebacterium	Lymphocyte	-0.0954400387442104	0.472111687768679
Prevotella	FDP	-0.0952397518178714	0.473046167410908
Aspergillus	FDP	0.0930040675419675	0.483544155169523
Haemophilus	BALF-L	-0.0916394573434562	0.490011847977693
Actinomyces	EOS	-0.0908876820056201	0.493594209694218
Ralstonia	AST	-0.0897717576764039	0.498936873834355
Anaerococcus	Neutrophiles	-0.0889800675315836	0.502745273111977
Sphingomonas	Glu	-0.0885157573634216	0.504985759570325
Aspergillus	Th	0.0882396287380857	0.506320617372466
Mycobacterium	Lymphocyte	0.0882155460595567	0.50643712315981
Mycobacterium	BALF-N	0.0877966631450672	0.508465763578626
Rothia	ALB	-0.0874314088738438	0.510238060523334
Capnocytophaga	CAR	-0.0870988576432899	0.511854405621208
Corynebacterium	ESR	-0.0867234259345051	0.513682288921204
Acinetobacter	Th	-0.0864394029071321	0.515067319911313
Aspergillus	CRP	0.0859370229823095	0.517521777571333
Streptococcus	ESR	-0.0858487827680305	0.517953496820003
Acinetobacter	Scr	-0.0858221439754196	0.518083863942942
Acinetobacter	ALB	0.0855037793062513	0.519643180490549
Pseudomonas	ALB	-0.0846880259848168	0.523649382754641
Ralstonia	NLR	-0.0846044591124678	0.524060652498195
Malassezia	Th	0.0841321016527104	0.526388359829842
Klebsiella	Glu	-0.0835031150743504	0.529495872129579
Acinetobacter	ESR	-0.0833444169447202	0.530281353176886
Aspergillus	Neutrophiles	-0.0832087367326705	0.530953362830438
Streptococcus	WBC	0.0830320037065744	0.53182933295814
Prevotella	PCT	0.0825601634394531	0.534171476495536
Capnocytophaga	T-lymphocyte	-0.0816769031217091	0.538569428641478
Mycobacterium	PCT	-0.0815312272053643	0.539296476132684
Corynebacterium	FDP	-0.0810199408350892	0.541852014102069
Mycobacterium	Scr	-0.0810161201938271	0.541871132745593
Capnocytophaga	BALF-N	0.0808951946725539	0.54247641818669
Rothia	EOS	0.0807736829643022	0.543084968032385
Klebsiella	LDH	-0.0803787262396431	0.545065256796487
Acinetobacter	T-lymphocyte	-0.0802403092482232	0.545760095937984
Prevotella	Lymphocyte	-0.079903544473468	0.547452404318798
Rothia	T-lymphocyte	0.0797486520271991	0.548231616293172
Actinomyces	T-lymphocyte	-0.0796925223592007	0.54851411743225
Capnocytophaga	ALT	0.0791551559840786	0.551222223336183
Anaerococcus	NK	0.0791429202828961	0.551283960679223
Porphyromonas	Lymphocyte	-0.0789378258479231	0.552319292379113
Actinomyces	Scr	0.0786255185269427	0.553897624661214
Rothia	NLR	0.0785848263378342	0.554103432174077
Mycobacterium	NK	0.0782149445066168	0.555975839813776
Ralstonia	ALB	-0.0781855466473219	0.556124785829935
Rothia	FDP	0.0781447063438127	0.556331737117583
Aspergillus	Lymphocyte	0.0778117308177318	0.558020396672987
Anaerococcus	CRP	-0.0771964482994381	0.561147123674987
Malassezia	B-lymphocyte	0.0770075541582945	0.562108693926779
Acinetobacter	ALT	-0.0769340045485447	0.562483309500752
Porphyromonas	KL-6	-0.0768867415452516	0.562724099502495
Pseudomonas	WBC	-0.0767389072534693	0.563477580776343
Neisseria	T-lymphocyte	0.0766030859279451	0.564170251394336
Malassezia	WBC	0.0758206867786777	0.568168133426162
Actinomyces	BALF-L	0.0756403413699236	0.569091524550574
Mycobacterium	T-lymphocyte	-0.075528010230155	0.569667026454427
Pseudomonas	B-lymphocyte	-0.0754638460039078	0.569995877866807
Capnocytophaga	ESR	-0.0753103299573948	0.570783028352275
Veillonella	ALB	-0.0742870906397045	0.576042496617884
Capnocytophaga	CRP	-0.0742042936609085	0.576469046414003
Prevotella	B-lymphocyte	-0.0734693618743281	0.5802615761136
Acinetobacter	NK	0.0733159168930589	0.58105484481617
Rothia	KL-6	-0.0731293902537934	0.582019801345816
Capnocytophaga	BALF-L	-0.0730891720469785	0.582227957287969
Capnocytophaga	FDP	0.0728903118901887	0.583257687749471
Aspergillus	NK	-0.0721910411762211	0.586885171429147
Corynebacterium	BALF-L	-0.0720869441543321	0.587426045929052
Mycobacterium	BALF-L	-0.0717957351255782	0.588940321348909
Anaerococcus	WBC	-0.071576669612461	0.590080607886928
Anaerococcus	FDP	-0.0710174768811137	0.592995813716026
Malassezia	Neutrophiles	0.0694398650035335	0.601254695088669
Haemophilus	Th	0.0693990682949171	0.60146893690929
Roseolovirus	WBC	-0.0689948607020999	0.603593421585349
Roseolovirus	Th	0.0687013306720147	0.605138247906249
Malassezia	KL-6	-0.0681550039498422	0.608018106331535
Mycobacterium	CAR	-0.0681371508639457	0.608112315786479
Capnocytophaga	KL-6	0.0679636178074819	0.609028367034284
Streptococcus	AST	-0.0679494802336488	0.609103023184685
Pseudomonas	Lymphocyte	-0.0676756599777592	0.610549764102741
Klebsiella	B-lymphocyte	0.0661243261609159	0.618774152277356
Klebsiella	CRP	0.0652831032994285	0.623253487918061
Aspergillus	AST	0.0650434279558768	0.624532205771845
Acinetobacter	Ts	-0.0645528069277192	0.627153202937224
Rothia	Glu	-0.0645433230714552	0.627203912917893
Aspergillus	ALT	0.0641679422311041	0.629212441246449
Corynebacterium	Neutrophiles	0.063890519599677	0.630698549145544
Ralstonia	CAR	0.0637894247199326	0.631240460039355
Streptococcus	Neutrophiles	0.0633909119183472	0.633378533441
Capnocytophaga	Glu	-0.0633858887448404	0.633405502504194
Mycobacterium	FDP	-0.0633113092855207	0.633805970113394
Prevotella	Ts	0.0628848662689004	0.636097834225619
Pseudomonas	KL-6	-0.0624087267646079	0.638660798002834
Neisseria	EOS	0.0621650216756368	0.639974243709083
Anaerococcus	Ts	-0.061857518411757	0.641633096894094
Aspergillus	D-dimer	0.0617187272761327	0.64238238909672
Capnocytophaga	D-dimer	0.0612786413293734	0.644760623447958
Porphyromonas	NLR	0.0611221034013385	0.645607413336082
Mycobacterium	NLR	0.0609818620801986	0.64636642692702
Porphyromonas	LDH	0.0601624608576922	0.650808331275584
Capnocytophaga	Th	0.0598853057511513	0.652313511551966
Aspergillus	Scr	-0.05917079904323	0.656200221114715
Acinetobacter	AST	0.0589454511767711	0.657427935943287
Actinomyces	ESR	-0.058909933872496	0.657621519526096
Porphyromonas	EOS	0.0582632384324649	0.661150167886757
Prevotella	ALB	0.0580722175645	0.662193868083584
Ralstonia	PCT	-0.0576987880828582	0.664236057231777
Rothia	Neutrophiles	0.0575186901185167	0.665221835609329
Aspergillus	PCT	0.057305876547882	0.666387411511781
Corynebacterium	B-lymphocyte	-0.0569397657733864	0.668394427988176
Rothia	Lymphocyte	-0.0564163760519424	0.671267654996598
Corynebacterium	CAR	-0.0563791562195332	0.671472157744655
Roseolovirus	ALB	0.0561371193303146	0.672802595964463
Ralstonia	Neutrophiles	0.0561357958455757	0.672809873695311
Klebsiella	CAR	0.0556834299818742	0.675299139200058
Rothia	WBC	0.055049066621811	0.67879572092313
Rothia	Th	0.0550000960829135	0.679065925463887
Pseudomonas	Scr	-0.0549212353864458	0.679501139182768
Ralstonia	WBC	0.0545289795106505	0.681667450217232
Neisseria	LDH	0.0542079672233132	0.683442208057189
Veillonella	EOS	0.0533578423489137	0.688150444043109
Malassezia	ALT	0.053231545543133	0.688850922204496
Anaerococcus	ALT	-0.0531507577945697	0.689299130409639
Corynebacterium	CRP	-0.0525743822237273	0.69249991866272
Porphyromonas	BALF-N	-0.0523070647186015	0.693986234169809
Neisseria	KL-6	-0.0522652946779489	0.694218584019715
Ralstonia	CRP	0.0520379089357301	0.695483929169454
Actinomyces	B-lymphocyte	-0.0520113100172615	0.695631999562402
Klebsiella	BALF-L	-0.0514176258991051	0.698939840914037
Roseolovirus	LDH	-0.0512726007318435	0.699748729543265
Porphyromonas	BALF-L	0.0508986953506308	0.701835742849629
Haemophilus	Scr	0.0498872532291168	0.707492212245105
Klebsiella	NLR	0.0497811937922284	0.708086265141548
Malassezia	FDP	0.0491066624214234	0.711868438925148
Corynebacterium	LDH	0.0488232333439908	0.71345972539719
Veillonella	CRP	0.0485292945714686	0.715111300351119
Corynebacterium	PCT	0.0480597873284738	0.71775204688466
Streptococcus	Lymphocyte	0.0478489512885344	0.718938966656937
Rothia	NK	-0.0475352764595312	0.720706047431406
Veillonella	Glu	-0.0473618165521834	0.721683854762224
Porphyromonas	AST	0.0471101064091442	0.7231035522139
Sphingomonas	AST	0.0470582874635834	0.723395937188727
Prevotella	Th	-0.0469657602623675	0.72391811352684
Capnocytophaga	PCT	-0.04673639582985	0.725213068350736
Ralstonia	ALT	-0.0461486206239727	0.72853503888217
Pseudomonas	LDH	0.0458841829652784	0.730031204236439
Rothia	Ts	-0.0457788793248263	0.730627282040294
Anaerococcus	T-lymphocyte	-0.0448111876594565	0.736112335265478
Malassezia	Ts	0.0447197502943729	0.736631301534004
Corynebacterium	ALB	0.0444318547524238	0.738266058070095
Ralstonia	BALF-L	0.0444174022396658	0.738348154181302
Roseolovirus	EOS	-0.0439403082930381	0.741059865887218
Prevotella	Glu	0.0439223369403692	0.741162073105121
Corynebacterium	NLR	0.0437345849588152	0.74223012736813
Capnocytophaga	Neutrophiles	0.0437194812084919	0.742316068265232
Capnocytophaga	Scr	-0.042535427563225	0.749063031283985
Corynebacterium	Glu	-0.0425234936725059	0.749131129093786
Streptococcus	NLR	0.0423338466332844	0.750213558482952
Capnocytophaga	NK	0.0420041175283436	0.752096659312321
Acinetobacter	BALF-L	0.0413317349548175	0.755941116293289
Rothia	B-lymphocyte	-0.0413176049301308	0.756021970515693
Veillonella	CAR	0.0412695562912249	0.756296931833639
Acinetobacter	EOS	-0.0406938628900628	0.759593700200614
Pseudomonas	Neutrophiles	-0.0396001046348873	0.76586890435746
Malassezia	LDH	-0.0380615570566846	0.77472127835628
Acinetobacter	Lymphocyte	0.037831078053648	0.776049879338549
Rothia	ESR	0.0370746185108561	0.780414971633905
Aspergillus	WBC	-0.0361543121631452	0.785734615184584
Mycobacterium	KL-6	-0.036153270860402	0.785740639792724
Rothia	BALF-N	-0.0358588166988412	0.787444746966322
Malassezia	ALB	0.0354601926128497	0.789753298982223
Actinomyces	Th	-0.0347832873993541	0.793677568943443
Streptococcus	T-lymphocyte	-0.0342112056328384	0.796998112027685
Veillonella	BALF-L	0.0338428440576995	0.799138097334699
Aspergillus	ESR	0.0335259300956563	0.800980375817298
Corynebacterium	D-dimer	0.0335136917699053	0.801051541111942
Neisseria	Lymphocyte	0.0333431807406839	0.802043221750346
Streptococcus	KL-6	-0.0325119982777467	0.806881740909128
Streptococcus	B-lymphocyte	0.0324512411577763	0.807235707829598
Sphingomonas	CAR	0.0321722640009779	0.80886150236491
Streptococcus	Th	0.0320986783553389	0.809290471468386
Acinetobacter	FDP	-0.0313520713694393	0.813645966627329
Pseudomonas	Ts	-0.0311894445787221	0.814595434901979
Streptococcus	Scr	-0.0310365104832742	0.815488556017799
Acinetobacter	CAR	-0.0307818335186983	0.816976363628503
Acinetobacter	NLR	0.0304649079617814	0.818828720115769
Roseolovirus	KL-6	-0.0301914710479564	0.820427687310074
Roseolovirus	Lymphocyte	-0.0298568507522254	0.822385422714746
Corynebacterium	KL-6	0.0298216115824926	0.822591656505043
Neisseria	NK	0.0296679594675105	0.823491029713895
Haemophilus	EOS	0.0292755730988448	0.82578880973098
Streptococcus	NK	-0.0292241494006119	0.826090050499641
Roseolovirus	BALF-N	-0.0290313724741937	0.827219562011468
Prevotella	EOS	-0.0289140374304311	0.827907217725188
Pseudomonas	PCT	-0.0287935733704789	0.828613345014058
Klebsiella	Th	0.0284871072496796	0.830410371978768
Sphingomonas	Th	0.0284223635153306	0.830790120961679
Roseolovirus	Neutrophiles	-0.0281393512355196	0.832450556407305
Streptococcus	PCT	-0.027754814506746	0.834707801915479
Anaerococcus	B-lymphocyte	0.0270980359944602	0.838566175055668
Prevotella	ESR	0.0266627633161278	0.841125358029925
Neisseria	BALF-L	0.0260272203179682	0.844864958878658
Roseolovirus	T-lymphocyte	-0.0256524281908381	0.847071876298562
Aspergillus	CAR	0.0250372529981056	0.850696784323172
Porphyromonas	ESR	0.0250357451610062	0.850705673030691
Pseudomonas	AST	-0.0249473855108321	0.851226585838882
Pseudomonas	Glu	-0.0244805392592375	0.853979861016324
Malassezia	BALF-N	-0.0244138614546096	0.854373242543136
Streptococcus	D-dimer	-0.0243152211780165	0.854955258861735
Roseolovirus	B-lymphocyte	0.0239819313524236	0.856922366123459
Acinetobacter	LDH	0.0236428918268445	0.85892429654981
Mycobacterium	LDH	-0.0233864423916427	0.860439143761811
Klebsiella	Scr	0.0232843005233685	0.861042635477776
Klebsiella	T-lymphocyte	-0.0230807949249229	0.862245256515731
Klebsiella	Ts	0.0229144468533919	0.863228525335007
Veillonella	BALF-N	-0.0224688713703348	0.865863295031264
Malassezia	Scr	0.022208222615771	0.867405233891727
Anaerococcus	Glu	0.0221353332766394	0.867836518808472
Acinetobacter	CRP	-0.0221298669680148	0.867868864403952
Sphingomonas	D-dimer	-0.022060901028576	0.86827697260541
Sphingomonas	B-lymphocyte	-0.0220515674945779	0.868332206725317
Malassezia	PCT	0.0219519395646142	0.868921825227184
Capnocytophaga	WBC	0.021526329281139	0.871441469327335
Aspergillus	ALB	0.0212943331956035	0.872815439778282
Aspergillus	EOS	0.0211768770709619	0.87351120301094
Malassezia	CRP	0.0206899062101935	0.876396834283206
Veillonella	Neutrophiles	-0.0205678243424927	0.877120504115968
Anaerococcus	Lymphocyte	-0.0205610865833873	0.877160446731458
Porphyromonas	NK	0.0200095593965293	0.880431020032231
Rothia	BALF-L	-0.0197502606120984	0.881969359658796
Ralstonia	LDH	-0.0190632186530919	0.886047448773801
Anaerococcus	Scr	0.0190228412702227	0.886287210113334
Ralstonia	KL-6	-0.0183115158839867	0.890512710451299
Actinomyces	Glu	0.0181708419109516	0.891348721285302
Acinetobacter	KL-6	-0.0178279164668341	0.893387182522709
Sphingomonas	KL-6	-0.0176628471975305	0.894368653658488
Prevotella	T-lymphocyte	0.0170038333034789	0.89828858222245
Veillonella	T-lymphocyte	-0.0169885327915141	0.898379621383137
Veillonella	NLR	-0.0165623442018143	0.900915993573003
Malassezia	Glu	-0.0164538580324123	0.901561784596674
Haemophilus	Glu	-0.0157515420028699	0.905744012282325
Ralstonia	Scr	0.0156318187447461	0.906457210423237
Pseudomonas	ESR	-0.0155514805487387	0.906935830752375
Veillonella	Scr	0.0154717598652193	0.907410804728342
Corynebacterium	WBC	0.0154705686177327	0.907417902397936
Anaerococcus	NLR	-0.0150540889984105	0.909899801010589
Rothia	CAR	0.0149208531371167	0.910693966282051
Veillonella	Lymphocyte	0.014470189986446	0.913380826944532
Aspergillus	BALF-L	0.014363560585608	0.914016695219648
Roseolovirus	NLR	0.0142398916688158	0.914754243143385
Veillonella	ESR	0.0138914965948675	0.916832415538675
Mycobacterium	Th	0.0136916890583101	0.918024515635884
Anaerococcus	Th	0.0135165349904605	0.919069674837337
Aspergillus	B-lymphocyte	0.0135091451353948	0.919113773735268
Malassezia	CAR	-0.0133564266400968	0.920025174095893
Pseudomonas	NK	-0.0132892103803673	0.920426342819213
Mycobacterium	B-lymphocyte	0.0129759736510221	0.922296100934004
Anaerococcus	EOS	-0.012628652369387	0.924369803368977
Porphyromonas	B-lymphocyte	0.0118599118884899	0.928961374127475
Veillonella	FDP	0.0115058638434993	0.931076833261805
Porphyromonas	Scr	-0.0109213655616713	0.934570277427873
Malassezia	EOS	-0.0108251599378145	0.935145400972715
Veillonella	WBC	-0.010726582228601	0.935734739173325
Sphingomonas	ESR	-0.0106188523570683	0.936378831964389
Porphyromonas	Glu	-0.0100510621778171	0.939774182501125
Malassezia	ESR	0.0098552353155805	0.94094546542082
Klebsiella	ALB	0.00939316894142964	0.943709673017188
Veillonella	LDH	0.00929120973867788	0.944319710906745
Prevotella	BALF-L	0.00881845273633881	0.947148700051169
Anaerococcus	LDH	0.00843176836179043	0.949463112470668
Porphyromonas	FDP	-0.00797001753512832	0.952227360450995
Malassezia	AST	-0.0079149680902613	0.952556949136933
Pseudomonas	ALT	-0.00785863903359226	0.952894207212835
Acinetobacter	Glu	-0.00783950729548281	0.953008756238917
Capnocytophaga	B-lymphocyte	-0.00736100989338497	0.955874004406327
Aspergillus	KL-6	0.00676022207056607	0.959472310829846
Actinomyces	FDP	-0.00624196025161755	0.962576991650978
Prevotella	NLR	0.00623949094128202	0.962591785572414
Pseudomonas	NLR	0.00539317683263204	0.967662855709363
Corynebacterium	NK	-0.00431976347817338	0.974096498591644
Roseolovirus	Glu	-0.0039292795301283	0.9764373435332
Corynebacterium	Ts	-0.00389914139718094	0.976618021896563
Haemophilus	KL-6	0.00354715255902648	0.978728282062085
Haemophilus	NLR	-0.0035264445050261	0.978852436623063
Anaerococcus	AST	-0.00215313392602307	0.987087052809475
Actinomyces	Lymphocyte	0.00108412993843884	0.993497962868651
Rothia	CRP	-0.00095417441949474	0.994277353341423
