# Supplementary material for: Enrichment of prevotella melaninogenica in the lower respiratory tract links to checkpoint inhibitor pneumonitis and radiation pneumonitis
Source: Front Cell Infect Microbiol. 2025 Oct 3;15:1594460. doi: 10.3389/fcimb.2025.1594460 (PMC12531214; doi:10.3389/fcimb.2025.1594460)
Supplement: Supplementary file 2 [file DataSheet1.zip › Data-all result/corr/Group_order_pheno_corr_result.xls]

cor1	cor2	r	p	stars
Pasteurellales	ALB	0.516615757577182	0.00002804692304665	***
Herpesvirales	CRP	0.424180364171465	0.000813725354097785	***
Sphingomonadales	Ts	-0.423739179139616	0.000825107804065047	***
Pasteurellales	CAR	-0.41801749114878	0.000986318320167767	***
Herpesvirales	CAR	0.40857598646439	0.00131517023568423	**
Pasteurellales	CRP	-0.38800292530472	0.0023937094884386	**
Tissierellales	BALF-N	-0.359857681139462	0.00511933288413961	**
Pasteurellales	AST	0.347340505808042	0.00703107646939418	**
Herpesvirales	ALB	-0.338890374833125	0.0086506138075861	**
Burkholderiales	BALF-N	-0.337674774784786	0.00890844416779348	**
Moraxellales	BALF-N	-0.325784519594545	0.0118035764154114	*
Burkholderiales	PCT	-0.314880886458161	0.0151390230004124	*
Neisseriales	ALB	0.314397187460862	0.0153040333358009	*
Sphingomonadales	BALF-N	-0.31236429873776	0.0160144944483725	*
Fusobacteriales	NK	-0.31055714941123	0.0166695738164063	*
Pasteurellales	FDP	-0.310410595609335	0.0167236882342501	*
Hyphomicrobiales	ALT	-0.304741996645821	0.0189351545849553	*
Herpesvirales	FDP	0.287556912135406	0.0272177948049402	*
Pseudomonadales	D-dimer	0.286789643144228	0.0276493138646051	*
Moraxellales	PCT	-0.28650200306979	0.0278125583980252	*
Pasteurellales	D-dimer	-0.28516736207783	0.0285806294982559	*
Eurotiales	Glu	0.28497883291196	0.028690545758882	*
Pasteurellales	ESR	-0.276123865701355	0.0342671583040793	*
Hyphomicrobiales	ALB	0.272925609902501	0.036491091111438	*
Neisseriales	PCT	-0.271132590783684	0.0377893855426257	*
Flavobacteriales	Lymphocyte	-0.2686184185484	0.0396740587796855	*
Micrococcales	Scr	-0.263979785013253	0.0433549683650186	*
Pasteurellales	BALF-N	-0.263553718909056	0.0437067029038682	*
Flavobacteriales	NLR	0.258310942535439	0.0482300300651376	*
Enterobacterales	ESR	0.25736768501647	0.0490831129109745	*
Flavobacteriales	ALB	0.253725147049695	0.0524938716095929
Pasteurellales	Ts	-0.251096234387528	0.0550733917482474
Neisseriales	BALF-N	-0.249915123102079	0.0562653273490407
Enterobacterales	BALF-N	-0.246427094970528	0.0599077974651238
Neisseriales	Th	0.243898475948354	0.0626655598549284
Flavobacteriales	Ts	-0.242791121608076	0.063905002773151
Fusobacteriales	D-dimer	-0.238925102235518	0.0683874197872836
Pasteurellales	WBC	-0.238599642932621	0.0687759695589977
Micrococcales	ALT	0.237179931698478	0.0704915886836804
Burkholderiales	NK	0.236744411016553	0.0710246785261125
Fusobacteriales	Ts	-0.236353755322595	0.0715055848751779
Fusobacteriales	Lymphocyte	-0.232909840424475	0.075858375602564
Pasteurellales	Neutrophiles	-0.229944981653592	0.0797719378427731
Micrococcales	FDP	0.228822691191381	0.08129435961056
Tissierellales	BALF-L	0.228317172686126	0.0819875660456272
Mycobacteriales	T-lymphocyte	-0.227890432860411	0.0825763699873302
Bacteroidales	WBC	-0.223845739105591	0.0883242103907864
Herpesvirales	B-lymphocyte	-0.223504962199418	0.0888224713049271
Micrococcales	LDH	0.223429453006535	0.0889331735191798
Micrococcales	D-dimer	0.220917474904138	0.0926779797892624
Fusobacteriales	WBC	-0.220848601140038	0.0927823643811951
Sphingomonadales	ALT	-0.220844840841842	0.0927880661063304
Actinomycetales	D-dimer	-0.214439247603377	0.102904875093372
Pseudomonadales	CRP	0.213281346040602	0.104821462368598
Sphingomonadales	Lymphocyte	-0.212465728979356	0.106187966890786
Pseudomonadales	CAR	0.211555989029032	0.10772834305805
Bacteroidales	CRP	-0.20969185603357	0.110938441136591
Enterobacterales	FDP	0.209574237849082	0.111143422193467
Micrococcales	ALB	-0.206983627910941	0.115732424139634
Fusobacteriales	Neutrophiles	-0.205488667262006	0.118445776813651
Veillonellales	ALT	-0.205437208073302	0.118540032237303
Moraxellales	D-dimer	-0.202236605932149	0.124515678751295
Bacillales	AST	0.200596956182472	0.127664216178152
Burkholderiales	Glu	-0.20038421834889	0.128077103868724
Fusobacteriales	T-lymphocyte	-0.199814386463531	0.129188028405504
Hyphomicrobiales	WBC	-0.199274836106136	0.130246617446217
Pseudomonadales	T-lymphocyte	-0.198525961408806	0.131726738331943
Actinomycetales	AST	0.197484655053292	0.133805880114459
Micrococcales	PCT	0.196870698602035	0.135043271755221
Pasteurellales	Lymphocyte	-0.196400827388472	0.135996067662966
Mycobacteriales	Ts	-0.195384784612264	0.138073641636702
Micrococcales	AST	0.194756695884993	0.139369793094662
Bacteroidales	Neutrophiles	-0.194373138631472	0.140165789962379
Flavobacteriales	EOS	-0.194154733135032	0.140620565628095
Mycobacteriales	ESR	-0.19266933010149	0.14374289471762
Neisseriales	ALT	0.192017349263827	0.145129590099497
Veillonellales	NK	-0.191256165085393	0.14676114045342
Fusobacteriales	Glu	0.190640350275367	0.148091062112958
Micrococcales	ESR	0.189982668804197	0.149521273744215
Enterobacterales	PCT	-0.188203907756411	0.153440778326033
Pasteurellales	LDH	0.187998538008013	0.153898162231197
Hyphomicrobiales	Neutrophiles	-0.187939436611402	0.154029975099672
Veillonellales	Th	-0.186869389507839	0.156430949488277
Pseudomonadales	Th	-0.184993595332916	0.160706347212171
Veillonellales	PCT	0.184704994072405	0.161371695767506
Moraxellales	B-lymphocyte	0.184020813248963	0.162957109679086
Pseudomonadales	FDP	0.183260265314558	0.164732870908489
Tissierellales	Lymphocyte	0.181167200590524	0.169693011723585
Sphingomonadales	WBC	-0.181043058104437	0.16999059098639
Enterobacterales	Scr	-0.17994380456224	0.172642215443266
Bacteroidales	CAR	-0.17954299447415	0.173616502722558
Fusobacteriales	AST	0.178046308063445	0.177289987920255
Tissierellales	PCT	-0.175770016260495	0.182984459552536
Actinomycetales	ALT	0.175681123325314	0.183209483788926
Mycobacteriales	LDH	0.175671991593474	0.183232611222537
Bacteroidales	D-dimer	-0.174349957325246	0.18660311099053
Sphingomonadales	NK	-0.173972503501338	0.187573552381044
Fusobacteriales	EOS	-0.17316998125606	0.189648893508195
Flavobacteriales	LDH	0.172822344304728	0.190552984182471
Hyphomicrobiales	BALF-L	-0.172538398507386	0.191293723418769
Mycobacteriales	AST	0.172291276873873	0.191940074737635
Mycobacteriales	ALB	0.17215685584521	0.19229231120412
Herpesvirales	Th	-0.172054724171737	0.192560245802425
Hyphomicrobiales	EOS	-0.171234348107248	0.194722133047353
Hyphomicrobiales	CAR	-0.170981902797122	0.195390860633545
Micrococcales	CAR	0.170906897397699	0.195589865374633
Hyphomicrobiales	NK	-0.169743449203677	0.198695270708842
Burkholderiales	D-dimer	0.169247982858852	0.200028335252155
Tissierellales	NLR	-0.168866063294429	0.20106022901794
Herpesvirales	Ts	0.168446062256772	0.202199371728329
Actinomycetales	CAR	0.168127427145701	0.203066635012999
Bacteroidales	ALT	0.167790003571224	0.203987908091654
Herpesvirales	Neutrophiles	0.166056855235672	0.208766614216603
Lactobacillales	WBC	0.165264700516532	0.210976863822284
Burkholderiales	Th	0.164654422514566	0.212690842937682
Flavobacteriales	CAR	-0.164646972803181	0.212711825903989
Herpesvirales	WBC	0.163525358135995	0.215887600645662
Actinomycetales	NK	-0.160715678063037	0.223988496653397
Sphingomonadales	T-lymphocyte	-0.16055902466593	0.224446303858457
Lactobacillales	Neutrophiles	0.160063304900981	0.225899293413744
Actinomycetales	WBC	0.159887977207179	0.226414752171375
Neisseriales	B-lymphocyte	0.159803302211378	0.226663986676752
Veillonellales	KL-6	0.158480607376331	0.23058198384425
Hyphomicrobiales	AST	-0.158397684390198	0.230829163862557
Veillonellales	Ts	0.15790493838256	0.232301740553541
Mycobacteriales	Th	-0.157711408183353	0.232881878753123
Micrococcales	CRP	0.157180786203315	0.234477633090649
Herpesvirales	NLR	0.156301889592154	0.237137317972727
Bacillales	BALF-N	-0.156036553618319	0.237944329999255
Burkholderiales	Lymphocyte	0.155889775468349	0.238391561707373
Herpesvirales	BALF-N	0.155877402479546	0.238429288470722
Neisseriales	CAR	-0.155742060916206	0.238842229376939
Burkholderiales	B-lymphocyte	0.155355656273992	0.240023891375086
Veillonellales	B-lymphocyte	-0.155321099794167	0.240129763404501
Neisseriales	Scr	0.155111575010461	0.240772378594511
Veillonellales	AST	-0.154677922407682	0.242106139529125
Bacillales	ALT	0.154598717547816	0.242350290825374
Pasteurellales	ALT	0.153644269524826	0.245305662508238
Hyphomicrobiales	Ts	-0.152833432324725	0.24783561178529
Sphingomonadales	Scr	-0.152058047226652	0.250271516755418
Sphingomonadales	ALB	0.151246907926925	0.252837108521449
Sphingomonadales	BALF-L	0.149976758705853	0.256890248271701
Herpesvirales	PCT	0.149607345110478	0.258077269316484
Moraxellales	WBC	0.14861357238305	0.261288870053724
Bacillales	ESR	0.148496283721452	0.261669681486137
Pasteurellales	NK	-0.148416731353253	0.261928183572522
Herpesvirales	EOS	-0.147499776572152	0.264920189878968
Lactobacillales	EOS	0.14718391575361	0.265956125092391
Burkholderiales	NLR	-0.14658482393649	0.267928426982434
Lactobacillales	AST	-0.146437202631295	0.268415917328189
Flavobacteriales	AST	0.145426438840559	0.271769692435419
Bacillales	NK	0.145131281090689	0.272754289338567
Sphingomonadales	Neutrophiles	-0.143208999089097	0.279224770556662
Actinomycetales	LDH	0.143017007522335	0.279876556025307
Enterobacterales	CAR	0.142616191195081	0.281240514797495
Mycobacteriales	FDP	-0.142582421445439	0.281355631875973
Neisseriales	CRP	-0.142085480531146	0.283053243753206
Actinomycetales	BALF-N	-0.141997585476387	0.283354205783202
Eurotiales	BALF-N	0.14181645506454	0.283975080807864
Neisseriales	ESR	-0.141246269544253	0.285935399767414
Bacillales	Neutrophiles	-0.14010221700154	0.289895481230652
Actinomycetales	Neutrophiles	0.139825798790645	0.290857653893678
Enterobacterales	CRP	0.139812951147121	0.290902425509666
Bacillales	NLR	-0.139798974196935	0.290951137670401
Actinomycetales	NLR	0.139652681292569	0.291461314932364
Enterobacterales	BALF-L	-0.13953583435575	0.291869223483197
Bacillales	BALF-L	0.138393634078923	0.295876262420166
Lactobacillales	BALF-N	-0.136384305968089	0.303011924246424
Sphingomonadales	NLR	0.136263050100425	0.30344606941098
Herpesvirales	ALT	-0.135821359748155	0.305030900641854
Eurotiales	Ts	0.135508193023579	0.306157808769332
Lactobacillales	CRP	-0.13484821977766	0.308541459058757
Neisseriales	AST	0.133853849808812	0.312155358959827
Flavobacteriales	CRP	-0.133349105986696	0.31400012676506
Micrococcales	Glu	-0.133349098944492	0.314000152551926
Pseudomonadales	B-lymphocyte	-0.132742151730564	0.316227683835935
Neisseriales	Neutrophiles	-0.132362569341851	0.317625891601153
Burkholderiales	EOS	-0.131780860881533	0.319776281130631
Tissierellales	ESR	0.13077849578573	0.32350339562792
Hyphomicrobiales	Scr	-0.130497874485592	0.324551752567432
Veillonellales	D-dimer	-0.130357008731397	0.325078815465306
Neisseriales	NLR	-0.12965061453632	0.327730027525736
Neisseriales	T-lymphocyte	0.129645101753699	0.327750771454358
Tissierellales	NK	0.129349562871862	0.328864062179657
Sphingomonadales	PCT	0.1272924520587	0.336679160878663
Herpesvirales	ESR	0.12716569355382	0.337164496684693
Pseudomonadales	Scr	-0.126964800311247	0.337934577449077
Mycobacteriales	Neutrophiles	0.126251383489101	0.340678184378405
Lactobacillales	NLR	0.125987572451456	0.341696237189367
Actinomycetales	CRP	0.125854329777533	0.342211143162945
Mycobacteriales	CRP	-0.125669084661766	0.342927810683966
Pasteurellales	B-lymphocyte	0.124682833879823	0.346759071494271
Bacteroidales	BALF-N	-0.124053824776067	0.349216361676316
Pasteurellales	T-lymphocyte	-0.123433590562244	0.351649882451927
Mycobacteriales	NLR	0.122682683922481	0.354610056637648
Sphingomonadales	LDH	0.121948141035695	0.357520494368811
Fusobacteriales	BALF-N	-0.12015761496476	0.364676093873123
Enterobacterales	D-dimer	-0.118797037602471	0.370171266562272
Micrococcales	NLR	0.118150065155469	0.372801763366363
Tissierellales	B-lymphocyte	0.118060493603425	0.37316683451081
Neisseriales	EOS	0.11780816109432	0.374196436394523
Bacteroidales	LDH	0.117643761260681	0.374868162476665
Tissierellales	Scr	-0.116823609317054	0.378230069637588
Eurotiales	T-lymphocyte	0.116193815987989	0.38082389892277
Micrococcales	BALF-L	0.116037902759851	0.381467672005761
Herpesvirales	BALF-L	-0.115429361057749	0.383986583469468
Fusobacteriales	NLR	0.114756134629496	0.386784754891123
Lactobacillales	Glu	-0.113143545406628	0.393536315953674
Flavobacteriales	BALF-L	-0.112834232834475	0.394839234510336
Burkholderiales	ALT	-0.112690856568735	0.395444039164859
Eurotiales	LDH	0.112370967239891	0.396795392292964
Hyphomicrobiales	D-dimer	-0.111909141005047	0.398751126544324
Burkholderiales	BALF-L	0.111825252940151	0.399106979637515
Burkholderiales	WBC	0.109207335931079	0.41030540370217
Hyphomicrobiales	LDH	-0.10888060902538	0.411715653806454
Neisseriales	Ts	-0.108809001653383	0.412025105970854
Neisseriales	FDP	-0.108447258123363	0.413590436371831
Herpesvirales	AST	-0.107579067376829	0.417361207753567
Eurotiales	CRP	0.107473080702159	0.417822881519206
Mycobacteriales	ALT	0.10741029462898	0.418096513238457
Sphingomonadales	FDP	0.106761980620652	0.420927969966837
Hyphomicrobiales	KL-6	-0.106666566854249	0.421345604335047
Sphingomonadales	CRP	0.105609378479342	0.425988820849058
Neisseriales	D-dimer	-0.104553249306913	0.430656265639672
Eurotiales	CAR	0.10439507477217	0.431357778401122
Hyphomicrobiales	BALF-N	-0.103992242855953	0.433147269618495
Mycobacteriales	PCT	-0.103824680277934	0.433892858412117
Flavobacteriales	ESR	-0.103626275751543	0.434776614898814
Eurotiales	ALB	-0.102324768689957	0.440598963652026
Fusobacteriales	Th	-0.101205639272303	0.445640037216186
Bacteroidales	ALB	0.100959053478133	0.446755057619718
Hyphomicrobiales	Lymphocyte	-0.100668657963918	0.448070157449427
Moraxellales	ALB	0.100657291145078	0.448121677297802
Flavobacteriales	ALT	0.0991213823988471	0.455113200423334
Moraxellales	Neutrophiles	0.0989970423410197	0.455681805440344
Mycobacteriales	CAR	-0.0988598243469939	0.456309752433912
Lactobacillales	Scr	-0.0984132281905663	0.458356773755772
Pseudomonadales	ESR	0.0983146866254925	0.458809123672037
Pasteurellales	PCT	-0.0971953531318248	0.46396442542256
Tissierellales	Th	0.0965965986088879	0.466734937084481
Lactobacillales	BALF-L	0.0962692034762708	0.468253605003597
Fusobacteriales	ALB	0.0959922541640252	0.46954034958069
Fusobacteriales	ALT	0.0959569610748019	0.469704462698981
Micrococcales	WBC	0.0957916895570878	0.470473386905708
Sphingomonadales	EOS	-0.0955005649137748	0.47182948547249
Mycobacteriales	B-lymphocyte	-0.0953651203345411	0.472461118986224
Bacillales	D-dimer	0.0950765306700808	0.473808441185557
Lactobacillales	FDP	-0.0941464543045224	0.478164592144105
Micrococcales	BALF-N	-0.0937432231133594	0.4800597855245
Mycobacteriales	Scr	0.0936711783989706	0.480398816150206
Pseudomonadales	PCT	-0.0936510917141605	0.48049336343717
Herpesvirales	Glu	0.0924101685693161	0.486353436639554
Mycobacteriales	KL-6	0.09220097998469	0.487344989219481
Fusobacteriales	CRP	0.0913681529059245	0.491303096173511
Lactobacillales	D-dimer	-0.091256393153036	0.491835523098906
Lactobacillales	LDH	0.0911711848551433	0.492241660477408
Bacteroidales	FDP	-0.0911367755474371	0.492405718838045
Pasteurellales	BALF-L	-0.0902008953878308	0.496878776182315
Burkholderiales	T-lymphocyte	0.0893029911564287	0.501190055789648
Bacillales	WBC	-0.089141905113385	0.501965544479386
Eurotiales	BALF-L	0.0889531369972183	0.502875084074372
Sphingomonadales	Glu	-0.0885157573634216	0.504985759570325
Fusobacteriales	LDH	0.0884215843640308	0.505440806666974
Fusobacteriales	KL-6	0.0883821133432474	0.505631594455293
Tissierellales	ALB	0.0881555579677372	0.506727389726541
Bacteroidales	Lymphocyte	-0.0878871185973037	0.508027339054975
Eurotiales	AST	-0.0873169921844016	0.510793882524656
Enterobacterales	Glu	-0.0870442187100315	0.51212022337357
Micrococcales	Neutrophiles	0.0870419251621278	0.512131382989123
Enterobacterales	AST	-0.0869312451306743	0.512670060674787
Eurotiales	NLR	-0.0854926731925077	0.519697619578016
Micrococcales	EOS	0.0853647848720269	0.520324698941821
Moraxellales	NK	0.084799726546265	0.523099906384568
Hyphomicrobiales	ESR	-0.084360814301369	0.525260656233133
Tissierellales	FDP	0.0842035251211488	0.526036065979259
Tissierellales	CRP	0.0840978208219021	0.5265574905304
Neisseriales	KL-6	-0.0836676896263001	0.528681914276535
Herpesvirales	NK	-0.0835508137933878	0.529259898528266
Bacteroidales	AST	0.0832075635240775	0.530959175441314
Bacteroidales	Scr	0.0819298112163858	0.537308338375276
Neisseriales	Glu	-0.0818095790643343	0.537907678766539
Actinomycetales	EOS	-0.0810471133598607	0.541716051140273
Hyphomicrobiales	CRP	-0.0805921108568491	0.543994926139721
Enterobacterales	B-lymphocyte	0.0801380837433621	0.546273531886074
Burkholderiales	FDP	0.0799597232728521	0.547169919449263
Bacteroidales	NK	-0.0793988296476054	0.549993415436405
Mycobacteriales	Lymphocyte	-0.0793399613185108	0.550290158763413
Tissierellales	Glu	-0.0791347008030767	0.551325435341947
Pseudomonadales	Ts	-0.0786415001273923	0.553816805024364
Actinomycetales	BALF-L	0.0784787068479592	0.55464032046682
Moraxellales	ALT	-0.0775534562050057	0.559331885136552
Flavobacteriales	T-lymphocyte	-0.0774312751497886	0.559952813274882
Enterobacterales	Ts	0.076434321629669	0.565031482377673
Eurotiales	B-lymphocyte	0.0761821848555622	0.566319321492231
Pseudomonadales	BALF-N	-0.0756887301905261	0.568843699246385
Bacillales	Glu	0.0753697510612191	0.57047828804898
Moraxellales	Th	-0.07520225866708	0.571337463807706
Flavobacteriales	PCT	-0.0751863761997372	0.571418966252077
Neisseriales	WBC	-0.07489555472825	0.572912296247236
Flavobacteriales	Scr	-0.0744910287580393	0.574992476262033
Pseudomonadales	ALB	-0.0737082593326876	0.579027525690166
Fusobacteriales	ESR	-0.0731857134178744	0.581728348448693
Hyphomicrobiales	PCT	0.0729579167882765	0.582907525801902
Bacillales	B-lymphocyte	0.0723811533831991	0.585897953307913
Mycobacteriales	WBC	0.0719127974023946	0.588331391351575
Pseudomonadales	ALT	0.0717659505792779	0.589095298619367
Moraxellales	ESR	-0.0706586352190463	0.594869918425452
Burkholderiales	Neutrophiles	0.0706523307391308	0.594902868046887
Veillonellales	BALF-L	0.0685000352487158	0.606198646461514
Pasteurellales	Th	0.0683037739246335	0.60723330425676
Burkholderiales	AST	-0.0682390161888946	0.60757486482008
Actinomycetales	Ts	-0.0679683626766335	0.609003311737626
Flavobacteriales	WBC	-0.0675063907828961	0.611444846619571
Bacillales	Th	0.0671964161282833	0.613085433475008
Tissierellales	KL-6	0.0664366031535193	0.617114833263312
Bacteroidales	B-lymphocyte	-0.0662135530658125	0.618299841500638
Actinomycetales	KL-6	0.065757077740518	0.620727990916628
Enterobacterales	LDH	-0.065703772999563	0.621011800338073
Bacillales	PCT	0.0652510954455948	0.623424192639046
Hyphomicrobiales	Glu	-0.0648822282412436	0.625392859569265
Burkholderiales	ALB	0.0644679102535203	0.627607204675319
Tissierellales	WBC	0.0644067747128179	0.627934224073774
Enterobacterales	KL-6	0.0643351025413132	0.628317695402798
Mycobacteriales	EOS	-0.0638964700632313	0.630666658189127
Herpesvirales	LDH	-0.0633157193701554	0.633782286477228
Bacteroidales	BALF-L	0.0632800043752603	0.633974098494039
Veillonellales	Glu	-0.0632798434516841	0.633974962809182
Eurotiales	Lymphocyte	0.0617116573455696	0.642420567049182
Pseudomonadales	LDH	0.0616564989833754	0.642718456329108
Actinomycetales	ESR	-0.0613881648208592	0.644168424055769
Micrococcales	Lymphocyte	-0.0610994059002574	0.645730232333949
Tissierellales	AST	-0.0605348942789994	0.648787892930718
Pseudomonadales	EOS	-0.0604498216838673	0.649249187796412
Tissierellales	CAR	0.059421314169543	0.654836453122311
Pseudomonadales	BALF-L	0.0593742851817954	0.655092386826048
Herpesvirales	Lymphocyte	-0.0593426155843471	0.65526475631811
Actinomycetales	ALB	-0.0569678295284445	0.668240500794083
Fusobacteriales	BALF-L	0.0565918963311339	0.670303585983832
Burkholderiales	LDH	0.0555273984572952	0.676158549004483
Bacteroidales	KL-6	0.054829901668888	0.680005318549898
Herpesvirales	KL-6	0.0544635302814547	0.682029155984503
Tissierellales	Ts	0.0542113453650857	0.683423522675998
Neisseriales	Lymphocyte	0.0534789066732386	0.687479231076362
Moraxellales	Scr	-0.0533541704201457	0.688170805937264
Neisseriales	NK	0.0530331926050048	0.689951568467064
Veillonellales	ALB	-0.0518744250986859	0.696394186691521
Mycobacteriales	BALF-N	-0.0516561187006594	0.697610353118719
Bacillales	Lymphocyte	0.0512569938931962	0.699835797629578
Pseudomonadales	NK	0.0509631521257551	0.701475810236601
Moraxellales	Lymphocyte	0.0507726720898104	0.702539656495886
Pasteurellales	Scr	0.0504652153092102	0.704258023706932
Burkholderiales	KL-6	0.0503122429280815	0.705113530413005
Enterobacterales	NLR	0.0500573671503261	0.706539743725126
Actinomycetales	T-lymphocyte	-0.0497681547576827	0.708159310439443
Lactobacillales	B-lymphocyte	-0.0486822881318654	0.714251501835425
Micrococcales	B-lymphocyte	-0.047785090730239	0.719298605607368
Tissierellales	T-lymphocyte	0.0477423718970332	0.719539215991099
Eurotiales	FDP	0.0475437917896396	0.720658057266817
Flavobacteriales	NK	-0.047239215413062	0.722375234400687
Sphingomonadales	AST	0.0470582874635834	0.723395937188727
Bacillales	ALB	-0.0468808623185892	0.724397344280649
Lactobacillales	CAR	-0.0466103270113755	0.725925158862926
Lactobacillales	KL-6	-0.0463997481118399	0.727115112575016
Pseudomonadales	Glu	-0.0454933311088017	0.732244441649564
Moraxellales	Glu	0.0454269806515487	0.732620373609469
Flavobacteriales	KL-6	0.0452015087750865	0.733898330428161
Hyphomicrobiales	T-lymphocyte	-0.0449163206253372	0.735515782420919
Fusobacteriales	FDP	0.0447362329822765	0.736537742956948
Actinomycetales	PCT	-0.0435898878334609	0.743053587783977
Bacillales	FDP	-0.0427460378176468	0.747861549559253
Flavobacteriales	FDP	0.0426163788050118	0.748601153252644
Moraxellales	LDH	-0.0425276307993936	0.749107521381917
Bacteroidales	ESR	0.0409225077538653	0.758283828760198
Lactobacillales	Th	0.0408339592597064	0.758791029631802
Eurotiales	NK	-0.0408135804893645	0.758907772410479
Micrococcales	Ts	-0.0407236689404208	0.759422907756678
Pseudomonadales	KL-6	-0.0396296543275	0.76569917058451
Enterobacterales	Lymphocyte	-0.0389935487063382	0.769355375139039
Flavobacteriales	Th	0.0384778939336692	0.772322925050544
Tissierellales	LDH	0.0383180389056106	0.773243538086721
Veillonellales	CRP	0.0383062155465122	0.773311641751196
Bacteroidales	Th	-0.0371200637032469	0.780152541823246
Pseudomonadales	Lymphocyte	-0.0363877501479853	0.784384341748105
Lactobacillales	Lymphocyte	0.0362686962270258	0.78507290570343
Tissierellales	EOS	-0.0361307748391049	0.785870796837853
Moraxellales	FDP	-0.0356435987387081	0.788690914502292
Actinomycetales	Lymphocyte	0.0352920020291586	0.790727881618285
Burkholderiales	ESR	0.0352182890409623	0.791155113040594
Enterobacterales	T-lymphocyte	0.0351585000925015	0.791501687309063
Bacillales	EOS	0.0349745737161901	0.792568091292448
Veillonellales	BALF-N	-0.0345788804984533	0.794863596459176
Bacteroidales	Glu	0.0344353404388939	0.795696733192464
Lactobacillales	Ts	-0.0343040396362467	0.796459029334254
Moraxellales	AST	0.0342185240939343	0.796955610641603
Bacillales	Scr	0.0341898206481772	0.797122306998105
Veillonellales	EOS	0.0341802216617105	0.797178055488626
Enterobacterales	Neutrophiles	-0.0340082409539226	0.798177046452841
Eurotiales	ALT	-0.0335912636230482	0.800600491610698
Micrococcales	T-lymphocyte	0.0328719111878793	0.804785704067833
Flavobacteriales	BALF-N	0.0328683084902843	0.804806678478645
Fusobacteriales	PCT	-0.0327877658255491	0.805275622491934
Eurotiales	Neutrophiles	-0.0327627046542674	0.805421550208645
Herpesvirales	T-lymphocyte	0.0324151978970279	0.807445711622083
Fusobacteriales	B-lymphocyte	0.0323701848880215	0.807707996057695
Sphingomonadales	CAR	0.0321722640009779	0.80886150236491
Tissierellales	D-dimer	0.032165579319682	0.808900468551296
Veillonellales	Neutrophiles	-0.0318329228865941	0.810840162376874
Lactobacillales	ALT	0.0317918237404968	0.811079887044195
Pasteurellales	EOS	0.0314384926514129	0.813141519329768
Bacteroidales	T-lymphocyte	-0.0300886388502246	0.821029203857776
Enterobacterales	Th	0.0295563215063337	0.824144622765468
Eurotiales	Scr	-0.0289660551933143	0.827602345679438
Mycobacteriales	D-dimer	0.0288434418886762	0.828321013047899
Moraxellales	KL-6	-0.0287085444855263	0.829111842229392
Sphingomonadales	Th	0.0284223635153306	0.830790120961679
Moraxellales	T-lymphocyte	-0.027725770593911	0.834878344905865
Eurotiales	D-dimer	0.0274860571366788	0.836286206635788
Veillonellales	T-lymphocyte	-0.0271998101953774	0.837968032910234
Bacteroidales	EOS	-0.026753499588759	0.840591738923067
Mycobacteriales	BALF-L	-0.0261062542198734	0.844399728129116
Bacteroidales	NLR	0.026053904357871	0.844707878161548
Flavobacteriales	B-lymphocyte	0.0259144361504669	0.845528950756651
Veillonellales	CAR	0.025871482543099	0.845781858745396
Bacillales	KL-6	0.0257425394836244	0.846541159735634
Veillonellales	Scr	0.0254607505809578	0.848200998850772
Veillonellales	NLR	-0.0254147207431192	0.848472193806431
Burkholderiales	CAR	0.0248756288990557	0.851649664107887
Eurotiales	ESR	-0.0247945445567428	0.852127788855958
Flavobacteriales	Glu	-0.0244012337121394	0.854447746877696
Bacillales	CAR	-0.0239698816407994	0.856993500912258
Veillonellales	WBC	-0.023835642209375	0.857786052114751
Mycobacteriales	NK	0.023127855542532	0.861967122977088
Micrococcales	NK	0.0231164858272918	0.862034317746986
Veillonellales	Lymphocyte	0.0228019536441725	0.863893579799648
Herpesvirales	Scr	-0.0221655193658759	0.867657903605658
Bacillales	Ts	0.0220904429949377	0.868102152864163
Burkholderiales	Ts	0.0220818394010252	0.868153065484986
Sphingomonadales	D-dimer	-0.022060901028576	0.86827697260541
Sphingomonadales	B-lymphocyte	-0.0220515674945779	0.868332206725317
Actinomycetales	FDP	0.0219340341354033	0.869027800757673
Eurotiales	EOS	0.0215870224148706	0.87108208327909
Pseudomonadales	WBC	-0.021174966091184	0.873522523681619
Herpesvirales	D-dimer	-0.0210957276204317	0.873991955645365
Eurotiales	Th	0.0190683340160279	0.886017074417163
Hyphomicrobiales	FDP	-0.0190533850195123	0.886105840062666
Lactobacillales	ESR	-0.0190264166835379	0.886265978860896
Moraxellales	EOS	0.0187777595399745	0.887742724738952
Flavobacteriales	D-dimer	-0.0181172833663936	0.891667045115297
Moraxellales	BALF-L	0.0179263555431739	0.892801957646321
Sphingomonadales	KL-6	-0.0176628471975305	0.894368653658488
Moraxellales	CAR	-0.0173073992431145	0.896482613661319
Hyphomicrobiales	Th	0.0172981891248563	0.896537398684933
Actinomycetales	B-lymphocyte	0.0167726784549791	0.89966410861123
Burkholderiales	Scr	-0.0167614479253096	0.899730945301883
Micrococcales	KL-6	-0.0166925269436159	0.900141132578018
Pasteurellales	Glu	-0.0158731755318496	0.905019510322107
Burkholderiales	CRP	0.0155501687286421	0.906943646284272
Lactobacillales	NK	-0.0154467866650587	0.907559601110643
Enterobacterales	ALT	0.0153606191537169	0.908073032250883
Veillonellales	FDP	0.0153229128488839	0.908297717925673
Micrococcales	Th	-0.0141800401202616	0.915111216944173
Moraxellales	Ts	0.0132086817211441	0.920906990264016
Eurotiales	PCT	0.0128680889378236	0.92294017865168
Tissierellales	ALT	-0.012839312178089	0.923111985829236
Hyphomicrobiales	B-lymphocyte	-0.0122366821859702	0.926710685061847
Hyphomicrobiales	NLR	-0.0114901194844927	0.931170917905161
Lactobacillales	PCT	-0.0113786822042255	0.931836867976573
Fusobacteriales	CAR	0.0108363656905978	0.935078410544922
Sphingomonadales	ESR	-0.0106188523570683	0.936378831964389
Pseudomonadales	AST	0.0106146449272793	0.936403988070485
Actinomycetales	Glu	0.0101144677969131	0.939394966802954
Neisseriales	BALF-L	-0.0098650828197857	0.940886562373371
Eurotiales	WBC	0.00977306127285416	0.941437003364883
Bacillales	T-lymphocyte	0.00971341500643829	0.941793801213255
Neisseriales	LDH	-0.00909438267327641	0.945497447696464
Mycobacteriales	Glu	0.0084647499605557	0.949265692063442
Lactobacillales	ALB	0.0078576589997713	0.952900075026781
Veillonellales	LDH	0.00757102312210823	0.954616372198563
Moraxellales	CRP	-0.00755718821880068	0.954699217057431
Veillonellales	ESR	0.00716927504583123	0.957022272776021
Pseudomonadales	NLR	0.00712951120800208	0.957260422787067
Moraxellales	NLR	0.00672354134696594	0.959692029933221
Pseudomonadales	Neutrophiles	0.00657712832646644	0.960569079719449
Lactobacillales	T-lymphocyte	0.00657384284962645	0.960588761065691
Bacteroidales	Ts	-0.00647477038549137	0.961182256461537
Tissierellales	Neutrophiles	-0.00646452844515209	0.961243612190895
Actinomycetales	Th	0.00589937773924613	0.96462956040152
Eurotiales	KL-6	-0.00445872586060779	0.973263508324416
Bacteroidales	PCT	0.0044413603234028	0.97336760203718
Enterobacterales	WBC	-0.0039250931866116	0.976462440628016
Actinomycetales	Scr	-0.00392171255588746	0.976482707497848
Enterobacterales	ALB	-0.00386131170967121	0.97684481284672
Pasteurellales	KL-6	0.00354715255902648	0.978728282062085
Pasteurellales	NLR	-0.00310083913372985	0.981404247992924
Enterobacterales	NK	-0.00273677654162837	0.983587213948676
Bacillales	CRP	-0.00271803363772268	0.983699602176444
Fusobacteriales	Scr	0.000987362678677988	0.994078310756328
Bacillales	LDH	0.000398493765523714	0.997610023197346
Flavobacteriales	Neutrophiles	0.000164478655759343	0.999013533760036
Enterobacterales	EOS	0	1
