# Supplementary material for: Enrichment of prevotella melaninogenica in the lower respiratory tract links to checkpoint inhibitor pneumonitis and radiation pneumonitis
Source: Front Cell Infect Microbiol. 2025 Oct 3;15:1594460. doi: 10.3389/fcimb.2025.1594460 (PMC12531214; doi:10.3389/fcimb.2025.1594460)
Supplement: Supplementary file 2 [file DataSheet1.zip › Data-all result/corr/Group_phylum_pheno_corr_result.xls]

cor1	cor2	r	p	stars
Peploviricota	CRP	0.424180364171465	0.000813725354097785	***
Peploviricota	CAR	0.40857598646439	0.00131517023568423	**
Peploviricota	ALB	-0.338890374833125	0.0086506138075861	**
Fusobacteriota	NK	-0.31055714941123	0.0166695738164063	*
Peploviricota	FDP	0.287556912135406	0.0272177948049402	*
Ascomycota	Scr	-0.284900230716805	0.0287364769410422	*
Actinomycetota	WBC	0.267414843972712	0.0406033890937695	*
Ascomycota	CRP	0.263726682592208	0.0435636327052583	*
Ascomycota	CAR	0.263149367819898	0.0440426768724164	*
Actinomycetota	Neutrophiles	0.261347363272621	0.0455658568065068	*
Pseudomonadota	EOS	-0.246251631562682	0.0600959427764147
Zoopagomycota	BALF-L	0.244728416307114	0.0617493660724176
Campylobacterota	Scr	0.243091029420706	0.0635673914976826
Actinomycetota	LDH	0.240098795420515	0.0670007718830389
Fusobacteriota	D-dimer	-0.238925102235518	0.0683874197872836
Bacillota	AST	-0.237612615098625	0.0699651401273696
Fusobacteriota	Ts	-0.236353755322595	0.0715055848751779
Bacillota	EOS	0.233373832819172	0.0752599554101578
Fusobacteriota	Lymphocyte	-0.232909840424475	0.075858375602564
Zoopagomycota	ESR	0.231030855839761	0.0783204725710565
Ascomycota	WBC	0.230056688703131	0.079621646468486
Peploviricota	B-lymphocyte	-0.223504962199418	0.0888224713049271
Fusobacteriota	WBC	-0.220848601140038	0.0927823643811951
Actinomycetota	D-dimer	0.219907631591292	0.0942177111187886
Ascomycota	Ts	0.214541829623967	0.102736395676697
Bacteroidota	WBC	-0.211578967718815	0.107689224591508
Ascomycota	ALB	-0.210850080405839	0.108935411865857
Bacillota	Ts	0.207104370202289	0.115515370294722
Fusobacteriota	Neutrophiles	-0.205488667262006	0.118445776813651
Bacteroidota	CRP	-0.203652579175948	0.12184439974136
Zoopagomycota	Th	0.200931111757659	0.12701771306062
Actinomycetota	AST	0.200608703685051	0.127641445682278
Fusobacteriota	T-lymphocyte	-0.199814386463531	0.129188028405504
Zoopagomycota	NK	-0.197308152160042	0.134160733171137
Fusobacteriota	Glu	0.190640350275367	0.148091062112958
Actinomycetota	ALB	-0.18394399876013	0.163135818977712
Bacillota	Lymphocyte	0.182782657002463	0.165855237741942
Bacteroidota	Neutrophiles	-0.181162930617572	0.169703240865826
Actinomycetota	Scr	-0.178811656989983	0.175404528633961
Fusobacteriota	AST	0.178046308063445	0.177289987920255
Pseudomonadota	Ts	-0.176892177249395	0.180160940801486
Bacteroidota	CAR	-0.175737926683115	0.183065668338856
Fusobacteriota	EOS	-0.17316998125606	0.189648893508195
Pseudomonadota	B-lymphocyte	0.172711888619876	0.190840889073193
Bacteroidota	ALT	0.172117613758433	0.192395228226075
Peploviricota	Th	-0.172054724171737	0.192560245802425
Zoopagomycota	AST	0.170817143080935	0.195828192049129
Actinomycetota	NK	0.170281273546803	0.19725541006685
Peploviricota	Ts	0.168446062256772	0.202199371728329
Ascomycota	Neutrophiles	0.168037673314535	0.203311402913133
Ascomycota	BALF-N	0.167335746232202	0.205232844287117
Peploviricota	Neutrophiles	0.166056855235672	0.208766614216603
Bacteroidota	D-dimer	-0.165708686336802	0.209736045815854
Campylobacterota	KL-6	0.164292531020285	0.213711833852962
Peploviricota	WBC	0.163525358135995	0.215887600645662
Actinomycetota	CAR	0.157154129405576	0.234557997214951
Peploviricota	NLR	0.156301889592154	0.237137317972727
Peploviricota	BALF-N	0.155877402479546	0.238429288470722
Bacillota	WBC	0.152679341250538	0.248318404709673
Peploviricota	PCT	0.149607345110478	0.258077269316484
Pseudomonadota	LDH	-0.149375895296071	0.258822860587897
Zoopagomycota	PCT	0.147629690790993	0.264494894140345
Peploviricota	EOS	-0.147499776572152	0.264920189878968
Bacteroidota	LDH	0.144181430228251	0.275938938824528
Campylobacterota	BALF-N	-0.143233375633505	0.279142087417445
Pseudomonadota	ALB	0.14322882447079	0.279157523338772
Actinomycetota	EOS	0.143141919583715	0.279452382136959
Zoopagomycota	CAR	0.140162086817439	0.289687358004458
Pseudomonadota	PCT	-0.139470814899808	0.292096365739182
Ascomycota	KL-6	0.139121657149995	0.293318107755781
Zoopagomycota	Neutrophiles	-0.138280673030413	0.296274487994899
Zoopagomycota	KL-6	0.138241997439638	0.296410912609068
Campylobacterota	Neutrophiles	-0.137457248613285	0.299187878330865
Peploviricota	ALT	-0.135821359748155	0.305030900641854
Ascomycota	LDH	0.135115999425814	0.307572872905221
Bacillota	ESR	0.134935408255063	0.308225874157943
Ascomycota	FDP	0.134471201382542	0.309908497382812
Zoopagomycota	B-lymphocyte	0.1337006757957	0.312714452202937
Zoopagomycota	Scr	-0.132725966969509	0.316287220700706
Pseudomonadota	WBC	-0.128900256098615	0.330561159711926
Zoopagomycota	BALF-N	-0.128465061000849	0.332210204835874
Basidiomycota	BALF-L	-0.128016972223915	0.333913502342042
Peploviricota	ESR	0.12716569355382	0.337164496684693
Zoopagomycota	T-lymphocyte	0.126945240367009	0.338009614965517
Actinomycetota	CRP	0.126155031560572	0.341049789220577
Pseudomonadota	BALF-N	-0.125857056940055	0.342200599415304
Actinomycetota	ALT	0.122232030039987	0.35639392611885
Ascomycota	Lymphocyte	0.120487018174602	0.363353181638782
Fusobacteriota	BALF-N	-0.12015761496476	0.364676093873123
Bacillota	NK	0.119802899439064	0.366103933644675
Ascomycota	T-lymphocyte	0.118857054686953	0.369927815965238
Campylobacterota	WBC	-0.11730318188774	0.376262051981748
Actinomycetota	Ts	-0.117192904771564	0.376714049659284
Peploviricota	BALF-L	-0.115429361057749	0.383986583469468
Zoopagomycota	CRP	0.114784254699881	0.386667635974559
Fusobacteriota	NLR	0.114756134629496	0.386784754891123
Basidiomycota	D-dimer	0.113790648636527	0.390818731726884
Bacillota	ALT	-0.113532696596849	0.3919006982306
Bacillota	NLR	-0.112396984235474	0.396685383847619
Bacteroidota	ALB	0.112340990327979	0.396922166786152
Zoopagomycota	Glu	-0.11202694214011	0.398251728271895
Actinomycetota	NLR	0.109617464028806	0.408539130452574
Peploviricota	AST	-0.107579067376829	0.417361207753567
Campylobacterota	B-lymphocyte	0.10666337526884	0.421359578271227
Pseudomonadota	Lymphocyte	-0.105721593267277	0.425494594558411
Bacillota	B-lymphocyte	-0.10544021767695	0.426734469668441
Bacillota	FDP	0.105215472530999	0.427726275044127
Ascomycota	AST	-0.104094606254719	0.432692147243557
Pseudomonadota	AST	0.103644586198675	0.43469501202896
Bacillota	T-lymphocyte	0.101753439335371	0.443168507269888
Fusobacteriota	Th	-0.101205639272303	0.445640037216186
Zoopagomycota	ALB	-0.100739234971446	0.447750342079507
Bacillota	BALF-L	0.100246486587649	0.449985836529945
Bacteroidota	BALF-N	-0.0997250584496477	0.452358134839007
Ascomycota	ALT	-0.0992426436528948	0.454559049516256
Bacteroidota	Lymphocyte	-0.0971491321511558	0.464177977646509
Zoopagomycota	WBC	-0.0961113297264478	0.468986875104913
Fusobacteriota	ALB	0.0959922541640252	0.46954034958069
Fusobacteriota	ALT	0.0959569610748019	0.469704462698981
Pseudomonadota	FDP	-0.0952429670061988	0.473031158471105
Bacteroidota	AST	0.0945056124264319	0.476479900862366
Pseudomonadota	BALF-L	-0.0940610488747167	0.478565666499338
Pseudomonadota	Th	0.0938208612695222	0.479694575282426
Actinomycetota	FDP	0.0937413237204889	0.480068722126146
Peploviricota	Glu	0.0924101685693161	0.486353436639554
Campylobacterota	Th	0.0919881909676467	0.488354696810536
Fusobacteriota	CRP	0.0913681529059245	0.491303096173511
Bacillota	PCT	0.0909525367771692	0.493284626644947
Pseudomonadota	CRP	-0.0904856949282018	0.495515344012921
Fusobacteriota	LDH	0.0884215843640308	0.505440806666974
Fusobacteriota	KL-6	0.0883821133432474	0.505631594455293
Bacillota	Glu	-0.0880177749433506	0.507394407613485
Bacillota	CRP	0.0867249568668591	0.513674828484809
Bacillota	Neutrophiles	0.0853451804813499	0.52042085939642
Actinomycetota	Glu	-0.0845220718813757	0.524466274417345
Peploviricota	NK	-0.0835508137933878	0.529259898528266
Campylobacterota	ALB	0.0833648416684537	0.530180228119042
Basidiomycota	EOS	-0.0833301586401211	0.530351953265442
Pseudomonadota	Neutrophiles	-0.0832334629568406	0.530830865140897
Basidiomycota	FDP	0.0831184491255529	0.531400780678556
Zoopagomycota	LDH	0.0821794641331369	0.536064897850399
Pseudomonadota	D-dimer	-0.0821661494592431	0.536131178323307
Actinomycetota	KL-6	0.0815099053239369	0.539402930705603
Pseudomonadota	CAR	-0.0814432693939107	0.539735692490212
Ascomycota	EOS	-0.0797361076762897	0.54829474605587
Bacteroidota	Scr	0.0789900973963774	0.552055333591125
Basidiomycota	Neutrophiles	0.07820362625305	0.556033182180546
Campylobacterota	ALT	-0.0769345609941651	0.562480474875367
Campylobacterota	LDH	0.0764054570147328	0.565178844683013
Bacillota	CAR	0.074056755445602	0.577229486458557
Fusobacteriota	ESR	-0.0731857134178744	0.581728348448693
Bacteroidota	NK	-0.072394221576732	0.585830120117737
Campylobacterota	NLR	-0.0691149179509334	0.602962066986567
Actinomycetota	Lymphocyte	0.0681542531305316	0.608022068223655
Actinomycetota	T-lymphocyte	-0.0679701299448749	0.608993979786167
Pseudomonadota	KL-6	-0.067922978013858	0.609242983879169
Bacteroidota	KL-6	0.0663458970114509	0.617596615018131
Actinomycetota	BALF-N	0.0659981625978018	0.619445074113244
Basidiomycota	AST	0.0645902918620107	0.626952788562526
Basidiomycota	NK	0.0637174376301043	0.631626458664516
Campylobacterota	CAR	-0.0634886394072479	0.63285393586421
Bacillota	KL-6	0.0633654995993532	0.633514975252224
Peploviricota	LDH	-0.0633157193701554	0.633782286477228
Basidiomycota	KL-6	-0.0629166708699845	0.635926786987977
Pseudomonadota	ESR	-0.062898143385073	0.636026426723615
Campylobacterota	Glu	-0.0615671873537919	0.643200912978508
Ascomycota	PCT	0.0615295463770318	0.643404291411222
Bacteroidota	FDP	-0.0605263216111039	0.64883437114734
Peploviricota	Lymphocyte	-0.0593426155843471	0.65526475631811
Basidiomycota	BALF-N	-0.0585012915913133	0.659850389720791
Zoopagomycota	D-dimer	-0.0576170142610298	0.664683581814942
Zoopagomycota	Ts	0.0572735315043151	0.66656463345477
Fusobacteriota	BALF-L	0.0565918963311339	0.670303585983832
Bacillota	ALB	-0.0562108131962902	0.672397406712231
Zoopagomycota	NLR	-0.0547498446565173	0.680447362948347
Actinomycetota	BALF-L	0.054726450202367	0.680576558422587
Zoopagomycota	FDP	0.0546128306200796	0.681204150346771
Peploviricota	KL-6	0.0544635302814547	0.682029155984503
Pseudomonadota	T-lymphocyte	-0.0543327357157093	0.682752206395542
Actinomycetota	Th	-0.0532003727924817	0.689023855179303
Zoopagomycota	EOS	-0.0531480397685565	0.689314211789886
Bacteroidota	EOS	-0.051770422358285	0.696973482604725
Campylobacterota	Lymphocyte	-0.0502983998131109	0.70519096674947
Campylobacterota	D-dimer	-0.0498520156210033	0.707689563530492
Campylobacterota	Ts	0.0497252857570821	0.708399483058814
Basidiomycota	ALB	0.0487425240057562	0.713913082972515
Bacteroidota	NLR	0.0485637078406641	0.714917872749111
Bacillota	LDH	0.0474102657279969	0.721410698254918
Bacillota	D-dimer	0.0467516558668764	0.725126888823818
Bacteroidota	B-lymphocyte	-0.0456041807067137	0.731616523636014
Fusobacteriota	FDP	0.0447362329822765	0.736537742956948
Ascomycota	ESR	0.0442324217256531	0.739399174418123
Basidiomycota	ESR	0.0441927326503263	0.739624741189682
Ascomycota	BALF-L	-0.0438753477329988	0.741429332545135
Campylobacterota	AST	0.0422431052107235	0.750731643721416
Bacillota	Scr	-0.0421382057611958	0.751330700122618
Zoopagomycota	ALT	0.0412746323246353	0.756267882497719
Campylobacterota	NK	0.0409007828596454	0.758408258386327
Campylobacterota	ESR	-0.040830899180448	0.758808559403806
Bacteroidota	BALF-L	0.04047590348173	0.760842981608197
Basidiomycota	ALT	0.0392927801870984	0.767634826757241
Basidiomycota	Th	0.0386588867528755	0.77128095492213
Campylobacterota	FDP	0.0377148372084053	0.776720194429047
Campylobacterota	T-lymphocyte	0.0376706710280925	0.776974925827108
Bacteroidota	ESR	0.0372920339711716	0.779159695661306
Ascomycota	D-dimer	0.037154187983134	0.779955502278422
Ascomycota	Glu	0.0367062837063803	0.782542870203611
Bacillota	BALF-N	-0.035200048766964	0.791260840859418
Pseudomonadota	Glu	-0.0348184531410641	0.793473573950244
Ascomycota	B-lymphocyte	0.0345533410809393	0.795011815991025
Pseudomonadota	NK	-0.0333611299623683	0.801938815640651
Bacillota	Th	-0.0332548607428334	0.802557007055054
Fusobacteriota	PCT	-0.0327877658255491	0.805275622491934
Peploviricota	T-lymphocyte	0.0324151978970279	0.807445711622083
Fusobacteriota	B-lymphocyte	0.0323701848880215	0.807707996057695
Basidiomycota	Lymphocyte	0.0319239229024447	0.810309435483656
Actinomycetota	B-lymphocyte	-0.0312362999912515	0.814321850461451
Pseudomonadota	ALT	0.0297387544498659	0.823076616743723
Basidiomycota	LDH	0.0297361074387044	0.823092110703639
Basidiomycota	T-lymphocyte	0.0272044017890606	0.837941049575868
Basidiomycota	CRP	0.0256556418324264	0.847052948176295
Basidiomycota	WBC	0.0251277936571064	0.850163080555879
Actinomycetota	PCT	-0.0250799389282984	0.850445158209035
Actinomycetota	ESR	0.0247076198844211	0.85264041064929
Bacteroidota	Ts	-0.0246525248300825	0.852965354685448
Basidiomycota	NLR	-0.0245000442961502	0.853864793099878
Ascomycota	NK	-0.0234372883455571	0.860138756721123
Peploviricota	Scr	-0.0221655193658759	0.867657903605658
Basidiomycota	Glu	0.0217338583198538	0.87021272195448
Peploviricota	D-dimer	-0.0210957276204317	0.873991955645365
Bacteroidota	Glu	0.0185122909195608	0.889319730668856
Campylobacterota	EOS	0.0180331434604589	0.892167162780256
Basidiomycota	B-lymphocyte	0.0178084052176096	0.893503184524543
Ascomycota	NLR	-0.0160226782722338	0.90412911274941
Basidiomycota	PCT	0.0132041699079126	0.920933920535187
Bacteroidota	T-lymphocyte	-0.0126261892749918	0.924384511224082
Ascomycota	Th	0.0120413621007291	0.927877386246733
Campylobacterota	BALF-L	-0.0118022325603202	0.929305978777235
Fusobacteriota	CAR	0.0108363656905978	0.935078410544922
Campylobacterota	CRP	-0.00927865479125998	0.944394831329985
Pseudomonadota	NLR	-0.00876808426723087	0.94745014502046
Basidiomycota	CAR	-0.00876304564916887	0.947480300520962
Zoopagomycota	Lymphocyte	0.00721187508741737	0.956767140571562
Basidiomycota	Ts	-0.00635365962836612	0.961907801065162
Basidiomycota	Scr	0.00612877331118405	0.963255120401745
Bacteroidota	Th	-0.00536942232204171	0.967805210804327
Campylobacterota	PCT	0.00449602165083387	0.973039948801318
Bacteroidota	PCT	0.00369652935889244	0.97783271265761
Pseudomonadota	Scr	0.0033046736962783	0.980182088002465
Fusobacteriota	Scr	0.000987362678677988	0.994078310756328
