# Supplementary material for: Enrichment of prevotella melaninogenica in the lower respiratory tract links to checkpoint inhibitor pneumonitis and radiation pneumonitis
Source: Front Cell Infect Microbiol. 2025 Oct 3;15:1594460. doi: 10.3389/fcimb.2025.1594460 (PMC12531214; doi:10.3389/fcimb.2025.1594460)
Supplement: Supplementary file 2 [file DataSheet1.zip › Data-all result/corr/Group_species_pheno_corr_result.xls]

cor1	cor2	r	p	stars
Cytomegalovirus humanbeta5	ALB	-0.440708279796364	0.000476986445787829	***
Sphingomonas paucimobilis	Ts	-0.420835452097785	0.000903679282845396	***
Cytomegalovirus humanbeta5	CAR	0.416924425716033	0.00102016427569873	**
Haemophilus parainfluenzae	ALB	0.413680559059915	0.00112685509423722	**
Haemophilus parainfluenzae	CRP	-0.391659437522574	0.00215793065145256	**
Cytomegalovirus humanbeta5	CRP	0.389822646135899	0.0022736462368598	**
Haemophilus parainfluenzae	CAR	-0.384616196827336	0.00263228607101789	**
Prevotella melaninogenica	NK	-0.372278814684423	0.00369021131693899	**
Aspergillus flavus	AST	0.36705068100852	0.00424186152231239	**
Cytomegalovirus humanbeta5	D-dimer	0.352495052219202	0.00617908535642351	**
Aspergillus flavus	ALT	0.352449499939461	0.00618619942812626	**
Cytomegalovirus humanbeta5	PCT	0.342397590378055	0.00794277028012339	**
Neisseria subflava	ALT	0.323151028292331	0.0125448020435311	*
Prevotella melaninogenica	B-lymphocyte	-0.318474758821659	0.0139600766149231	*
Haemophilus parainfluenzae	FDP	-0.316039781252864	0.0147498664543232	*
Prevotella pallens	Scr	0.311657635028138	0.0162679840452626	*
Streptococcus infantis	ALT	0.3107439753395	0.0166008061052725	*
Sphingomonas paucimobilis	BALF-N	-0.310383743468365	0.016733619536649	*
Veillonella parvula	Ts	0.296389425184401	0.0226444960548832	*
Cytomegalovirus humanbeta5	FDP	0.294393465641637	0.0236166564728139	*
Prevotella melaninogenica	NLR	0.291916531812344	0.0248718771444809	*
Streptococcus salivarius	WBC	0.290730115156078	0.0254927493629327	*
Cytomegalovirus humanbeta5	B-lymphocyte	-0.286218969542757	0.0279739773185734	*
Cytomegalovirus humanbeta5	ESR	0.282050654925658	0.0304437287805482	*
Prevotella melaninogenica	Lymphocyte	-0.280156447101888	0.0316248784566525	*
Streptococcus salivarius	Lymphocyte	0.275603505390953	0.0346211185885248	*
Haemophilus parainfluenzae	D-dimer	-0.275344689521745	0.0347982994570623	*
Rothia mucilaginosa	ALT	0.271185117288921	0.0377508154392132	*
Veillonella dispar	Glu	-0.267820017715484	0.0402885525203703	*
Cytomegalovirus humanbeta5	Th	-0.265057529311339	0.0424756279516351	*
Rothia dentocariosa	Glu	-0.260145570327176	0.0466055112032334	*
Veillonella atypica	D-dimer	-0.256987822208559	0.0494301242641052	*
Prevotella jejuni	Neutrophiles	-0.256842558671312	0.0495633534324521	*
Aspergillus flavus	Glu	0.25621991193368	0.0501377423834886
Prevotella melaninogenica	KL-6	0.25420816421334	0.0520307956268526
Streptococcus salivarius	Glu	-0.254042329185878	0.0521894078394764
Neisseria subflava	Th	0.253264938905911	0.0529381947092698
Neisseria subflava	Scr	0.252759398002781	0.0534298064369004
Streptococcus parasanguinis	LDH	-0.250792659312186	0.0553777748702409
Rothia mucilaginosa	LDH	0.250183771164645	0.0559923970202578
Veillonella parvula	ALT	-0.250142427544168	0.0560343296526892
Prevotella pallens	ALT	0.249136585836073	0.0570623686220432
Neisseria subflava	AST	0.248701843548804	0.0575114061582241
Prevotella pallens	AST	0.246998496047943	0.059298390540059
Neisseria subflava	Neutrophiles	-0.246358445441008	0.0599813520490407
Streptococcus salivarius	Neutrophiles	0.24590130257666	0.0604730188713917
Pseudomonas aeruginosa	D-dimer	0.244741471258489	0.0617350410415507
Prevotella melaninogenica	Th	-0.242422848697604	0.0643215437775483
Rothia mucilaginosa	AST	0.240140486690325	0.0669519336374407
Neisseria subflava	ALB	0.239899872256336	0.0672341888496992
Prevotella jejuni	WBC	-0.23722264719891	0.0704394761810529
Neisseria subflava	WBC	-0.229018534108797	0.0810270521386786
Prevotella histicola	Glu	-0.227900189175427	0.0825628713260527
Streptococcus infantis	CRP	-0.224887473251594	0.0868146480616132
Sphingomonas paucimobilis	ALT	-0.222792416602341	0.0898714295766067
Neisseria subflava	CAR	-0.222733719927497	0.0899582694514459
Pseudomonas aeruginosa	BALF-N	-0.220389872419396	0.093479955809196
Haemophilus parainfluenzae	AST	0.219460590350886	0.0949056671488396
Prevotella histicola	EOS	0.218017359760923	0.097153431387267
Haemophilus parainfluenzae	ESR	-0.217888219802105	0.0973565630689279
Sphingomonas paucimobilis	Lymphocyte	-0.217552071141619	0.0978868603352801
Neisseria subflava	CRP	-0.216276334557749	0.0999198842623031
Prevotella histicola	Scr	-0.215922198671738	0.100490009950938
Streptococcus infantis	ESR	-0.213512498057843	0.104436666725426
Pseudomonas aeruginosa	EOS	-0.212358740317614	0.106368233595763
Rothia dentocariosa	D-dimer	-0.212283511122819	0.106495129662072
Aspergillus flavus	D-dimer	-0.211426004709339	0.107949832018076
Prevotella melaninogenica	ALT	0.210852687089159	0.108930935493474
Streptococcus infantis	FDP	-0.206129723638478	0.117276373435476
Streptococcus parasanguinis	BALF-N	-0.202828893277129	0.123392951235782
Prevotella pallens	CRP	-0.202521313210749	0.1239750294728
Neisseria subflava	Ts	-0.202445603053198	0.124118626098672
Streptococcus parasanguinis	NK	-0.202245521665415	0.124498720977942
Porphyromonas gingivalis	Ts	-0.195731479623006	0.137362071005477
Prevotella histicola	Lymphocyte	0.195649565899486	0.137529945114421
Streptococcus infantis	AST	0.19532726585971	0.138191962358299
Prevotella pallens	Glu	0.194401406053022	0.140107010604161
Streptococcus infantis	CAR	-0.193506141236722	0.14197760826339
Prevotella jejuni	D-dimer	0.192507561905272	0.144086032693367
Veillonella atypica	KL-6	0.191658498866014	0.145897070341412
Veillonella dispar	NK	-0.190938361771838	0.147446357927266
Pseudomonas aeruginosa	T-lymphocyte	-0.190275977066433	0.14888217567065
Veillonella parvula	PCT	0.188689052298955	0.152364298202471
Prevotella pallens	D-dimer	-0.188478665613655	0.15283043300533
Haemophilus parainfluenzae	B-lymphocyte	0.187957155750136	0.153990447634006
Streptococcus salivarius	BALF-L	0.185881620723941	0.158671728965274
Sphingomonas paucimobilis	WBC	-0.185685625447173	0.15911914718555
Prevotella histicola	B-lymphocyte	0.184856984511115	0.161021041273729
Rothia mucilaginosa	Scr	-0.183407831159943	0.164387223396087
Veillonella dispar	BALF-L	0.183038312298821	0.16525376021111
Prevotella histicola	Th	0.182517014258019	0.166481909152289
Prevotella melaninogenica	WBC	-0.181606933093752	0.168641996768493
Prevotella melaninogenica	EOS	-0.179709749941119	0.17321066968192
Streptococcus parasanguinis	Glu	-0.179692012702546	0.173253803995057
Pseudomonas aeruginosa	BALF-L	0.179174571158903	0.174515586094204
Haemophilus parainfluenzae	ALT	0.17762559632075	0.178332660568647
Veillonella parvula	EOS	-0.177567462064139	0.178477086384128
Porphyromonas gingivalis	T-lymphocyte	-0.176618926961335	0.180845557988653
Prevotella jejuni	KL-6	-0.175948448841497	0.182533375913136
Porphyromonas pasteri	ALT	0.174610207857426	0.185936107979599
Sphingomonas paucimobilis	NK	-0.173323416104868	0.189250839524964
Rothia dentocariosa	B-lymphocyte	-0.173072358660236	0.189902466875659
Veillonella parvula	AST	-0.171441933633278	0.194173464780585
Prevotella pallens	FDP	-0.170038591499455	0.197904194049284
Porphyromonas pasteri	LDH	0.169422920019546	0.199556938406825
Prevotella pallens	BALF-N	-0.169088046187765	0.200460002920181
Neisseria subflava	NLR	-0.168292015741674	0.202618327941359
Streptococcus salivarius	ALT	-0.165631020036049	0.209952729737749
Streptococcus parasanguinis	AST	-0.164237431471761	0.213867585553199
Sphingomonas paucimobilis	T-lymphocyte	-0.164145981599956	0.214126265800991
Streptococcus infantis	LDH	0.163663997949303	0.21549326150204
Aspergillus flavus	Th	0.162599994905974	0.218532608266744
Veillonella dispar	B-lymphocyte	-0.161151451681129	0.222718402269104
Haemophilus parainfluenzae	BALF-N	-0.159339088824349	0.228033748593157
Veillonella atypica	NK	-0.15930313447725	0.2281400786523
Pseudomonas aeruginosa	Th	-0.158650008215588	0.230077596672323
Prevotella histicola	T-lymphocyte	0.154984034004984	0.241164125265732
Prevotella histicola	NLR	-0.154555834931061	0.242482548059621
Streptococcus salivarius	EOS	0.152527573410615	0.248794544200427
Sphingomonas paucimobilis	BALF-L	0.151866933254162	0.250874400726551
Sphingomonas paucimobilis	Scr	-0.150828467329941	0.254167564168797
Cytomegalovirus humanbeta5	BALF-N	0.150535771464419	0.255101021073736
Streptococcus infantis	Ts	-0.1492797540508	0.259132996185191
Sphingomonas paucimobilis	ALB	0.149232558588847	0.259285332522981
Porphyromonas pasteri	Th	0.148278880234881	0.262376531570994
Aspergillus flavus	T-lymphocyte	0.147811076233981	0.263901865554672
Rothia dentocariosa	ALT	-0.147804783924891	0.26392242291484
Rothia mucilaginosa	PCT	0.147695054239961	0.264281089381841
Prevotella jejuni	ESR	-0.147013245921097	0.266517002556452
Sphingomonas paucimobilis	Neutrophiles	-0.146793491318979	0.267240354740333
Prevotella jejuni	B-lymphocyte	-0.146360785117986	0.268668503946742
Porphyromonas gingivalis	ESR	0.145676174209824	0.270938469412619
Veillonella parvula	Th	-0.144501548466526	0.274862903636564
Veillonella parvula	WBC	-0.143737533633532	0.277435660755503
Streptococcus infantis	Glu	-0.143364017471508	0.278699237761798
Porphyromonas pasteri	PCT	-0.143146136594632	0.279438069523031
Prevotella histicola	D-dimer	-0.142665380057534	0.281072891469777
Aspergillus flavus	LDH	0.142540075214075	0.281500029147858
Rothia mucilaginosa	D-dimer	0.141750811502267	0.284200313584572
Veillonella dispar	EOS	0.141732357755496	0.28426365230865
Prevotella pallens	CAR	-0.14134033208917	0.285611397695702
Prevotella jejuni	PCT	0.140743425457473	0.287671565120458
Porphyromonas gingivalis	CAR	-0.140222183826913	0.289478543509121
Sphingomonas paucimobilis	NLR	0.138993772547327	0.293766424213147
Prevotella histicola	WBC	0.138451787830029	0.295671387005311
Streptococcus parasanguinis	PCT	0.137946010471524	0.297456334052694
Veillonella dispar	Lymphocyte	0.137309828063556	0.29971142995793
Porphyromonas gingivalis	CRP	-0.137218952259482	0.300034463849117
Veillonella parvula	Neutrophiles	-0.134941778128767	0.308202826096741
Prevotella melaninogenica	T-lymphocyte	-0.133991694518844	0.311652766981801
Prevotella histicola	FDP	0.13357047479756	0.313190197185079
Veillonella dispar	CAR	0.133464866798882	0.313576421614474
Veillonella dispar	PCT	0.131443968315882	0.32102589321234
Porphyromonas gingivalis	WBC	-0.131216725151931	0.321870541666601
Prevotella pallens	ALB	0.131177937882322	0.322014852436519
Porphyromonas gingivalis	BALF-L	0.129395351950121	0.328691419356349
Haemophilus parainfluenzae	Th	0.128704268142439	0.331303159780823
Veillonella parvula	NK	-0.128692330884784	0.331348387453946
Prevotella pallens	Lymphocyte	-0.128351934565719	0.332639710218285
Prevotella pallens	T-lymphocyte	-0.128064367287468	0.333733083024688
Streptococcus parasanguinis	ALB	0.128015144438391	0.333920461419617
Neisseria subflava	KL-6	-0.126440998638113	0.339947624660128
Porphyromonas gingivalis	NLR	0.12598121907527	0.341720778356442
Rothia dentocariosa	PCT	0.125634798549511	0.343060557491375
Rothia dentocariosa	CRP	-0.125513586129835	0.343530116288303
Sphingomonas paucimobilis	PCT	0.125393595301654	0.343995336171763
Aspergillus flavus	Ts	0.125002814338444	0.345513156296116
Porphyromonas gingivalis	Lymphocyte	-0.124829023566924	0.346189504376608
Neisseria subflava	ESR	-0.124433014724732	0.34773373068081
Haemophilus parainfluenzae	LDH	0.124361150453816	0.34801441996636
Rothia dentocariosa	NLR	0.123317073522412	0.352108206784645
Veillonella parvula	B-lymphocyte	-0.122864525792163	0.353891810152063
Rothia dentocariosa	BALF-N	-0.122756095341384	0.354319985423494
Prevotella jejuni	EOS	-0.122374430023712	0.355829655642085
Neisseria subflava	FDP	-0.122218020107779	0.356449471158846
Veillonella atypica	PCT	0.121799563766716	0.358110968492456
Aspergillus flavus	ALB	0.121677002556744	0.358598499134571
Sphingomonas paucimobilis	LDH	0.121367760745212	0.359830422645447
Streptococcus parasanguinis	D-dimer	-0.12136268501302	0.359850664344786
Haemophilus parainfluenzae	BALF-L	-0.119496147316355	0.367341439267854
Prevotella melaninogenica	D-dimer	-0.119036160783368	0.369201873974459
Porphyromonas gingivalis	B-lymphocyte	-0.118292935524665	0.372219905518806
Veillonella dispar	ALT	0.117888259223298	0.373869423837156
Aspergillus flavus	FDP	-0.117756550430598	0.374407235826865
Haemophilus parainfluenzae	PCT	-0.117747435574024	0.374444472120355
Veillonella dispar	Th	-0.117742464118806	0.374464782602125
Prevotella melaninogenica	FDP	-0.11761313979603	0.374993359712928
Cytomegalovirus humanbeta5	ALT	-0.116505427778133	0.379539186820211
Prevotella melaninogenica	CRP	-0.115239152363898	0.384775934297016
Pseudomonas aeruginosa	CRP	0.115200074147	0.384938225275853
Sphingomonas paucimobilis	FDP	0.115091292617914	0.385390207060931
Streptococcus salivarius	AST	-0.11428303182144	0.388758365742238
Prevotella jejuni	Scr	0.113839259952762	0.390615032040594
Neisseria subflava	EOS	0.11346918851868	0.392167350695916
Streptococcus parasanguinis	NLR	0.113467697927502	0.392173610553119
Rothia dentocariosa	ESR	-0.113067415087355	0.39385676462412
Streptococcus parasanguinis	BALF-L	0.112851059449321	0.394768290454801
Pseudomonas aeruginosa	CAR	0.112822780407535	0.394887524308232
Sphingomonas paucimobilis	CRP	0.111636372841328	0.399908889542411
Streptococcus salivarius	PCT	0.1098641535065	0.407478854237157
Streptococcus parasanguinis	KL-6	-0.109521633163738	0.408951444235262
Veillonella atypica	Ts	0.108591153580902	0.412967364382805
Rothia mucilaginosa	EOS	0.107459973501181	0.417879996308384
Prevotella melaninogenica	PCT	0.107175801248721	0.419119380624672
Veillonella dispar	WBC	0.107090042895278	0.419493818724903
Rothia dentocariosa	EOS	-0.105935737181062	0.424552347829688
Pseudomonas aeruginosa	LDH	0.10583879922776	0.424978733797437
Rothia dentocariosa	CAR	-0.10568295255368	0.425664742609979
Veillonella atypica	Neutrophiles	0.105620967356469	0.425937764999848
Prevotella melaninogenica	AST	0.105392240302491	0.426946085268499
Veillonella parvula	Glu	0.105293541021408	0.427381609038541
Veillonella atypica	ALT	-0.104500543475732	0.43088994728481
Prevotella pallens	Ts	-0.102194879609036	0.44118240608258
Porphyromonas pasteri	AST	0.101793018707872	0.442990231436212
Streptococcus salivarius	Scr	-0.101619340141273	0.44377282168335
Prevotella jejuni	ALB	-0.101548546103451	0.444092037776071
Veillonella parvula	CRP	0.10122589496562	0.445548512958284
Neisseria subflava	NK	0.0998949408941398	0.451584480252466
Pseudomonas aeruginosa	Ts	-0.0992126062305569	0.454696282815136
Veillonella dispar	ALB	-0.0984400155228792	0.458233850003426
Sphingomonas paucimobilis	EOS	-0.0976212794641524	0.461999050130161
Prevotella melaninogenica	LDH	0.0975545175736568	0.462306813890538
Prevotella melaninogenica	ESR	0.0973227338979982	0.463376170854666
Aspergillus flavus	CAR	-0.0963136631435863	0.468047216484925
Veillonella parvula	T-lymphocyte	0.0959529120726847	0.469723292561004
Porphyromonas pasteri	ALB	0.0949138948731498	0.474568634563728
Pseudomonas aeruginosa	WBC	-0.0949125131683325	0.474575095730063
Porphyromonas pasteri	Neutrophiles	-0.0945569516554268	0.476239344452727
Porphyromonas pasteri	ESR	0.0939256387187053	0.479201935675209
Prevotella jejuni	BALF-L	0.0936452380772014	0.480520918148295
Porphyromonas gingivalis	ALB	0.0936354520672381	0.480566985513949
Pseudomonas aeruginosa	FDP	0.0922096376564194	0.487303930845064
Aspergillus flavus	NLR	-0.091732050788894	0.489571565232096
Veillonella atypica	Glu	0.0902135589155075	0.496818110257714
Streptococcus salivarius	NLR	-0.0900881704019626	0.497418966066936
Sphingomonas paucimobilis	Glu	-0.0897449057781113	0.49906579903562
Streptococcus infantis	BALF-N	-0.0894480420602849	0.500492291281455
Neisseria subflava	B-lymphocyte	0.0888311702388153	0.503463205871041
Porphyromonas pasteri	NK	0.0887724164208297	0.503746641984278
Streptococcus infantis	BALF-L	-0.0887675431575734	0.503770154926142
Veillonella parvula	BALF-L	-0.0882616170233695	0.506214255704095
Neisseria subflava	Glu	-0.0877011313125332	0.508929002166755
Neisseria subflava	PCT	-0.0869582760539205	0.512538475142592
Veillonella atypica	Th	-0.0867583681262248	0.51351202465904
Prevotella jejuni	Ts	-0.0862643658199228	0.515921823083637
Haemophilus parainfluenzae	Ts	-0.0861964364623676	0.516253636086161
Pseudomonas aeruginosa	ESR	-0.0860603739909589	0.516918581154374
Rothia dentocariosa	Lymphocyte	-0.0856829476502744	0.51876534295517
Prevotella jejuni	NLR	-0.0849707047813945	0.522259390219504
Rothia mucilaginosa	NLR	0.084648103407773	0.523845839406063
Aspergillus flavus	CRP	-0.0846159723562635	0.524003981133743
Prevotella histicola	ESR	0.0837374968187203	0.528336847114593
Veillonella atypica	WBC	0.0833281586064947	0.530361856816604
Streptococcus salivarius	Th	0.0828829266403087	0.532568781213689
Veillonella dispar	D-dimer	-0.0826263096715711	0.533842831373987
Porphyromonas gingivalis	D-dimer	-0.0822768161927747	0.535580401155468
Haemophilus parainfluenzae	Lymphocyte	-0.0821358263548065	0.536282141781877
Streptococcus infantis	NK	-0.082102109658491	0.536450024671471
Cytomegalovirus humanbeta5	NLR	0.0814211156399747	0.539846344489327
Prevotella histicola	AST	-0.0813677845781292	0.540112764015677
Prevotella pallens	ESR	-0.0812966280367119	0.540468331816047
Streptococcus infantis	KL-6	0.0812263189810574	0.540819776620176
Prevotella melaninogenica	Scr	0.080952098617375	0.54219154804103
Rothia dentocariosa	T-lymphocyte	-0.0791084091589942	0.551458110341278
Veillonella parvula	ALB	-0.0785681334687514	0.554187869672041
Streptococcus parasanguinis	Scr	-0.0783183935210717	0.555451859891855
Neisseria subflava	BALF-L	-0.077691237831276	0.558632064864021
Prevotella melaninogenica	ALB	-0.0775181870579942	0.559511090700434
Porphyromonas pasteri	WBC	-0.0774295012850922	0.559961830508812
Rothia mucilaginosa	Ts	-0.0770417787207928	0.561934415486523
Porphyromonas pasteri	Ts	-0.0769923638121422	0.562186054406074
Pseudomonas aeruginosa	Lymphocyte	-0.0768933430889119	0.562690463823205
Streptococcus infantis	WBC	0.0767543189616589	0.563399008339892
Prevotella jejuni	BALF-N	-0.0767414677654134	0.563464526340811
Prevotella histicola	PCT	-0.0766269306397446	0.564048617672634
Cytomegalovirus humanbeta5	Ts	0.0765147800813487	0.564620813392286
Prevotella pallens	LDH	0.075896191980614	0.567781744600756
Cytomegalovirus humanbeta5	KL-6	0.0757598520973039	0.56847953664969
Haemophilus parainfluenzae	NK	-0.0755364425469909	0.569623816100769
Rothia dentocariosa	NK	-0.0754153031324339	0.570244725996391
Porphyromonas pasteri	EOS	0.075039714834232	0.572171827763344
Prevotella histicola	Ts	0.0743016504451584	0.57596750305456
Cytomegalovirus humanbeta5	Glu	-0.0733327027600231	0.580968042402094
Prevotella pallens	NLR	0.0731802054328951	0.581756847436564
Streptococcus infantis	D-dimer	0.0730601182998293	0.582378350785211
Veillonella dispar	CRP	0.0728200361510172	0.583621784563547
Rothia mucilaginosa	Lymphocyte	-0.0726754686232872	0.58437110917189
Streptococcus salivarius	NK	0.0722387645017156	0.586637282375317
Streptococcus infantis	ALB	0.0721276892416865	0.587214313043317
Prevotella melaninogenica	BALF-N	0.0718866451549376	0.588467404527982
Prevotella histicola	BALF-L	-0.0716444816951169	0.589727524572895
Porphyromonas gingivalis	Scr	0.0710559070975966	0.59279526234241
Cytomegalovirus humanbeta5	T-lymphocyte	-0.071004854989696	0.593061688738288
Prevotella pallens	KL-6	0.070945333533753	0.59337238165862
Veillonella dispar	BALF-N	-0.0707821402870353	0.594224597434807
Veillonella atypica	AST	-0.0706802189883417	0.594757119542227
Veillonella atypica	EOS	0.0703386232862126	0.596543446536661
Veillonella parvula	FDP	0.0698589363079074	0.599055908078627
Pseudomonas aeruginosa	ALB	-0.0691066864299472	0.603005345502095
Porphyromonas pasteri	FDP	0.0688587115511512	0.604309749721653
Aspergillus flavus	NK	0.0686090516843033	0.605624261365369
Prevotella histicola	ALB	0.0679746275987789	0.608970230480237
Neisseria subflava	D-dimer	0.0677640334917765	0.610082676705609
Cytomegalovirus humanbeta5	LDH	-0.0675832045733304	0.611038591066574
Veillonella atypica	FDP	-0.0675715613427212	0.611100162716463
Prevotella histicola	ALT	-0.0674429241581066	0.611780599031144
Streptococcus parasanguinis	FDP	-0.0665178326802107	0.616683522244342
Streptococcus parasanguinis	CAR	-0.0664402647193552	0.617095388380826
Prevotella jejuni	NK	0.0664055714923842	0.617279638552567
Prevotella histicola	CAR	0.0654160690558463	0.62254456413779
Veillonella parvula	LDH	-0.0645290910812344	0.627280014288
Veillonella atypica	ESR	-0.0641561259357015	0.629275709477929
Prevotella melaninogenica	CAR	-0.0637900015350003	0.631237367521264
Rothia mucilaginosa	ALB	-0.0637080956193972	0.631676558195864
Streptococcus salivarius	ALB	-0.062759668590968	0.636771339053816
Porphyromonas gingivalis	PCT	-0.0624063710561363	0.638673488794166
Veillonella dispar	AST	-0.0617761816026273	0.642072167187361
Rothia mucilaginosa	FDP	0.0616775449461436	0.642604788507966
Veillonella parvula	ESR	0.0611984881713485	0.645194154965505
Streptococcus infantis	Neutrophiles	0.0602858640796737	0.650138595480017
Veillonella dispar	Scr	-0.0602432147984183	0.650370031219324
Neisseria subflava	T-lymphocyte	0.0595526096080894	0.654122146904762
Prevotella histicola	CRP	0.0590418188052181	0.656902806343591
Prevotella pallens	Th	-0.0582236860751853	0.661366221582663
Rothia mucilaginosa	NK	-0.0581846062295639	0.661579721166085
Veillonella parvula	Lymphocyte	-0.0581811280064367	0.661598724566137
Prevotella pallens	WBC	-0.0580078667556731	0.662545612166761
Haemophilus parainfluenzae	WBC	-0.0578684231136137	0.66330806523011
Streptococcus parasanguinis	CRP	-0.0578157947989664	0.663595915814282
Prevotella jejuni	ALT	0.0570693325492532	0.66768387918584
Prevotella jejuni	LDH	0.0570591538620306	0.667739688984301
Streptococcus infantis	EOS	0.0568069975993165	0.669122833489094
Rothia dentocariosa	Ts	-0.0561472382466331	0.672746953883943
Aspergillus flavus	Lymphocyte	0.0558862285295899	0.674182755846513
Rothia dentocariosa	AST	-0.055163681146034	0.678163469963183
Veillonella dispar	ESR	-0.055028703687247	0.678908072524697
Porphyromonas pasteri	D-dimer	-0.054589513755854	0.681332970536103
Haemophilus parainfluenzae	Neutrophiles	-0.0545424114164116	0.681593227469984
Streptococcus infantis	Th	0.0545058221754286	0.681795421307414
Pseudomonas aeruginosa	Neutrophiles	-0.0537826501427444	0.68579625206172
Veillonella dispar	T-lymphocyte	-0.0537339878907705	0.686065777635505
Cytomegalovirus humanbeta5	Neutrophiles	-0.0535558056934115	0.68705300678974
Porphyromonas gingivalis	EOS	0.0535101430600475	0.687306087076473
Veillonella atypica	Scr	0.0533588803801076	0.688144687903449
Rothia dentocariosa	BALF-L	-0.0532724625658492	0.68862395623373
Veillonella parvula	NLR	-0.0521131765961526	0.695064991736707
Prevotella pallens	BALF-L	0.0518057317311082	0.696776789874081
Veillonella parvula	CAR	0.0516988907764258	0.697372013832812
Streptococcus infantis	PCT	0.0514375804231044	0.69882856908484
Veillonella dispar	Neutrophiles	0.0513899762715819	0.699094033129773
Prevotella jejuni	FDP	-0.0511323447240236	0.700531333406321
Pseudomonas aeruginosa	KL-6	-0.0509062650926037	0.701793469331876
Streptococcus salivarius	CAR	0.0504890801701322	0.704124590927176
Streptococcus infantis	T-lymphocyte	-0.050480674489602	0.704171587605349
Streptococcus salivarius	FDP	-0.0500341707615663	0.706669594100733
Rothia dentocariosa	LDH	0.0499450031072374	0.707168820402408
Streptococcus parasanguinis	Lymphocyte	-0.0497950554407413	0.708008614387475
Streptococcus salivarius	KL-6	-0.0491176270134717	0.711806903715941
Porphyromonas gingivalis	Neutrophiles	-0.0489100008621758	0.712972447880865
Aspergillus flavus	Neutrophiles	0.0479529026846643	0.718353680580992
Neisseria subflava	LDH	0.0478781244198908	0.718774694566755
Streptococcus salivarius	D-dimer	0.0478505537110643	0.718929943187053
Veillonella dispar	LDH	-0.047835276112812	0.71901597507398
Rothia dentocariosa	KL-6	-0.047174543443283	0.722740025390908
Rothia mucilaginosa	T-lymphocyte	0.0470579513267545	0.723397833946908
Prevotella histicola	BALF-N	0.0468896957438914	0.724347476578171
Cytomegalovirus humanbeta5	BALF-L	0.0464229642873258	0.726983889528321
Cytomegalovirus humanbeta5	AST	-0.0456895019102095	0.731133332738688
Veillonella atypica	BALF-L	-0.0449448591125005	0.735353874110783
Sphingomonas paucimobilis	AST	0.0444610254104008	0.738100365798397
Rothia mucilaginosa	Glu	-0.0439108651204695	0.741227318309493
Veillonella atypica	NLR	0.0432938112832208	0.744739428266849
Haemophilus parainfluenzae	KL-6	-0.0428801763545063	0.747096631347685
Aspergillus flavus	WBC	0.0427212231124705	0.748003080671925
Rothia dentocariosa	Th	-0.0422987820401153	0.750413745664927
Aspergillus flavus	KL-6	0.0401750485014825	0.762568393963249
Rothia mucilaginosa	B-lymphocyte	-0.0401574993921357	0.762669074182636
Pseudomonas aeruginosa	AST	0.03972096600771	0.76517474447125
Streptococcus infantis	Scr	0.0395786339462601	0.765992239102622
Rothia mucilaginosa	Neutrophiles	0.0394753594198399	0.766585562804563
Pseudomonas aeruginosa	Glu	-0.0389218718127194	0.769767673976278
Rothia mucilaginosa	Th	0.0386101269419263	0.77156162422224
Streptococcus parasanguinis	ALT	0.0385576262446863	0.771863859205327
Streptococcus salivarius	B-lymphocyte	-0.038219028768479	0.773813898248139
Streptococcus parasanguinis	T-lymphocyte	-0.0381767405154947	0.774057541219347
Porphyromonas gingivalis	BALF-N	-0.0379943079042682	0.775108871334385
Aspergillus flavus	EOS	0.0379579826678956	0.775318255875187
Sphingomonas paucimobilis	CAR	0.0377704086122886	0.776399715845152
Streptococcus salivarius	T-lymphocyte	0.0377194252196488	0.776693734106896
Rothia mucilaginosa	BALF-L	-0.0377050429867334	0.776776681241751
Aspergillus flavus	ESR	-0.0375427426352821	0.777712893030556
Prevotella melaninogenica	Ts	0.0346274148190731	0.794581944504345
Veillonella dispar	NLR	-0.0345846864080973	0.794829902521828
Streptococcus infantis	Lymphocyte	0.0335239197370433	0.800992065848723
Streptococcus salivarius	LDH	-0.0334980627451666	0.801142425500115
Pseudomonas aeruginosa	PCT	-0.0332588987057407	0.802533515136015
Aspergillus flavus	Scr	0.0332166743777012	0.80277917493671
Prevotella jejuni	T-lymphocyte	-0.0331560939647064	0.803131662987592
Rothia mucilaginosa	KL-6	-0.0329609994009881	0.804267088262477
Rothia dentocariosa	FDP	-0.0312617281803512	0.814173386831598
Prevotella pallens	EOS	0.0310760419529536	0.815257673440899
Rothia mucilaginosa	WBC	0.0307941862960023	0.816904184580749
Prevotella jejuni	AST	0.0302415276642904	0.820134918502498
Haemophilus parainfluenzae	Glu	-0.0299084768221566	0.822083307766919
Prevotella melaninogenica	Neutrophiles	-0.0297795239594914	0.822837985830767
Haemophilus parainfluenzae	EOS	0.029345232936677	0.825380781212125
Veillonella atypica	LDH	0.0291930929096348	0.826271991946283
Prevotella histicola	Neutrophiles	0.0290789529735586	0.826940747657235
Porphyromonas pasteri	CAR	-0.0287081458683459	0.829114179352604
Veillonella atypica	ALB	0.0284198972210734	0.830804587566397
Prevotella melaninogenica	BALF-L	0.0280956802572059	0.832706839420438
Rothia mucilaginosa	CRP	-0.0278499658690027	0.834149135547631
Veillonella parvula	Scr	0.027806143430033	0.834406422050519
Porphyromonas gingivalis	KL-6	0.0276025958822262	0.83560169857737
Prevotella histicola	NK	0.0273701728406657	0.836966990366737
Pseudomonas aeruginosa	Scr	-0.0272514074015037	0.837664823231737
Aspergillus flavus	PCT	-0.0271293508248715	0.838382123444364
Veillonella parvula	D-dimer	0.0270047600722894	0.839114451303761
Porphyromonas gingivalis	LDH	0.0268439972334552	0.840059594194967
Haemophilus parainfluenzae	Scr	-0.0268354536817757	0.840109828994911
Pseudomonas aeruginosa	NK	-0.0265291385413256	0.841911333297992
Veillonella parvula	KL-6	-0.0261914140151863	0.843898496620058
Cytomegalovirus humanbeta5	NK	-0.0252473879499149	0.849458218802277
Veillonella atypica	CRP	-0.0245876359672067	0.853348092578534
Porphyromonas pasteri	BALF-N	0.024367883880728	0.854644518682921
Sphingomonas paucimobilis	B-lymphocyte	-0.0243404211307308	0.854806561938751
Porphyromonas pasteri	B-lymphocyte	0.0241587651056929	0.855878568499652
Veillonella atypica	T-lymphocyte	-0.0239554173738819	0.857078891384402
Prevotella jejuni	Glu	0.0237615009930946	0.858223842616385
Porphyromonas gingivalis	ALT	-0.0235723287910303	0.859341062341488
Veillonella dispar	Ts	-0.0233863568156945	0.860439649342824
Veillonella atypica	BALF-N	0.0231373165131316	0.861911209587679
Sphingomonas paucimobilis	Th	0.0226490709262791	0.864797565510084
Pseudomonas aeruginosa	B-lymphocyte	-0.0219512404251875	0.868925963128656
Streptococcus parasanguinis	WBC	-0.0218739898712702	0.869383196979502
Haemophilus parainfluenzae	T-lymphocyte	0.0217297497767531	0.870237045054125
Veillonella atypica	B-lymphocyte	-0.0213277090328104	0.872617752078135
Prevotella histicola	LDH	0.0206484315630263	0.87664267404679
Haemophilus parainfluenzae	NLR	-0.0204268005261675	0.877956581363481
Prevotella jejuni	CRP	-0.0204221754288122	0.877984004078254
Porphyromonas pasteri	KL-6	-0.0203017440970959	0.878698104868388
Cytomegalovirus humanbeta5	WBC	-0.0201954605667371	0.879328395718425
Streptococcus salivarius	CRP	-0.0198433953834789	0.881416769633356
Veillonella atypica	CAR	-0.0195602172988694	0.883097103580469
Rothia dentocariosa	Scr	-0.0192980631294584	0.884653141656055
Streptococcus infantis	B-lymphocyte	0.0189617170158541	0.886650185874846
Streptococcus parasanguinis	ESR	-0.0173048943076449	0.8964975138512
Cytomegalovirus humanbeta5	Scr	-0.01730131717337	0.896518791898032
Veillonella parvula	BALF-N	-0.017297034655124	0.896544265910929
Sphingomonas paucimobilis	D-dimer	-0.0168018007833736	0.899490794986667
Veillonella dispar	FDP	0.0167300675465408	0.899917704245584
Porphyromonas pasteri	BALF-L	-0.0163925161349286	0.901926965660122
Prevotella jejuni	Lymphocyte	-0.0163374968489196	0.902254524091961
Porphyromonas pasteri	T-lymphocyte	0.0160934157137019	0.903707860653743
Veillonella dispar	KL-6	-0.0157584648102811	0.905702774989079
Veillonella atypica	Lymphocyte	0.0149148986919908	0.910729460362961
Porphyromonas pasteri	NLR	-0.0146551624160599	0.912277900133274
Rothia mucilaginosa	CAR	-0.0144750109119041	0.913352079358294
Streptococcus salivarius	Ts	0.0141811730980157	0.915104459347072
Cytomegalovirus humanbeta5	Lymphocyte	-0.0138937886327073	0.916818741737412
Aspergillus flavus	BALF-L	-0.0136991030278832	0.917980278878806
Sphingomonas paucimobilis	KL-6	-0.0135761492184941	0.918713936306152
Streptococcus parasanguinis	Ts	-0.013447775524049	0.919480005718919
Streptococcus parasanguinis	Th	-0.0130742262039365	0.921709570889217
Aspergillus flavus	BALF-N	0.0127788474724471	0.923472992337028
Porphyromonas pasteri	Glu	-0.0127398201478361	0.923706014411362
Rothia mucilaginosa	ESR	0.0120798234086056	0.927647634146978
Prevotella pallens	B-lymphocyte	0.0114437746292447	0.931447869456931
Porphyromonas pasteri	CRP	-0.0113660222314754	0.931912527021
Porphyromonas pasteri	Scr	0.0113363863107473	0.932089640757289
Prevotella histicola	KL-6	0.0110893849169931	0.933565926563753
Prevotella jejuni	CAR	-0.010416068201755	0.93759134266942
Streptococcus parasanguinis	EOS	-0.0103231133402097	0.938147196489876
Streptococcus parasanguinis	B-lymphocyte	0.00922680324074205	0.944705081482337
Porphyromonas gingivalis	FDP	0.00911914300351066	0.945349285059419
Porphyromonas gingivalis	NK	0.00888931903095896	0.94672459227502
Pseudomonas aeruginosa	ALT	0.00853231242039176	0.948861287904365
Neisseria subflava	BALF-N	0.00793986751410986	0.952407871840204
Aspergillus flavus	B-lymphocyte	0.00768097686196829	0.953957974659788
Prevotella melaninogenica	Glu	-0.00759287833078249	0.954485501878886
Streptococcus parasanguinis	Neutrophiles	0.00754051139530769	0.954799080267029
Sphingomonas paucimobilis	ESR	-0.00609727651470371	0.963443829508536
Rothia dentocariosa	WBC	0.00566439570240308	0.966037578148395
Rothia dentocariosa	Neutrophiles	-0.00562879187070572	0.966250926221465
Rothia dentocariosa	ALB	0.00498396257716777	0.970115315226251
Streptococcus salivarius	BALF-N	-0.00465583854230526	0.972081993247535
Porphyromonas gingivalis	Glu	0.00428078845680393	0.974330133799008
Prevotella pallens	PCT	0.00392518087991882	0.976461914907131
Cytomegalovirus humanbeta5	EOS	-0.00377135522976573	0.977384113921665
Rothia mucilaginosa	BALF-N	0.00350857410486174	0.978959578510459
Prevotella jejuni	Th	-0.00309066733592685	0.981465237629522
Prevotella pallens	Neutrophiles	-0.00273764778432784	0.983581989716657
Neisseria subflava	Lymphocyte	-0.0025349538342654	0.9847974213245
Streptococcus salivarius	ESR	0.00208500359793452	0.987495616372532
Porphyromonas pasteri	Lymphocyte	-0.00206503036233548	0.987615392367626
Streptococcus infantis	NLR	0.00182814167332595	0.989035992335225
Porphyromonas gingivalis	AST	-0.00131341169487407	0.992122892031686
Porphyromonas gingivalis	Th	-0.000731786926235121	0.995611103886676
Prevotella pallens	NK	-0.000416143349667853	0.997504169682819
Pseudomonas aeruginosa	NLR	0.000346497184814844	0.997921873314981
