# Supplementary material for: Enrichment of prevotella melaninogenica in the lower respiratory tract links to checkpoint inhibitor pneumonitis and radiation pneumonitis
Source: Front Cell Infect Microbiol. 2025 Oct 3;15:1594460. doi: 10.3389/fcimb.2025.1594460 (PMC12531214; doi:10.3389/fcimb.2025.1594460)
Supplement: Supplementary file 2 [file DataSheet1.zip › Data-all result/diff/All_class_difftest.xls]

p-value	q-value	A22B2023060505	A23B2023082912	A23B2023090106	A23B2023090506	A23B2023102405	A23B2023122907	A23B2024010909	A23B2024022711	A23B2024053105	A23B2024062710	A23B2024072511	A23B2024080213	A23B2024090320	A23B2024090321	A23B2023070610	A23B2024090513	CF221P0101	CF23550207	CF23BL0060	CF24130032	CF24930011	CF24960051	A21B2021102810	A22B2022021507	A22B2022021809	A22B2022030807	A22B2022031806	A22B2022101204	A22B2023033105	A22B2023041207	A22B2023042604	A22B2023042811	A22S2022092703	A22S2022093001	A23B2023070620	A23B2023071807	A23B2023110803	A23B2023120110	A23B2023122906	A23B2024010514	A23B2024012308	A23B2024012409	A23B2024020610	A23B2024022408	A23B2024022707	A23B2024030705	A23B2024031510	A23B2024031513
Sphingobacteriia	0.0131306683854976	0.459573393492416	0	0	0.00222610907934489	0.00000308125104955114	0.0173933031951575	0	0	0	0.00589970501474926	0	0	0	0.0191536748329621	0	0	0	0	0	0	0	0	0	0	0	0	0	0	0	0	0	0	0	0	0	0	0	0	0	0	0	0	0	0	0	0	0	0
Betaproteobacteria	0.0699075550581994	0.963080470962707	0	0	0.421688662744474	0.000178712560873966	0.0979235307639261	0.0362204724409449	0.217522658610272	0.0000408013382838957	0	0.000128631121148852	0.000247341083353945	0	0.0066815144766147	0	0	0	0.104708725913658	0.000288833562679629	0	0	0.0000346897006278836	0	0	0.12987012987013	0	0.00685903500473037	0.000601977927475993	0	0	0.000483520025787735	0.00138274336283186	0.152905198776758	0.00143360285728459	0.0206556755732424	0	0.0925449871465296	0.0474860335195531	0.0930232558139535	0.00248579545454545	0.917445482866044	0.00243243243243243	0.0921052631578947	0.0379746835443038	0.0213854021385402	0	0.0626290589756972	0.264642082429501
Pneumocystomycetes	0.0886320618332706	0.963080470962707	0	0	0	0	0.00038311240517968	0.0228346456692913	0.0181268882175227	0	0	0.00317380366287273	0	0	0	0.0833333333333333	0.0000654978931511036	0	0	0	0	0	0	0	0	0	0	0	0.0000573312311881898	0	0	0	0	0	0	0	0	0	0.00837988826815642	0	0	0	0	0	0	0.000697350069735007	0	0	0
Chlamydiia	0.19468303401732	0.963080470962707	0	0	0	0	0	0	0	0	0	0	0	0	0.00133630289532294	0	0	0	0	0	0	0	0	0	0	0	0	0	0	0	0	0	0	0	0	0	0	0	0	0	0	0	0	0	0	0	0	0	0
Enoplea	0.19468303401732	0.963080470962707	0	0	0	0	0	0	0	0	0	0	0	0	0.00801781737193764	0	0	0	0	0	0	0	0	0	0	0	0	0	0	0	0	0	0	0	0	0	0	0	0	0	0	0	0	0	0	0	0	0	0
Alphaproteobacteria	0.240631061791652	0.963080470962707	0	0	0.0155827635554142	0	0.244042602099456	0	0	0.00129204237899003	0.557522123893805	0.00000270802360313372	0.000865693791738808	0	0.0195991091314031	0.0833333333333333	0.0000436652621007358	0.337931034482759	0	0.00000878581179253623	0	0.00769230769230769	0	0	0	0	0	0.00118259224219489	0	0	0	0	0	0	0.0000446450716801429	0	0	0.0051413881748072	0.326815642458101	0	0	0	0.0000600600600600601	0	0.00199866755496336	0	0.0022933275090095	0.000113458440173364	0
Eurotiomycetes	0.274596568491059	0.963080470962707	0	0.00785340314136126	0.00540626490698044	0	0.0211478047659183	0	0.00604229607250755	0	0.0294985250737463	0.000029788259634471	0.000247341083353945	0	0.0244988864142539	0.125	0.000130995786302207	0	0.00000447597520309737	0.00000439290589626812	0.0155038759689922	0.0346153846153846	0.0000146061897380562	0	0.00246153846153846	0	0	0.00165562913907285	0	0.260089686098655	0.00178269844248452	0	0	0	0.0000297633811200952	0	0	0	0.00837988826815642	0	0.0845170454545455	0	0	0	0	0.00395165039516504	0.000436824287430381	0	0
Sordariomycetes	0.321305845215877	0.963080470962707	0.00366636113657195	0.00261780104712042	0.000318015582763555	0	0.000306489924143744	0	0	0	0	0.00000406203540470059	0	0	0.0120267260579065	0	0	0	0	0.00000988403826660326	0	0	0.0000264737189002269	0.00137970681230239	0	0	0	0	0	0	0	0.000161173341929245	0	0	0	0	0	0	0	0	0.000710227272727273	0	0	0.0526315789473684	0	0.00348675034867503	0.000982854646718357	0	0
Clostridia	0.335576573074287	0.963080470962707	0	0	0	0	0	0	0	0.0000136004460946319	0	0.0000270802360313372	0	0.000164028540966128	0.00579064587973274	0	0.0000436652621007358	0	0.00000447597520309737	0.00000988403826660326	0	0	0.00000273866057588555	0	0	0	0.00017611596558965	0.0340586565752129	0	0	0	0.0205496010959787	0.000691371681415929	0	0	0	0	0	0	0	0	0	0	0	0	0.00116225011622501	0	0	0
Erysipelotrichia	0.424561193041893	0.963080470962707	0	0	0	0	0	0	0	0.0000408013382838957	0	0.0000961348379112472	0	0	0	0	0	0	0.000275272474990489	0.00974346527792268	0	0	0	0	0	0	0.00102960102960103	0.00827814569536424	0.000171993693564569	0	0	0	0	0	0.00014385634208046	0	0	0	0	0	0	0	0.00036036036036036	0	0	0	0	0.000953050897456262	0
Synergistia	0.440647897123145	0.963080470962707	0	0	0	0	0	0	0	0	0	0	0	0	0	0	0	0	0	0	0	0	0	0	0	0	0	0	0	0	0	0	0	0	0	0	0	0	0	0	0	0	0	0	0	0	0	0	0
Chromadorea	0.44572670709842	0.963080470962707	0	0	0	0	0	0	0	0	0	0	0	0	0.0458797327394209	0	0	0	0	0	0	0	0	0	0	0	0	0	0	0	0	0	0	0	0	0	0	0	0	0	0	0	0	0	0	0.00743840074384007	0.000764442503003167	0	0
Entomophthoromycetes	0.489247350638035	0.963080470962707	0	0	0	0.00000231093828716335	0	0	0	0	0.0147492625368732	0	0.000247341083353945	0	0.00935412026726058	0	0	0.0137931034482759	0	0.0000175716235850725	0	0	0	0	0	0	0	0	0	0	0	0	0	0	0	0	0	0	0	0	0.000710227272727273	0.00155763239875389	0.0000600600600600601	0.0263157894736842	0	0.00232450023245002	0.000546030359287976	0	0
Actinomycetes	0.55665094094807	0.963080470962707	0.907424381301558	0.150523560209424	0.0519955477818413	0.000221850075567682	0.0700329476668455	0.0480314960629921	0.190332326283988	0.0458199028928149	0.00884955752212389	0.282227511894994	0.648404650012367	0.115066021487739	0.186636971046771	0.0833333333333333	0.165666004410191	0.0620689655172414	0.0455609515923282	0.428564211654599	0.0852713178294574	0.173076923076923	0.219230691986497	0.206611095142282	0	0.151515151515152	0.0791979949874687	0.0553453169347209	0.000315321771535044	0.192825112107623	0.319478326139989	0.00531872028366508	0.000138274336283186	0.299694189602446	0.113358797559403	0.709683532310025	0.0833333333333333	0.208226221079692	0.243016759776536	0.511627906976744	0.000710227272727273	0.0210280373831776	0.0925825825825826	0.289473684210526	0.222518321119254	0.0095304509530451	0.280550398602162	0.0834827202795616	0.188720173535792
Epsilonproteobacteria	0.564035472265988	0.963080470962707	0	0	0.0413420257592622	0	0	0	0	0.0309682157574768	0	0	0	0	0.0409799554565702	0	0.0233390825928433	0	0.0190855582660072	0.00000439290589626812	0	0	0	0	0.0344615384615385	0	0.0339565129038813	0.0676442762535478	0	0	0	0	0.000138274336283186	0	0.0436579195396597	0	0	0	0	0	0	0	0.0000600600600600601	0	0	0.000464900046490005	0	0	0
Flavobacteriia	0.569698533396259	0.963080470962707	0.0100824931255729	0	0.0682143425027826	0	0.000536357367251552	0	0	0	0	0.0409872912452305	0.0526836507543903	0	0.00089086859688196	0	0	0	0	0	0	0	0.00000365154743451406	0.034147743604484	0	0	0	0.102175969725639	0	0	0.0827547382248077	0	0	0	0.0549283198571358	0	0	0.0437017994858612	0	0	0	0	0	0	0	0	0	0	0.130151843817787
Agaricomycetes	0.589553954062441	0.963080470962707	0	0	0.000477023374145333	0	0	0	0	0	0	0	0	0	0.00089086859688196	0	0	0	0	0	0	0	0	0	0	0	0	0	0	0	0	0	0	0	0	0	0	0.0077120822622108	0	0	0	0	0	0	0	0	0	0	0
Negativicutes	0.601803090033943	0.963080470962707	0	0.0903141361256544	0	0.000318139170866155	0	0	0	0.365756796822936	0.0324483775811209	0.183842306369542	0	0.299598130074633	0.0365256124721604	0	0.057921970176626	0.0758620689655172	0.0575140433721997	0.0593492568850563	0.162790697674419	0.134615384615385	0.0490293274032203	0	0.0387692307692308	0	0.135507688139267	0.129139072847682	0.158807510391286	0	0	0.0141832540897736	0.0241288716814159	0	0.0748945880251997	0.0186659086602236	0	0.113110539845758	0	0	0.127840909090909	0	0.234714714714715	0	0	0	0.0387681555094463	0.0566384533345436	0
Trematoda	0.640105341831775	0.963080470962707	0	0	0	0	0	0	0	0	0	0	0	0	0.0115812917594655	0	0	0	0	0	0	0	0	0	0	0	0	0	0	0	0	0	0	0	0	0	0	0	0	0	0	0	0	0	0	0.00836820083682008	0.000982854646718357	0	0
Bacilli	0.66064450231399	0.963080470962707	0.00641613198900092	0.00523560209424084	0.0961997137859755	0.0000362046998322259	0.0436748141904835	0.139370078740157	0.054380664652568	0.10417941708488	0.0176991150442478	0.0994697689785064	0.0779124412564927	0.193963749692446	0.10467706013363	0	0.125057310656507	0.0551724137931034	0.335644428529866	0.213437020555505	0.255813953488372	0.280769230769231	0.106742947492574	0.248404713998275	0.0455384615384615	0.380952380952381	0.126322563164668	0.0115894039735099	0.101103626200373	0.251121076233184	0.267498592606493	0.0233701345797405	0.00843473451327434	0.339449541284404	0.230224713527457	0.150559029751753	0.166666666666667	0.123393316195373	0.11731843575419	0	0.110795454545455	0.00233644859813084	0.231981981981982	0.0789473684210526	0.292471685542971	0.00488145048814505	0.126679043354811	0.0276838594023009	0.0130151843817787
Aconoidasida	0.689193961221217	0.963080470962707	0	0	0	0	0	0	0	0	0	0	0	0	0.0115812917594655	0	0	0	0	0	0	0	0	0	0	0	0	0	0	0	0	0	0	0	0	0	0	0	0	0	0	0	0	0	0	0.00116225011622501	0	0	0
Cestoda	0.689193961221217	0.963080470962707	0	0	0	0	0	0	0	0	0	0	0	0	0.00356347438752784	0	0	0	0	0	0	0	0	0	0	0	0	0	0	0	0	0	0	0	0	0	0	0	0	0	0	0	0	0	0	0.00116225011622501	0	0	0
Eumycetozoa	0.689193961221217	0.963080470962707	0	0	0	0	0	0	0	0	0	0	0	0	0.00935412026726058	0	0	0	0	0	0	0	0	0	0	0	0	0	0	0	0	0	0	0	0	0	0	0	0	0	0	0	0	0	0	0	0	0	0
Fusobacteriia	0.695009530146425	0.963080470962707	0	0	0	0	0	0	0	0	0	0.052489621499541	0.00816225575068019	0.0109078979742475	0	0	0.00761958823657839	0	0	0.0000219645294813406	0	0	0	0.0386317907444668	0.0332307692307692	0	0	0	0.0000573312311881898	0	0	0.000564106696752357	0.275511615044248	0	0	0	0	0	0	0	0	0	0	0	0	0	0.0250081904553893	0.136513195216592	0
Mucoromycetes	0.706338705405488	0.963080470962707	0	0	0	0	0	0	0	0	0.0147492625368732	0	0	0	0.00935412026726058	0	0	0	0	0.00000219645294813406	0	0	0	0	0	0	0	0	0	0	0	0	0	0	0	0	0	0	0	0	0.00106534090909091	0	0	0	0	0.00255695025569503	0.00109206071857595	0	0
Herviviricetes	0.768513318722834	0.963080470962707	0	0.00785340314136126	0	0.000651684596980066	0.000459734886215616	0.0125984251968504	0	0.0160757272838549	0	0.00190915664020928	0.000371011625030918	0	0	0.541666666666667	0.000436652621007358	0.0689655172413793	0.00000895195040619475	0	0	0	0	0	0.00184615384615385	0	0.000189663347558084	0.00378429517502365	0.000229324924752759	0	0.00497279039219366	0.000402933354823112	0	0	0.000233146485440746	0.0685048322910745	0	0	0	0	0	0	0	0	0	0.803114830311483	0	0.0000453833760693458	0
Saccharomycetes	0.769252553527268	0.963080470962707	0	0	0.000636031165527111	0	0.00122595969657497	0	0.00604229607250755	0	0.0117994100294985	0.00000270802360313372	0.0218896858768241	0	0.0142538975501114	0	0	0.0413793103448276	0	0.00282024558540413	0	0	0.00000273866057588555	0	0	0	0.000738332317279686	0.00118259224219489	0	0	0.00938262338149747	0.000483520025787735	0	0	0.000153777469120492	0.0198976691301876	0	0	0	0	0	0	0.00036036036036036	0	0	0.00185960018596002	0	0	0
Tissierellia	0.800414392550164	0.963080470962707	0	0	0.001431070122436	0.00000154062552477557	0.00252854187418589	0	0.0302114803625378	0	0	0.0000176021534203692	0	0	0.0173719376391982	0	0	0	0.00000895195040619475	0.0285231379844689	0	0	0	0	0	0	0.0000270947639368692	0.00236518448438978	0.0911566575892217	0	0	0.000161173341929245	0.105641592920354	0	0.0000744084528002381	0	0	0	0	0	0.000710227272727273	0	0	0.0921052631578947	0.00199866755496336	0.000464900046490005	0	0	0
Leotiomycetes	0.811062197277629	0.963080470962707	0	0	0	0	0	0	0	0	0	0	0	0	0.00133630289532294	0	0	0	0	0.00000549113237033515	0	0	0	0	0	0	0	0	0	0	0	0	0	0	0	0	0	0	0	0	0	0	0	0.0263157894736842	0	0.000697350069735007	0	0	0
Bacteroidia	0.85054067039396	0.963080470962707	0.0540788267644363	0.735602094240838	0.118619812370806	0.00105995036104559	0	0.162992125984252	0	0.435751492648959	0.0973451327433628	0.33539549330712	0	0.380300172229968	0.166146993318486	0	0.618059952404864	0.344827586206897	0.431622764809883	0.257088228220247	0.48062015503876	0.130769230769231	0.521996921745513	0.216843920666858	0.44	0.337662337662338	0.416588769220348	0.548249763481552	0.600401318618317	0.273542600896861	0.313754925877275	0.137803207349504	0.52212389380531	0.207951070336391	0.478565405030011	0	0.125	0.226221079691517	0.0391061452513966	0	0.565696022727273	0.0358255451713396	0.405765765765766	0.0526315789473684	0.231179213857428	0.0306834030683403	0.521022168832587	0.629762418026277	0.234273318872017
Spirochaetia	0.853014131424111	0.963080470962707	0	0	0	0	0	0	0	0	0	0	0	0	0	0	0	0	0	0	0	0	0.00000365154743451406	0	0	0	0.0000609632188579557	0	0	0	0	0	0	0	0	0	0	0	0	0	0	0	0	0	0	0	0	0.0000453833760693458	0
Gammaproteobacteria	0.937479369132498	0.978987325217913	0.0183318056828598	0	0.116075687708698	0.997526525719973	0.470998390927898	0.577952755905512	0.302114803625378	0.0000612020074258436	0.20353982300885	0.000196331711227195	0.188968587682414	0	0.228507795100223	0.0833333333333333	0.00161561469772722	0	0.00556139918984849	0.0000779740796587591	0	0.238461538461538	0.102076269871265	0.253981029031331	0.403692307692308	0	0.206204700941543	0.0257805108798486	0.0470976064210979	0.0224215246636771	0.000375304935259899	0.788621162059795	0.0616703539823009	0	0.00220249020288705	0.0118438506727307	0.375	0.107969151670951	0.209497206703911	0.395348837209302	0.104758522727273	0.0218068535825545	0.0316216216216216	0.184210526315789	0.211858760826116	0.0936773593677359	0.000873648574860762	0.00213301867525925	0.169197396963124
Dothideomycetes	0.95914995588481	0.978987325217913	0	0	0.00795038956908889	0	0.000612979848287487	0	0	0	0.00589970501474926	0	0	0	0.00400890868596882	0	0	0	0	0	0	0	0.000781431150986009	0	0	0	0	0.000709555345316935	0	0	0	0	0.000138274336283186	0	0.0000545661987201746	0.000189501610763691	0	0	0	0	0	0	0	0	0	0.000929800092980009	0	0	0
Coriobacteriia	0.974113747145229	0.978987325217913	0	0	0	0	0	0	0	0	0	0	0	0	0	0	0	0	0	0.0000230627559554076	0	0	0.0000538603246590824	0	0	0	0	0	0	0	0	0.007897493754533	0	0	0	0	0	0	0	0	0	0	0	0	0	0	0	0	0
Malasseziomycetes	0.978987325217913	0.978987325217913	0	0	0.0518365399904595	0	0.028733430388476	0	0.175226586102719	0	0	0	0	0	0	0	0	0	0	0	0	0	0	0	0	0	0	0	0	0	0	0	0	0	0	0	0.25	0.0719794344473008	0	0	0	0	0	0.105263157894737	0	0	0	0	0
[truncated: 12 more columns]
