# Supplementary material for: Enrichment of prevotella melaninogenica in the lower respiratory tract links to checkpoint inhibitor pneumonitis and radiation pneumonitis
Source: Front Cell Infect Microbiol. 2025 Oct 3;15:1594460. doi: 10.3389/fcimb.2025.1594460 (PMC12531214; doi:10.3389/fcimb.2025.1594460)
Supplement: Supplementary file 2 [file DataSheet1.zip › Data-all result/diff/All_family_difftest.xls]

p-value	q-value	A22B2023060505	A23B2023082912	A23B2023090106	A23B2023090506	A23B2023102405	A23B2023122907	A23B2024010909	A23B2024022711	A23B2024053105	A23B2024062710	A23B2024072511	A23B2024080213	A23B2024090320	A23B2024090321	A23B2023070610	A23B2024090513	CF221P0101	CF23550207	CF23BL0060	CF24130032	CF24930011	CF24960051	A21B2021102810	A22B2022021507	A22B2022021809	A22B2022030807	A22B2022031806	A22B2022101204	A22B2023033105	A22B2023041207	A22B2023042604	A22B2023042811	A22S2022092703	A22S2022093001	A23B2023070620	A23B2023071807	A23B2023110803	A23B2023120110	A23B2023122906	A23B2024010514	A23B2024012308	A23B2024012409	A23B2024020610	A23B2024022408	A23B2024022707	A23B2024030705	A23B2024031510	A23B2024031513
Neisseriaceae	0.0051063758978594	0.535443167605925	0	0	0	0	0	0	0	0.0000135561972155571	0	0.000131378059034385	0.000247341083353945	0	0.00133749442710655	0	0	0	0.104708725913658	0.0000175716235850725	0	0	0.0000346897006278836	0	0	0.177514792899408	0	0	0.000544646696287803	0	0	0.000161173341929245	0.000691132766604465	0.167224080267559	0.000307554938240984	0.00369528140989198	0	0.0925449871465296	0	0.0465116279069767	0.00260707635009311	0.0171339563862928	0.00234058514628657	0	0	0.0213953488372093	0	0.0626290589756972	0.216919739696312
Sphingobacteriaceae	0.0131306683854976	0.535443167605925	0	0	0.00222328092742576	0.00000308125104955114	0.0173933031951575	0	0	0	0.00589970501474926	0	0	0	0.0191707534551939	0	0	0	0	0	0	0	0	0	0	0	0	0	0	0	0	0	0	0	0	0	0	0	0	0	0	0	0	0	0	0	0	0	0
Hypocreaceae	0.0223101319835802	0.535443167605925	0	0	0	0	0	0	0	0	0	0	0	0	0.000891662951404369	0	0	0	0	0	0	0	0.0000264737189002269	0.00153885611695306	0	0	0	0	0	0	0	0	0	0	0	0	0	0	0	0	0	0	0	0	0	0	0	0	0
Microbacteriaceae	0.0223101319835802	0.535443167605925	0	0	0.000317611561060823	0	0.000153244962071872	0	0	0	0	0	0	0	0	0	0	0	0	0.00000329467942220109	0	0	0	0	0	0	0	0	0	0	0	0	0	0	0	0	0	0	0	0	0	0	0	0	0	0	0	0	0
Paracoccaceae	0.0223101319835802	0.535443167605925	0	0	0.000317611561060823	0	0.000229867443107808	0	0	0	0	0	0	0	0	0	0	0	0	0.00000658935884440217	0	0	0	0	0	0	0	0	0	0	0	0	0	0	0	0	0	0	0	0	0	0	0	0	0	0	0	0	0
Porphyromonadaceae	0.0282979622309159	0.565959244618319	0	0	0	0.0000277312594459602	0	0	0	0.0174264915205986	0	0	0	0.0241942097925039	0	0	0	0	0.219051988451984	0	0	0	0	0	0	0	0	0.0820719016083254	0.24242511107926	0.174887892376682	0.150525525525526	0	0.3344391457599	0	0.027496403591448	0	0	0.0668380462724936	0	0	0.0443202979515829	0	0	0	0.117921385742838	0.00953488372093023	0.0272328640664667	0.143229934874855	0
Bacillaceae	0.0637431733268793	0.772169345045476	0	0	0.0014292520247737	0	0	0	0	0.0000135561972155571	0	0.00000829756162322432	0	0	0.0370040124832813	0	0.0000455580865603645	0	0	0.00000549113237033515	0	0	0	0	0	0	0	0	0	0	0	0	0	0	0.0000198422540800635	0	0.0833333333333333	0	0	0	0	0	0	0	0	0	0	0	0
Coriobacteriaceae	0.0643474454204564	0.772169345045476	0	0	0	0	0	0	0	0	0	0	0	0	0	0	0	0	0	0.0000076875853184692	0	0	0.0000337768137692551	0	0	0	0	0	0	0	0	0	0	0	0	0	0	0	0	0	0	0	0	0	0	0	0	0	0
Eggerthellaceae	0.0643474454204564	0.772169345045476	0	0	0	0	0	0	0	0	0	0	0	0	0	0	0	0	0	0.0000153751706369384	0	0	0.0000200835108898273	0	0	0	0	0	0	0	0	0	0	0	0	0	0	0	0	0	0	0	0	0	0	0	0	0	0
Tsukamurellaceae	0.0643474454204564	0.772169345045476	0	0	0.000317611561060823	0	0	0	0	0	0	0	0	0	0.00133749442710655	0	0	0	0	0	0	0	0	0	0	0	0	0	0	0	0	0	0	0	0	0	0	0	0	0	0	0	0	0	0	0	0	0	0
Pneumocystaceae	0.0886320618332706	0.895844982596946	0	0	0	0	0.00038311240517968	0.0228346456692913	0.0181268882175227	0	0	0.0032415807408063	0	0	0	0.0833333333333333	0.0000683371298405467	0	0	0	0	0	0	0	0	0	0	0	0.0000573312311881898	0	0	0	0	0	0	0	0	0	0.00879765395894428	0	0	0	0	0	0	0.000697674418604651	0	0	0
Mycobacteriaceae	0.0926178459296994	0.895844982596946	0.846012832263978	0	0.0111164046371288	0	0.000229867443107808	0	0	0	0	0.00000276585387440811	0	0	0.00178332590280874	0	0	0	0.00000447597520309737	0.0000208663030072736	0	0.115384615384615	0.00000547732115177109	0	0	0	0.0000135473819684346	0	0	0	0.0000938438438438438	0	0	0	0	0	0	0.0025706940874036	0	0	0	0	0	0	0	0	0	0	0
Caulobacteraceae	0.0970498731146692	0.895844982596946	0	0	0.00794028902652056	0	0.000612979848287487	0	0	0	0	0	0	0	0.00133749442710655	0	0.0000455580865603645	0	0	0	0	0.00769230769230769	0	0	0	0	0	0.00118259224219489	0	0	0	0	0	0	0.0000297633811200952	0	0	0	0	0	0	0	0	0	0	0	0	0	0
Aerococcaceae	0.113251605577341	0.90831651099924	0	0	0.0266793711291091	0	0.000919469772431231	0	0	0.0630430951509483	0	0	0	0	0.00802496656263932	0	0	0	0	0	0	0	0	0	0	0	0	0	0	0	0	0	0	0	0.0000148816905600476	0	0	0	0	0	0	0	0	0	0	0	0	0	0
Propionibacteriaceae	0.113539563874905	0.90831651099924	0	0	0.000317611561060823	0	0.00934794268638419	0	0	0	0	0	0	0	0	0	0	0	0	0	0	0	0.00000547732115177109	0	0	0	0	0	0	0	0	0	0	0	0	0.00549554671214705	0	0	0	0	0	0	0	0	0	0	0	0	0
Listeriaceae	0.121979863422056	0.912284117716209	0	0	0	0	0	0	0	0	0	0	0	0	0	0	0	0	0.00000671396280464606	0.00000219645294813406	0	0	0.00000456443429314258	0	0	0	0	0	0	0	0	0	0	0	0.0000248028176000794	0	0	0	0	0	0	0	0	0	0	0	0	0	0
Aspergillaceae	0.166165515436283	0.912284117716209	0	0.00785340314136126	0.00539939653803398	0	0.0211478047659183	0	0.00604229607250755	0	0.0294985250737463	0.0000304243926184892	0.000247341083353945	0	0.0196165849308961	0.125	0.000136674259681093	0	0.00000447597520309737	0.00000439290589626812	0.0155038759689922	0.0230769230769231	0.0000146061897380562	0	0.00246153846153846	0	0	0.00165562913907285	0	0.260089686098655	0.00159534534534535	0	0	0	0.0000297633811200952	0	0	0	0.00879765395894428	0	0.0878957169459963	0	0	0	0	0.00209302325581395	0	0	0
Atopobiaceae	0.17424928478156	0.912284117716209	0	0	0	0	0	0	0	0	0	0	0	0	0	0	0	0	0	0	0	0	0	0	0	0	0	0	0	0	0	0.007897493754533	0	0	0	0	0	0	0	0	0	0	0	0	0	0	0	0	0
Chlamydiaceae	0.19468303401732	0.912284117716209	0	0	0	0	0	0	0	0	0	0	0	0	0.00133749442710655	0	0	0	0	0	0	0	0	0	0	0	0	0	0	0	0	0	0	0	0	0	0	0	0	0	0	0	0	0	0	0	0	0	0
Dracunculidae	0.19468303401732	0.912284117716209	0	0	0	0	0	0	0	0	0	0	0	0	0.00847079803834151	0	0	0	0	0	0	0	0	0	0	0	0	0	0	0	0	0	0	0	0	0	0	0	0	0	0	0	0	0	0	0	0	0	0
Francisellaceae	0.19468303401732	0.912284117716209	0	0	0	0	0	0	0	0	0	0	0	0	0.000891662951404369	0	0	0	0	0	0	0	0	0	0	0	0	0	0	0	0	0	0	0	0	0	0	0	0	0	0	0	0	0	0	0	0	0	0
Lachnospiraceae	0.19468303401732	0.912284117716209	0	0	0	0	0	0	0	0	0	0	0	0	0	0	0	0	0.00000447597520309737	0	0	0	0	0	0	0	0	0	0	0	0	0	0	0	0	0	0	0	0	0	0	0	0	0	0	0	0	0	0
Pichiaceae	0.19468303401732	0.912284117716209	0	0	0	0	0	0	0	0	0	0	0	0	0.000891662951404369	0	0	0	0	0	0	0	0	0	0	0	0	0	0	0	0	0	0	0	0	0	0	0	0	0	0	0	0	0	0	0	0	0	0
Strongyloididae	0.19468303401732	0.912284117716209	0	0	0	0	0	0	0	0	0	0	0	0	0.00534997770842621	0	0	0	0	0	0	0	0	0	0	0	0	0	0	0	0	0	0	0	0	0	0	0	0	0	0	0	0	0	0	0	0	0	0
Trichinellidae	0.19468303401732	0.912284117716209	0	0	0	0	0	0	0	0	0	0	0	0	0.00802496656263932	0	0	0	0	0	0	0	0	0	0	0	0	0	0	0	0	0	0	0	0	0	0	0	0	0	0	0	0	0	0	0	0	0	0
Enterococcaceae	0.204472013699672	0.912284117716209	0	0	0	0.00000231093828716335	0.00206880698797027	0	0	0	0	0.0000124463424348365	0	0	0.000891662951404369	0	0	0	0	0.0000274556618516757	0	0	0.00292032506075262	0	0	0	0.0000203210729526519	0	0	0	0	0.00886453380610847	0	0	0.0000446450716801429	0	0	0	0	0	0	0	0	0	0	0	0	0	0
Nocardiaceae	0.249341552922495	0.912284117716209	0	0	0.000317611561060823	0	0	0	0	0	0	0	0	0	0	0	0	0	0	0.0000801705326068931	0	0	0	0.000769428058476532	0	0	0	0	0	0	0	0	0	0	0.0000347239446401111	0	0	0	0	0	0	0	0	0	0	0	0	0	0
Pasteurellaceae	0.260524893337222	0.912284117716209	0.0183318056828598	0	0.00111164046371288	0	0	0.548818897637795	0	0	0.00589970501474926	0	0.188473905515706	0	0.00445831475702185	0	0.0000683371298405467	0	0.000114137367678983	0.00000329467942220109	0	0	0.0996050851449573	0.28327776352911	0	0	0.206123416649732	0	0.0466676221871865	0	0	0.000161173341929245	0.0588845117147004	0	0.000486135224961556	0	0	0.0668380462724936	0.205278592375367	0.0930232558139535	0.10316573556797	0.0218068535825545	0.0315978994748687	0	0.209193870752831	0.0916279069767442	0.000692360950842372	0.00186071841884318	0.169197396963124
Sphingomonadaceae	0.264052571135682	0.912284117716209	0	0	0.00111164046371288	0	0.242586774959773	0	0	0.00128783873547792	0.0589970501474926	0.00000276585387440811	0.000865693791738808	0	0.0129291127953634	0.0833333333333333	0	0.012987012987013	0	0.00000219645294813406	0	0	0	0	0	0	0	0	0	0	0	0	0	0	0	0	0	0.0051413881748072	0.343108504398827	0	0	0	0.0000600150037509377	0	0.00199866755496336	0	0.0024232633279483	0.000113458440173364	0
Corynesporascaceae	0.26629125115689	0.912284117716209	0	0	0	0	0	0	0	0	0.00589970501474926	0	0	0	0.00133749442710655	0	0	0	0	0	0	0	0	0	0	0	0	0	0	0	0	0	0	0	0	0	0	0	0	0	0	0	0	0	0	0.000930232558139535	0	0	0
Ophiostomataceae	0.271393039723366	0.912284117716209	0	0	0	0	0	0	0	0	0	0	0	0	0	0	0	0	0	0	0	0	0	0	0	0	0	0	0	0	0	0	0	0	0	0	0	0	0	0	0	0	0	0	0	0.000465116279069767	0.000230786983614124	0	0
Troglotrematidae	0.271393039723366	0.912284117716209	0	0	0	0	0	0	0	0	0	0	0	0	0	0	0	0	0	0	0	0	0	0	0	0	0	0	0	0	0	0	0	0	0	0	0	0	0	0	0	0	0	0	0	0.0013953488372093	0	0	0
Erwiniaceae	0.27701402249112	0.912284117716209	0	0	0.00111164046371288	0	0.000229867443107808	0	0	0	0	0	0	0	0.000891662951404369	0	0	0	0	0	0	0	0	0	0	0	0	0	0	0	0	0	0	0	0.0000148816905600476	0	0	0	0	0	0	0	0	0	0	0	0	0	0
Comamonadaceae	0.284406910615083	0.912284117716209	0	0	0.224710179450532	0.00016330630562621	0	0	0	0	0	0	0	0	0	0	0	0	0	0	0	0	0	0	0	0	0	0	0	0	0	0	0	0	0	0	0	0	0.0410557184750733	0	0	0	0	0	0	0	0	0	0
Kytococcaceae	0.284406910615083	0.912284117716209	0	0	0.000317611561060823	0	0.000153244962071872	0	0	0	0	0	0	0	0	0	0	0	0	0	0	0	0	0	0	0	0	0	0	0	0	0	0	0	0	0.000189501610763691	0	0	0	0	0	0	0	0	0	0	0	0	0
Metschnikowiaceae	0.284406910615083	0.912284117716209	0	0	0.000635223122121645	0	0.000306489924143744	0	0	0	0	0	0	0	0	0	0	0	0	0	0	0	0	0	0	0	0	0	0	0	0	0	0	0	0	0	0	0	0	0	0	0	0	0	0	0.000465116279069767	0	0	0
Saccotheciaceae	0.284406910615083	0.912284117716209	0	0	0.00539939653803398	0	0.000153244962071872	0	0	0	0	0	0	0	0	0	0	0	0	0	0	0	0	0	0	0	0	0	0	0	0	0	0	0	0	0	0	0	0	0	0	0	0	0	0	0	0	0	0
Clostridiaceae	0.288889970610133	0.912284117716209	0	0	0	0	0	0	0	0	0	0.0000124463424348365	0	0.000164028540966128	0.00490414623272403	0	0	0	0	0.00000329467942220109	0	0	0	0	0	0	0	0	0	0	0	0	0.000207339829981339	0	0	0	0	0	0	0	0	0	0	0	0	0.00116279069767442	0	0	0
Stappiaceae	0.303338728160935	0.920125528869406	0	0	0.000635223122121645	0	0.000229867443107808	0	0	0	0	0	0	0	0	0	0	0	0	0	0	0	0	0	0	0	0	0	0	0	0	0	0	0	0	0	0	0	0	0	0	0	0	0	0	0	0	0	0
Tannerellaceae	0.306708509623135	0.920125528869406	0	0	0	0	0	0	0	0	0	0.00000276585387440811	0	0	0	0	0	0	0	0.00000219645294813406	0	0	0.0362671691195937	0	0	0	0	0.0501419110690634	0	0	0	0	0	0	0.00000992112704003175	0	0	0	0	0	0	0	0	0	0	0	0	0	0
Aeromonadaceae	0.322318984675948	0.92219318710018	0	0	0.000476417341591234	0.00000154062552477557	0.000229867443107808	0	0	0	0	0	0	0	0	0	0	0	0	0	0	0	0	0	0	0	0	0	0	0	0	0	0	0	0	0	0	0	0	0	0	0	0	0	0	0	0	0	0
Oxalobacteraceae	0.341076874075278	0.92219318710018	0	0	0.00127044624424329	0	0.000689602329323423	0	0	0	0	0	0	0	0	0	0	0	0	0	0	0	0	0	0	0	0	0.000473036896877956	0.0000573312311881898	0	0	0	0	0	0	0.00596930073905628	0	0	0	0.0465116279069767	0	0	0	0	0	0	0	0	0
Nectriaceae	0.406669248775992	0.92219318710018	0.00366636113657195	0.00261780104712042	0.000317611561060823	0	0.000153244962071872	0	0	0	0	0.00000414878081161216	0	0	0.00936246098974588	0	0	0	0	0.00000988403826660326	0	0	0	0	0	0	0	0	0	0	0	0	0	0	0	0	0	0	0	0	0	0	0	0.0526315789473684	0	0.00255813953488372	0.000807754442649435	0	0
Coprobacillaceae	0.424561193041893	0.92219318710018	0	0	0	0	0	0	0	0.0000406685916466713	0	0.0000981878125414878	0	0	0	0	0	0	0.000275272474990489	0.00974346527792268	0	0	0	0	0	0	0.00102960102960103	0.00827814569536424	0.000171993693564569	0	0	0	0	0	0.00014385634208046	0	0	0	0	0	0	0	0.000360090022505626	0	0	0	0	0.000953050897456262	0
Arcobacteraceae	0.440647897123145	0.92219318710018	0	0	0	0	0	0	0	0	0	0	0	0	0	0	0	0	0	0	0	0	0	0	0	0	0	0	0	0	0	0	0	0	0.00000992112704003175	0	0	0	0	0	0	0	0	0	0	0	0	0	0
Cardiobacteriaceae	0.440647897123145	0.92219318710018	0	0	0	0	0	0	0	0	0	0	0	0	0	0	0	0	0	0	0	0	0	0	0	0	0	0	0	0	0	0	0	0	0.00000992112704003175	0	0	0	0	0	0	0	0	0	0	0	0	0	0
Dethiosulfovibrionaceae	0.440647897123145	0.92219318710018	0	0	0	0	0	0	0	0	0	0	0	0	0	0	0	0	0	0	0	0	0	0	0	0	0	0	0	0	0	0	0	0	0	0	0	0	0	0	0	0	0	0	0	0	0	0	0
Echinostomatidae	0.440647897123145	0.92219318710018	0	0	0	0	0	0	0	0	0	0	0	0	0	0	0	0	0	0	0	0	0	0	0	0	0	0	0	0	0	0	0	0	0	0	0	0	0	0	0	0	0	0	0	0.00302325581395349	0	0	0
Eubacteriales Family XIII. Incertae Sedis	0.440647897123145	0.92219318710018	0	0	0	0	0	0	0	0	0	0	0	0	0	0	0	0	0	0	0	0	0	0	0	0	0	0.0307473982970672	0	0	0	0	0	0	0	0	0	0	0	0	0	0	0	0	0	0	0	0	0
Helicobacteraceae	0.440647897123145	0.92219318710018	0	0	0	0	0	0	0	0	0	0	0	0	0	0	0	0	0	0	0	0	0	0	0	0	0	0.00189214758751183	0	0	0	0	0	0	0	0	0	0	0	0	0	0	0	0	0	0	0	0	0
Leptospiraceae	0.440647897123145	0.92219318710018	0	0	0	0	0	0	0	0	0	0	0	0	0	0	0	0	0	0	0	0	0	0	0	0	0.0000474158368895211	0	0	0	0	0	0	0	0	0	0	0	0	0	0	0	0	0	0	0	0	0	0
Lichtheimiaceae	0.440647897123145	0.92219318710018	0	0	0	0	0	0	0	0	0	0	0	0	0	0	0	0	0	0	0	0	0	0	0	0	0	0	0	0	0	0	0	0	0	0	0	0	0	0	0	0	0	0	0	0.000465116279069767	0	0	0
Metamycoplasmataceae	0.440647897123145	0.92219318710018	0	0	0	0	0	0	0	0	0	0	0	0	0	0	0	0	0	0	0	0	0	0	0	0	0	0	0	0	0	0	0.000345566383302232	0	0	0	0	0	0	0	0	0	0	0	0	0	0	0	0
Onygenaceae	0.440647897123145	0.92219318710018	0	0	0	0	0	0	0	0	0	0	0	0	0	0	0	0	0	0	0	0	0	0	0	0	0	0	0	0	0	0	0	0	0	0	0	0	0	0	0	0	0	0	0	0.000465116279069767	0	0	0
Phyllobacteriaceae	0.440647897123145	0.92219318710018	0	0	0	0	0	0	0	0	0	0	0	0	0	0	0	0	0	0	0	0	0	0	0	0	0	0	0	0	0	0	0	0	0	0	0	0	0	0	0	0	0	0	0	0	0	0	0
Rhodospirillaceae	0.440647897123145	0.92219318710018	0	0	0	0	0	0	0	0	0	0	0	0	0	0	0	0	0	0	0	0	0	0	0	0	0	0	0	0	0	0	0	0	0	0	0	0	0	0	0	0	0	0	0	0	0	0	0
Tissierellaceae	0.440647897123145	0.92219318710018	0	0	0	0	0	0	0	0	0	0	0	0	0	0	0	0	0	0	0	0	0	0	0	0	0	0	0	0	0	0	0	0	0	0	0	0	0	0	0	0	0	0	0	0	0	0	0
Ajellomycetaceae	0.44572670709842	0.92219318710018	0	0	0	0	0	0	0	0	0	0	0	0	0.00401248328131966	0	0	0	0	0	0	0	0	0	0	0	0	0	0	0	0	0	0	0	0	0	0	0	0	0	0.00074487895716946	0	0	0	0	0.000465116279069767	0.000461573967228248	0	0
Lactobacillaceae	0.460831252396653	0.929941160265407	0	0	0.000635223122121645	0	0.00237529691211401	0	0	0	0	0.00000276585387440811	0	0	0	0	0	0.051948051948052	0	0	0	0	0	0	0	0	0.0104788999525842	0	0.0000573312311881898	0	0	0	0	0	0	0.0055902975175289	0	0	0	0	0	0	0	0	0	0	0	0	0
Promicromonosporaceae	0.464970580132703	0.929941160265407	0	0	0.0150865491503891	0.0000778015890011662	0.0505708374837177	0.0015748031496063	0.0241691842900302	0.0000813371832933426	0.00884955752212389	0.0000318073195556932	0	0	0	0	0	0	0	0	0	0	0	0	0	0	0	0	0	0	0	0	0	0	0	0	0	0	0.0175953079178886	0	0	0.00233644859813084	0.000240060015003751	0.131578947368421	0	0	0.000230786983614124	0.0000453833760693458	0.0238611713665944
Acetobacteraceae	0.473270531680397	0.931023996748322	0	0	0.00492297919644275	0	0.00038311240517968	0	0	0	0	0	0	0	0.00445831475702185	0	0	0	0	0	0	0	0	0	0	0	0	0	0	0	0	0	0	0	0	0	0	0	0	0	0	0	0	0	0	0	0	0	0
Ancylistaceae	0.489247350638035	0.937254298805579	0	0	0	0.00000231093828716335	0	0	0	0	0.0147492625368732	0	0.000247341083353945	0	0.00936246098974588	0	0	0.012987012987013	0	0.0000175716235850725	0	0	0	0	0	0	0	0	0	0	0	0	0	0	0	0	0	0	0	0	0.00074487895716946	0.00155763239875389	0.0000600150037509377	0.0263157894736842	0	0.00232558139534884	0.00057696745903531	0	0
Rhizopodaceae	0.540925851381698	0.937254298805579	0	0	0	0	0	0	0	0	0.00589970501474926	0	0	0	0.00178332590280874	0	0	0	0	0	0	0	0	0	0	0	0	0	0	0	0	0	0	0	0	0	0	0	0	0	0	0	0	0	0	0.000465116279069767	0	0	0
Trichomonadidae	0.540925851381698	0.937254298805579	0	0	0.00127044624424329	0	0	0	0	0.0032534873317337	0	0	0	0	0	0	0	0	0	0	0	0	0	0	0	0	0	0	0	0	0	0	0	0	0	0	0	0	0	0	0	0	0.000750187546886722	0	0	0	0	0	0
Micrococcaceae	0.558700221980302	0.937254298805579	0.0614115490375802	0.150523560209424	0.0215975861521359	0.000100140659110412	0.000229867443107808	0.0464566929133858	0	0	0	0.228115181218746	0.53512243383626	0.0519970474862626	0.1836825679893	0.0833333333333333	0.159066059225513	0.0584415584415584	0.0454580041626569	0.0664591750781663	0.0852713178294574	0	0.15697272111489	0.229674275455245	0	0.207100591715976	0.0791234843866423	0.0553453169347209	0	0.192825112107623	0.31859984984985	0.00531872028366508	0	0.327759197324415	0.113274467979562	0.688838355126019	0	0.197943444730077	0.237536656891496	0	0	0.0186915887850467	0.053053263315829	0	0.222518321119254	0.00372093023255814	0.237133625663513	0	0.160520607375271
Campylobacteraceae	0.564035472265988	0.937254298805579	0	0	0.0412895029379069	0	0	0	0	0.0308674610598235	0	0	0	0	0.041016495764601	0	0.0243507972665148	0	0.0190855582660072	0.00000439290589626812	0	0	0	0	0.0344615384615385	0	0.0339565129038813	0.065752128666036	0	0	0	0	0.000138226553320893	0	0.0436479984126197	0	0	0	0	0	0	0	0.0000600150037509377	0	0	0.000465116279069767	0	0	0
Mucoraceae	0.589553954062441	0.937254298805579	0	0	0	0	0	0	0	0	0	0	0	0	0.00222915737851092	0	0	0	0	0.00000219645294813406	0	0	0	0	0	0	0	0	0	0	0	0	0	0	0	0	0	0	0	0	0	0	0	0	0	0.000930232558139535	0.000692360950842372	0	0
Schizophyllaceae	0.589553954062441	0.937254298805579	0	0	0.000476417341591234	0	0	0	0	0	0	0	0	0	0.000891662951404369	0	0	0	0	0	0	0	0	0	0	0	0	0	0	0	0	0	0	0	0	0	0	0.0077120822622108	0	0	0	0	0	0	0	0	0	0	0
Staphylococcaceae	0.602686670547068	0.937254298805579	0	0	0.0014292520247737	0	0.0375450157076086	0	0.054380664652568	0.0000474466902544498	0.00884955752212389	0	0	0	0.0575122603655818	0	0	0	0	0.00000658935884440217	0	0	0	0	0.0283076923076923	0	0	0	0	0.130044843049327	0	0.00749456039970989	0	0	0.0000198422540800635	0	0.0833333333333333	0	0	0	0	0	0	0.0789473684210526	0	0.00348837209302326	0	0.000272300256416075	0
Veillonellaceae	0.613205737629776	0.937254298805579	0	0.0903141361256544	0	0.000318139170866155	0	0	0	0.364566811717977	0.0324483775811209	0.187768287825818	0	0.299598130074633	0.0365581810075791	0	0.0604328018223235	0.0714285714285714	0.0575140433721997	0.0593492568850563	0.162790697674419	0.134615384615385	0.0490293274032203	0	0.0387692307692308	0	0.135507688139267	0.129139072847682	0.158807510391286	0	0	0.0141832540897736	0.0241205335544958	0	0.0748945880251997	0.0186659086602236	0	0.113110539845758	0	0	0.134078212290503	0	0.234538634658665	0	0	0	0.040964689591507	0.0566384533345436	0
Gordoniaceae	0.614600817037784	0.937254298805579	0	0	0.000952834683182468	0	0.000689602329323423	0	0	0	0	0	0	0	0	0	0	0	0	0	0	0	0	0	0	0	0	0	0	0	0	0	0	0	0	0.000758006443054766	0	0	0	0	0	0	0	0	0	0	0	0	0
Moraxellaceae	0.616443651691778	0.937254298805579	0	0	0.0571700809909481	0	0.0223737644624933	0.0196850393700787	0.193353474320242	0.0000338904930388927	0	0.000190843917334159	0.00049468216670789	0	0.205974141774409	0.0833333333333333	0.000751708428246014	0	0	0.0000702864943402899	0	0	0.00247118472630739	0	0	0	0	0.00733207190160833	0.000143328077970474	0	0.000375375375375375	0.00378757353533726	0.0019351717464925	0	0.000198422540800635	0.00909607731665719	0.375	0.012853470437018	0	0.302325581395349	0.00074487895716946	0	0	0	0	0.00209302325581395	0	0	0
Streptococcaceae	0.63709540690549	0.937254298805579	0.00641613198900092	0.00523560209424084	0.0655867873590599	0.0000338937615450625	0.000229867443107808	0.139370078740157	0	0.0407363726327491	0.00884955752212389	0.0802152940655839	0.0779124412564927	0.193963749692446	0.00133749442710655	0	0.0870842824601367	0	0.277535080455654	0.0880360306141612	0.255813953488372	0.280769230769231	0.0597758315029952	0.161708130289818	0	0.153846153846154	0.0762853078642552	0.0115894039735099	0.101046294969184	0.121076233183857	0.00365990990990991	0.00701104037392215	0.00843181975257447	0.277591973244147	0.152497643732328	0.13606215652833	0	0.123393316195373	0.0733137829912024	0	0.0674115456238361	0.00233644859813084	0.231807951987997	0	0.292471685542971	0.0013953488372093	0.0771982460189245	0.0274115591458849	0.0130151843817787
Microascaceae	0.640105341831775	0.937254298805579	0	0	0	0	0	0	0	0	0	0	0	0	0.00178332590280874	0	0	0	0	0	0	0	0	0	0	0	0	0	0	0	0	0	0	0	0	0	0	0	0	0	0.00074487895716946	0	0	0	0	0.000465116279069767	0	0	0
Odoribacteraceae	0.640105341831775	0.937254298805579	0	0	0	0	0	0	0	0	0	0.00000553170774881621	0	0	0	0	0	0	0	0	0	0	0.0000164319634553133	0	0	0	0	0	0	0	0	0	0	0	0	0	0	0	0	0	0	0	0	0	0	0	0	0.0000453833760693458	0
Onchocercidae	0.640105341831775	0.937254298805579	0	0	0	0	0	0	0	0	0	0	0	0	0.0209540793580027	0	0	0	0	0	0	0	0	0	0	0	0	0	0	0	0	0	0	0	0	0	0	0	0	0	0	0	0	0	0	0.00744186046511628	0.000807754442649435	0	0
Oscillospiraceae	0.640105341831775	0.937254298805579	0	0	0	0	0	0	0	0	0	0	0	0	0	0	0	0	0	0.00000658935884440217	0	0	0.00000273866057588555	0	0	0	0	0.000946073793755913	0	0	0	0	0.000483792936623125	0	0	0	0	0	0	0	0	0	0	0	0	0	0	0	0
Angiostrongylidae	0.689193961221217	0.937254298805579	0	0	0	0	0	0	0	0	0	0	0	0	0.00356665180561748	0	0	0	0	0	0	0	0	0	0	0	0	0	0	0	0	0	0	0	0	0	0	0	0	0	0	0	0	0	0	0	0	0	0
Ascarididae	0.689193961221217	0.937254298805579	0	0	0	0	0	0	0	0	0	0	0	0	0.00757913508693714	0	0	0	0	0	0	0	0	0	0	0	0	0	0	0	0	0	0	0	0	0	0	0	0	0	0	0	0	0	0	0	0	0	0
Dictyosteliaceae	0.689193961221217	0.937254298805579	0	0	0	0	0	0	0	0	0	0	0	0	0.00936246098974588	0	0	0	0	0	0	0	0	0	0	0	0	0	0	0	0	0	0	0	0	0	0	0	0	0	0	0	0	0	0	0	0	0	0
Herpotrichiellaceae	0.689193961221217	0.937254298805579	0	0	0	0	0	0	0	0	0	0	0	0	0	0	0	0	0	0	0	0.0115384615384615	0	0	0	0	0	0	0	0	0	0	0	0	0	0	0	0	0	0	0	0	0	0	0	0.000465116279069767	0	0	0
Hymenolepididae	0.689193961221217	0.937254298805579	0	0	0	0	0	0	0	0	0	0	0	0	0.00356665180561748	0	0	0	0	0	0	0	0	0	0	0	0	0	0	0	0	0	0	0	0	0	0	0	0	0	0	0	0	0	0	0.00116279069767442	0	0	0
Morganellaceae	0.689193961221217	0.937254298805579	0	0	0	0	0	0	0	0	0	0	0	0	0.00178332590280874	0	0	0	0	0	0	0	0	0	0	0	0.0000135473819684346	0	0	0	0	0	0	0	0	0	0	0	0	0	0	0	0	0	0	0	0	0	0
Nocardiopsaceae	0.689193961221217	0.937254298805579	0	0	0.000317611561060823	0	0	0	0	0	0	0	0	0	0	0	0	0	0	0	0	0	0	0	0	0	0	0	0	0	0	0	0	0	0	0	0	0	0	0	0	0	0	0	0	0	0	0	0
Plasmodiidae	0.689193961221217	0.937254298805579	0	0	0	0	0	0	0	0	0	0	0	0	0.0115916183682568	0	0	0	0	0	0	0	0	0	0	0	0	0	0	0	0	0	0	0	0	0	0	0	0	0	0	0	0	0	0	0.00116279069767442	0	0	0
Rickettsiaceae	0.689193961221217	0.937254298805579	0	0	0	0	0	0	0	0	0	0	0	0	0.000891662951404369	0	0	0	0	0	0	0	0	0	0	0	0	0	0	0	0	0	0	0	0.0000148816905600476	0	0	0	0	0	0	0	0	0	0	0	0	0	0
Tropherymataceae	0.689193961221217	0.937254298805579	0	0	0	0	0.000229867443107808	0	0	0	0	0	0	0	0	0	0	0	0	0	0	0	0	0	0	0	0.0000135473819684346	0	0	0	0	0	0	0	0	0	0	0	0	0	0	0	0	0	0	0	0	0	0
Weeksellaceae	0.707061777677858	0.937254298805579	0	0	0	0	0.000536357367251552	0	0	0	0	0.00000276585387440811	0	0	0.000891662951404369	0	0	0	0	0	0	0	0.00000365154743451406	0	0	0	0	0	0	0	0	0	0	0	0.000039684508160127	0	0	0.0437017994858612	0	0	0	0	0	0	0	0	0	0	0
Carnobacteriaceae	0.721372874246716	0.937254298805579	0	0	0.000317611561060823	0	0.000536357367251552	0	0	0	0	0	0	0	0	0	0	0	0.058102634111407	0.125359257335329	0	0	0.0440422264945327	0	0.0172307692307692	0	0.0395380342748764	0	0	0	0.263888888888889	0	0	0	0.0776030557071283	0.0089065757058935	0	0	0	0	0	0	0	0	0	0	0	0	0
Anelloviridae	0.726372081574324	0.937254298805579	0	0	0	0	0	0	0	0	0	0	0	0	0	0	0	0.0584415584415584	0	0	0	0	0	0	0	0	0	0	0	0	0	0	0	0	0	0	0	0	0	0	0	0	0	0	0	0	0	0	0
Brucellaceae	0.726372081574324	0.937254298805579	0	0	0.000635223122121645	0	0	0	0	0	0	0	0	0	0	0	0	0	0	0	0	0	0	0	0	0	0	0	0	0	0	0	0	0	0	0	0	0	0	0	0	0	0	0	0	0	0	0	0
Chaetomiaceae	0.726372081574324	0.937254298805579	0	0	0	0	0.000153244962071872	0	0	0	0	0	0	0	0	0	0	0	0	0	0	0	0	0	0	0	0	0	0	0	0	0.000161173341929245	0	0	0	0	0	0	0	0	0	0	0	0	0	0	0	0	0
Halomonadaceae	0.726372081574324	0.937254298805579	0	0	0.000317611561060823	0	0	0	0	0	0	0	0	0	0	0	0	0	0	0	0	0	0	0	0	0	0	0	0	0	0	0	0	0	0	0	0	0	0	0	0	0	0	0	0	0	0	0	0
Yersiniaceae	0.755227251206432	0.942512919294183	0	0	0.00127044624424329	0	0.00038311240517968	0.0062992125984252	0	0	0	0	0	0	0	0	0	0	0	0	0	0	0	0	0	0	0.0000135473819684346	0.00496688741721854	0.000200659309158664	0	0	0.000161173341929245	0	0	0.0000595267622401905	0	0	0	0	0	0	0	0	0	0	0	0	0	0
Actinomycetaceae	0.755695420433999	0.942512919294183	0	0	0	0.0000439078274561037	0.000153244962071872	0	0	0.0455894912359185	0	0.0592155485241404	0.112292851842691	0.0630689740014763	0	0	0.0135990888382688	0	0.0000984714544681423	0.362000705061396	0	0.0576923076923077	0.000453704768738372	0	0	0	0.0000203210729526519	0	0.000315321771535044	0	0.000844594594594595	0	0.000138226553320893	0	0.000039684508160127	0.0142126208072769	0.0833333333333333	0	0	0	0.00074487895716946	0	0.0392198049512378	0	0	0	0.0590814678052158	0.0834373369034923	0
Herpesviridae	0.781394820898227	0.942512919294183	0	0.00785340314136126	0	0.000651684596980066	0.000459734886215616	0.0125984251968504	0	0.0160234251087885	0	0.00194992698145772	0.000371011625030918	0	0	0.541666666666667	0.000455580865603645	0.0649350649350649	0.00000895195040619475	0	0	0	0	0	0.00184615384615385	0	0.000189663347558084	0.00378429517502365	0.000229324924752759	0	0.00497372372372372	0.000402933354823112	0	0	0.000233146485440746	0.0685048322910745	0	0	0	0	0	0	0	0	0	0.803488372093023	0	0.0000453833760693458	0
Xanthomonadaceae	0.782095131157917	0.942512919294183	0	0	0.0150865491503891	0.00000154062552477557	0.000842847291395295	0	0	0	0	0	0	0	0.00312082032991529	0	0	0	0	0	0	0.0884615384615385	0	0	0	0	0.0000135473819684346	0.00662251655629139	0	0	0	0.0377951486824079	0	0	0.000198422540800635	0.00123176046996399	0	0	0	0	0	0	0	0	0	0	0	0	0
Peptostreptococcaceae	0.78286266490112	0.942512919294183	0	0	0	0	0	0	0	0.0000135561972155571	0	0.0000152121963092446	0	0	0.000891662951404369	0	0.0000455580865603645	0	0	0	0	0	0	0	0	0	0.00017611596558965	0.00236518448438978	0	0	0	0.0205496010959787	0	0	0	0	0	0	0	0	0	0	0	0	0	0	0	0	0
Peptoniphilaceae	0.800414392550164	0.942512919294183	0	0	0.0014292520247737	0.00000154062552477557	0.00252854187418589	0	0.0302114803625378	0	0	0.0000179780501836527	0	0	0.0173874275523852	0	0	0	0.00000895195040619475	0.0285231379844689	0	0	0	0	0	0	0.0000270947639368692	0.00236518448438978	0.0911566575892217	0	0	0.000161173341929245	0.105605086737162	0	0.0000744084528002381	0	0	0	0	0	0.00074487895716946	0	0	0.0921052631578947	0.00199866755496336	0.000465116279069767	0	0	0
Sclerotiniaceae	0.811062197277629	0.942512919294183	0	0	0	0	0	0	0	0	0	0	0	0	0.00133749442710655	0	0	0	0	0.00000549113237033515	0	0	0	0	0	0	0	0	0	0	0	0	0	0	0	0	0	0	0	0	0	0	0	0.0263157894736842	0	0.000697674418604651	0	0	0
Prevotellaceae	0.81379292075871	0.942512919294183	0.0540788267644363	0.735602094240838	0.118151500714626	0.00103221910159963	0	0.162992125984252	0	0.416907289167243	0.0973451327433628	0.342544087710758	0	0.356105962437464	0.166295140436915	0	0.644851936218679	0.324675324675325	0.212570776357899	0.257069558370188	0.48062015503876	0.130769230769231	0.485697801585867	0.241856886381123	0.44	0.461538461538462	0.41657522183838	0.416035950804163	0.332291815966748	0.0986547085201794	0.163288288288288	0.137803207349504	0.155573985762665	0.22742474916388	0.451059080311523	0	0.125	0.159383033419023	0.0410557184750733	0	0.548975791433892	0.0358255451713396	0.405461365341335	0.0526315789473684	0.11325782811459	0.0211627906976744	0.523309485345027	0.486396333023214	0.234273318872017
Leptotrichiaceae	0.817538941858794	0.942512919294183	0	0	0	0	0	0	0	0	0	0.0535994822321547	0.00816225575068019	0.0109078979742475	0	0	0.0079498861047836	0	0	0	0	0	0	0	0.0332307692307692	0	0	0	0	0	0	0.000564106696752357	0	0	0	0	0	0	0	0	0	0	0	0	0	0	0.0264251096238172	0.0869999319249359	0
Cunninghamellaceae	0.820310913613766	0.942512919294183	0	0	0	0	0	0	0	0	0.00884955752212389	0	0	0	0.00534997770842621	0	0	0	0	0	0	0	0	0	0	0	0	0	0	0	0	0	0	0	0	0	0	0	0	0	0.00111731843575419	0	0	0	0	0.000697674418604651	0.000461573967228248	0	0
Cladosporiaceae	0.828913108767184	0.942512919294183	0	0	0.00254089248848658	0	0.000459734886215616	0	0	0	0	0	0	0	0.00267498885421311	0	0	0	0	0	0	0	0.000781431150986009	0	0	0	0	0.000709555345316935	0	0	0	0	0.000138226553320893	0	0.0000545661987201746	0.000189501610763691	0	0	0	0	0	0	0	0	0	0	0	0	0
Bifidobacteriaceae	0.834312441674141	0.942512919294183	0	0	0	0	0	0	0	0	0	0.000885073239810594	0.00098936433341578	0	0	0	0	0	0	0	0	0	0	0	0	0	0	0	0	0	0	0	0	0	0.00000992112704003175	0	0	0	0	0	0	0	0	0	0	0	0	0	0
Debaryomycetaceae	0.846312435589144	0.942512919294183	0	0	0	0	0.000919469772431231	0	0.00604229607250755	0	0.0117994100294985	0.00000276585387440811	0.0218896858768241	0	0.0111457868925546	0	0	0.038961038961039	0	0.00281695090598193	0	0	0.00000273866057588555	0	0	0	0	0.000709555345316935	0	0	0.00938438438438438	0.000161173341929245	0	0	0.000153777469120492	0.0198976691301876	0	0	0	0	0	0	0.000360090022505626	0	0	0.000465116279069767	0	0	0
Treponemataceae	0.853014131424111	0.942512919294183	0	0	0	0	0	0	0	0	0	0	0	0	0	0	0	0	0	0	0	0	0.00000365154743451406	0	0	0	0.0000135473819684346	0	0	0	0	0	0	0	0	0	0	0	0	0	0	0	0	0	0	0	0	0.0000453833760693458	0
Corynebacteriaceae	0.853705026766983	0.942512919294183	0	0	0.00127044624424329	0	0.00827522795188108	0	0.166163141993958	0	0	0.00000414878081161216	0	0	0	0	0.000182232346241458	0	0	0	0	0	0.0617933114605642	0	0	0	0.0000270947639368692	0	0	0	0	0	0	0	0	0.000189501610763691	0	0.0077120822622108	0	0.511627906976744	0	0	0	0.157894736842105	0	0.00581395348837209	0	0	0.00433839479392625
Pseudomonadaceae	0.856115901692217	0.942512919294183	0	0	0.0292202636175957	0.997523444468923	0.445712972186039	0.0031496062992126	0.108761329305136	0.0000135561972155571	0.0117994100294985	0.00000691463468602027	0	0	0.00936246098974588	0	0.000751708428246014	0	0	0	0	0.15	0	0	0	0	0	0.00260170293282876	0.0000859968467822847	0.00896860986547085	0	0	0.000829359319925358	0	0.000575425368321841	0.00132651127534584	0	0.0282776349614396	0.0146627565982405	0	0.00074487895716946	0	0	0.184210526315789	0.00266489007328448	0	0	0.000272300256416075	0
Rhizobiaceae	0.871111741640914	0.943923028452981	0	0	0	0	0	0	0	0	0.498525073746313	0	0	0	0	0	0	0.305194805194805	0	0	0	0	0	0	0	0	0	0	0	0	0	0	0	0	0	0	0	0	0	0	0	0	0	0	0	0	0	0	0
Flavobacteriaceae	0.876014692089534	0.943923028452981	0.0100824931255729	0	0.0681276798475464	0	0	0	0	0	0	0.0418598154622295	0.0526836507543903	0	0	0	0	0	0	0	0	0	0	0.0380866888945884	0	0	0	0.102175969725639	0	0	0.0827702702702703	0	0	0	0.0548886353489756	0	0	0	0	0	0	0	0	0	0	0	0	0	0.130151843817787
Dipodascaceae	0.885419926577072	0.943923028452981	0	0	0	0	0	0	0	0	0	0	0	0	0.000891662951404369	0	0	0	0	0	0	0	0	0	0	0	0	0	0	0	0	0	0	0	0	0	0	0	0	0	0	0	0	0	0	0.000930232558139535	0	0	0
Alcaligenaceae	0.896726877030332	0.943923028452981	0	0	0.000317611561060823	0	0.000153244962071872	0	0	0	0	0	0	0	0	0	0	0	0	0	0	0	0	0	0	0	0	0	0	0	0	0.000161173341929245	0	0	0.00000992112704003175	0	0	0	0	0	0	0.882398753894081	0	0	0	0	0	0	0
Saccharomycetaceae	0.896726877030332	0.943923028452981	0	0	0	0	0	0	0	0	0	0	0	0	0.00133749442710655	0	0	0	0	0.00000329467942220109	0	0	0	0	0	0	0.000738332317279686	0.000473036896877956	0	0	0	0.00032234668385849	0	0	0	0	0	0	0	0	0	0	0	0	0	0	0	0	0
Fusobacteriaceae	0.916094828886883	0.945522577886654	0	0	0	0	0	0	0	0	0	0.0000110634154976324	0	0	0	0	0	0	0	0.0000219645294813406	0	0	0	0.0430879712746858	0	0	0	0	0.0000573312311881898	0	0	0	0.275416407491879	0	0	0	0	0	0	0	0	0	0	0	0	0	0	0.0495132632916563	0
Schistosomatidae	0.918018528411699	0.945522577886654	0	0	0	0	0	0	0	0	0	0	0	0	0.0115916183682568	0	0	0	0	0	0	0	0	0	0	0	0	0	0	0	0	0	0	0	0	0	0	0	0	0	0	0	0	0	0	0.00395348837209302	0.00103854142626356	0	0
Enterobacteriaceae	0.921884513439488	0.945522577886654	0	0	0.0101635699539463	0	0.00122595969657497	0	0	0.0000135561972155571	0.185840707964602	0.00000276585387440811	0	0	0.00222915737851092	0	0.000113895216400911	0	0.00544726182216951	0.00000439290589626812	0	0	0	0	0.403692307692308	0	0.0000406421459053038	0.00425733207190161	0	0.0134529147982063	0	0.746716093158192	0	0	0.000659754948162111	0.000189501610763691	0	0	0	0	0.00521415270018622	0	0	0	0	0	0.000230786983614124	0	0
Bacteroidaceae	0.961746366925703	0.978047152805799	0	0	0.000317611561060823	0	0	0	0	0	0	0.00000553170774881621	0	0	0	0	0	0	0	0.0000164733971110054	0	0	0.0000155190765966848	0	0	0	0.0000135473819684346	0	0.025684391572309	0	0	0	0.0319303338171263	0	0	0	0	0	0	0	0	0	0	0	0	0	0	0.0000907667521386916	0
Malasseziaceae	0.978987325217913	0.9855926498677	0	0	0.0517706844529141	0	0.028733430388476	0	0.175226586102719	0	0	0	0	0	0	0	0	0	0	0	0	0	0	0	0	0	0	0	0	0	0	0	0	0	0	0	0.25	0.0719794344473008	0	0	0	0	0	0.105263157894737	0	0	0	0	0
Burkholderiaceae	0.9855926498677	0.9855926498677	0	0	0.194854692710815	0.0000154062552477557	0.0970806834725308	0.0362204724409449	0.217522658610272	0.0000271123944311142	0	0	0	0	0.00534997770842621	0	0	0	0	0.000271261939094556	0	0	0	0	0	0	0	0.00638599810785241	0	0	0	0.000161173341929245	0.000691132766604465	0	0.00111612679200357	0.0109910934242941	0	0	0.00879765395894428	0	0	0.0179127725856698	0.0000900225056264066	0.0921052631578947	0.0379746835443038	0	0	0	0.0477223427331887
[truncated: 12 more columns]
