# Supplementary material for: Enrichment of prevotella melaninogenica in the lower respiratory tract links to checkpoint inhibitor pneumonitis and radiation pneumonitis
Source: Front Cell Infect Microbiol. 2025 Oct 3;15:1594460. doi: 10.3389/fcimb.2025.1594460 (PMC12531214; doi:10.3389/fcimb.2025.1594460)
Supplement: Supplementary file 2 [file DataSheet1.zip › Data-all result/diff/All_genus_difftest.xls]

p-value	q-value	A22B2023060505	A23B2023082912	A23B2023090106	A23B2023090506	A23B2023102405	A23B2023122907	A23B2024010909	A23B2024022711	A23B2024053105	A23B2024062710	A23B2024072511	A23B2024080213	A23B2024090320	A23B2024090321	A23B2023070610	A23B2024090513	CF221P0101	CF23550207	CF23BL0060	CF24130032	CF24930011	CF24960051	A21B2021102810	A22B2022021507	A22B2022021809	A22B2022030807	A22B2022031806	A22B2022101204	A22B2023033105	A22B2023041207	A22B2023042604	A22B2023042811	A22S2022092703	A22S2022093001	A23B2023070620	A23B2023071807	A23B2023110803	A23B2023120110	A23B2023122906	A23B2024010514	A23B2024012308	A23B2024012409	A23B2024020610	A23B2024022408	A23B2024022707	A23B2024030705	A23B2024031510	A23B2024031513
Trueperella	0.00778055643960861	0.571697132079243	0	0	0	0	0	0	0	0.0000271123944311142	0	0.00000677005900783431	0	0	0	0	0	0	0	0.0000340450206960779	0	0	0.00000547732115177109	0	0	0	0	0	0	0	0	0	0	0	0	0	0	0	0	0	0	0	0	0	0	0	0	0	0
Cytomegalovirus	0.00976706417797145	0.571697132079243	0	0.00785340314136126	0	0.0000269609466835725	0.000153244962071872	0	0	0.0000881152819011211	0	0	0.000371011625030918	0	0	0.458333333333333	0.000392987358906622	0.0649350649350649	0	0	0	0	0	0	0	0	0	0	0	0	0	0	0	0	0.000218264794880698	0	0	0	0	0	0	0	0	0	0	0	0	0	0
Neisseria	0.00997735338801238	0.571697132079243	0	0	0	0	0	0	0	0.0000135561972155571	0	0.000125923097545718	0.000247341083353945	0	0.00133630289532294	0	0	0	0.104695297988049	0.0000175716235850725	0	0	0.000031951040051998	0	0	0.12987012987013	0	0	0.000487315465099613	0	0	0.000161173341929245	0.000691132766604465	0.152905198776758	0.000307554938240984	0.00369528140989198	0	0.0925449871465296	0	0.0465116279069767	0.00248579545454545	0.0171339563862928	0.00234058514628657	0	0	0.0213854021385402	0	0.0625836755996279	0.216919739696312
Sphingobacterium	0.0131306683854976	0.571697132079243	0	0	0.00222328092742576	0.00000308125104955114	0.0173933031951575	0	0	0	0.00589970501474926	0	0	0	0.0191536748329621	0	0	0	0	0	0	0	0	0	0	0	0	0	0	0	0	0	0	0	0	0	0	0	0	0	0	0	0	0	0	0	0	0	0
Mycolicibacterium	0.0155016729872538	0.571697132079243	0	0	0.00762267746545974	0	0	0	0	0	0	0	0	0	0.00178173719376392	0	0	0	0.00000447597520309737	0.00000219645294813406	0	0	0.00000547732115177109	0	0	0	0	0	0	0	0	0	0	0	0	0	0	0	0	0	0	0	0	0	0	0	0	0	0
Haematobacter	0.0223101319835802	0.571697132079243	0	0	0.000317611561060823	0	0.000229867443107808	0	0	0	0	0	0	0	0	0	0	0	0	0.00000658935884440217	0	0	0	0	0	0	0	0	0	0	0	0	0	0	0	0	0	0	0	0	0	0	0	0	0	0	0	0	0
Nesterenkonia	0.0223101319835802	0.571697132079243	0	0	0.000476417341591234	0	0.000229867443107808	0	0	0	0	0	0	0	0	0	0	0	0	0	0	0	0.00000273866057588555	0	0	0	0	0	0	0	0	0	0	0	0	0	0	0	0	0	0	0	0	0	0	0	0	0	0
Trichoderma	0.0223101319835802	0.571697132079243	0	0	0	0	0	0	0	0	0	0	0	0	0.00089086859688196	0	0	0	0	0	0	0	0.0000264737189002269	0.00137970681230239	0	0	0	0	0	0	0	0	0	0	0	0	0	0	0	0	0	0	0	0	0	0	0	0	0
Porphyromonas	0.0282979622309159	0.644564695259752	0	0	0	0.0000277312594459602	0	0	0	0.0174264915205986	0	0	0	0.0241942097925039	0	0	0	0	0.219051988451984	0	0	0	0	0	0	0	0	0.0820719016083254	0.24242511107926	0.174887892376682	0.150497279039219	0	0.3344391457599	0	0.027496403591448	0	0	0.0668380462724936	0	0	0.0422585227272727	0	0	0	0.117921385742838	0.0095304509530451	0.0257726329583925	0.143229934874855	0
Bacillus	0.0637431733268793	0.73284590617742	0	0	0.0014292520247737	0	0	0	0	0.0000135561972155571	0	0.00000812407080940117	0	0	0.0369710467706013	0	0.0000436652621007358	0	0	0.00000549113237033515	0	0	0	0	0	0	0	0	0	0	0	0	0	0	0.0000198422540800635	0	0.0833333333333333	0	0	0	0	0	0	0	0	0	0	0	0
Candida/Metschnikowiaceae	0.0643474454204564	0.73284590617742	0	0	0.000635223122121645	0	0.000306489924143744	0	0	0	0	0	0	0	0	0	0	0	0	0	0	0	0	0	0	0	0	0	0	0	0	0	0	0	0	0	0	0	0	0	0	0	0	0	0	0	0	0	0
Cedecea	0.0643474454204564	0.73284590617742	0	0	0.000794028902652057	0	0	0	0	0	0	0	0	0	0	0	0.0000436652621007358	0	0	0	0	0	0	0	0	0	0	0	0	0	0	0	0	0	0	0	0	0	0	0	0	0	0	0	0	0	0	0	0
Collinsella	0.0643474454204564	0.73284590617742	0	0	0	0	0	0	0	0	0	0	0	0	0	0	0	0	0	0.0000076875853184692	0	0	0.0000337768137692551	0	0	0	0	0	0	0	0	0	0	0	0	0	0	0	0	0	0	0	0	0	0	0	0	0	0
Facklamia	0.0643474454204564	0.73284590617742	0	0	0	0	0.000459734886215616	0	0	0	0	0	0	0	0.00489977728285078	0	0	0	0	0	0	0	0	0	0	0	0	0	0	0	0	0	0	0	0	0	0	0	0	0	0	0	0	0	0	0	0	0	0
Lactobacillus	0.0643474454204564	0.73284590617742	0	0	0	0	0.00237529691211401	0	0	0	0	0	0	0	0	0	0	0.025974025974026	0	0	0	0	0	0	0	0	0	0	0	0	0	0	0	0	0	0	0	0	0	0	0	0	0	0	0	0	0	0	0
Microbacterium	0.0643474454204564	0.73284590617742	0	0	0.000317611561060823	0	0.000153244962071872	0	0	0	0	0	0	0	0	0	0	0	0	0	0	0	0	0	0	0	0	0	0	0	0	0	0	0	0	0	0	0	0	0	0	0	0	0	0	0	0	0	0
Parenemella	0.0643474454204564	0.73284590617742	0	0	0.000317611561060823	0	0	0	0	0	0	0	0	0	0	0	0	0	0	0	0	0	0.00000547732115177109	0	0	0	0	0	0	0	0	0	0	0	0	0	0	0	0	0	0	0	0	0	0	0	0	0	0
Tsukamurella	0.0643474454204564	0.73284590617742	0	0	0.000317611561060823	0	0	0	0	0	0	0	0	0	0.00133630289532294	0	0	0	0	0	0	0	0	0	0	0	0	0	0	0	0	0	0	0	0	0	0	0	0	0	0	0	0	0	0	0	0	0	0
Pneumocystis	0.0886320618332706	0.852196404813628	0	0	0	0	0.00038311240517968	0.0228346456692913	0.0181268882175227	0	0	0.00317380366287273	0	0	0	0.0833333333333333	0.0000654978931511036	0	0	0	0	0	0	0	0	0	0	0	0.0000573312311881898	0	0	0	0	0	0	0	0	0	0.00837988826815642	0	0	0	0	0	0	0.000697350069735007	0	0	0
Brevundimonas	0.0970498731146692	0.852196404813628	0	0	0.00794028902652056	0	0.000612979848287487	0	0	0	0	0	0	0	0.00133630289532294	0	0.0000436652621007358	0	0	0	0	0.00769230769230769	0	0	0	0	0	0.00118259224219489	0	0	0	0	0	0	0.0000297633811200952	0	0	0	0	0	0	0	0	0	0	0	0	0	0
Aerococcus	0.0980436134692445	0.852196404813628	0	0	0.0014292520247737	0	0.000459734886215616	0	0	0	0	0	0	0	0.00311804008908686	0	0	0	0	0	0	0	0	0	0	0	0	0	0	0	0	0	0	0	0.0000148816905600476	0	0	0	0	0	0	0	0	0	0	0	0	0	0
Varibaculum	0.113539563874905	0.852196404813628	0	0	0	0	0.000153244962071872	0	0	0	0	0	0	0	0	0	0	0	0	0.0000131787176888043	0	0	0.00000639020801039961	0	0	0	0	0	0	0	0	0	0	0	0	0	0	0	0	0	0	0	0	0	0	0	0	0	0
Listeria	0.121979863422056	0.852196404813628	0	0	0	0	0	0	0	0	0	0	0	0	0	0	0	0	0.00000671396280464606	0.00000219645294813406	0	0	0.00000456443429314258	0	0	0	0	0	0	0	0	0	0	0	0.0000248028176000794	0	0	0	0	0	0	0	0	0	0	0	0	0	0
Chlamydia	0.19468303401732	0.852196404813628	0	0	0	0	0	0	0	0	0	0	0	0	0.00133630289532294	0	0	0	0	0	0	0	0	0	0	0	0	0	0	0	0	0	0	0	0	0	0	0	0	0	0	0	0	0	0	0	0	0	0
Cutibacterium	0.19468303401732	0.852196404813628	0	0	0	0	0.00934794268638419	0	0	0	0	0	0	0	0	0	0	0	0	0	0	0	0	0	0	0	0	0	0	0	0	0	0	0	0	0	0	0	0	0	0	0	0	0	0	0	0	0	0
Debaryomyces	0.19468303401732	0.852196404813628	0	0	0	0	0	0	0	0	0	0	0	0	0.00178173719376392	0	0	0	0	0	0	0	0	0	0	0	0	0	0	0	0	0	0	0	0	0	0	0	0	0	0	0	0	0	0	0	0	0	0
Dracunculus	0.19468303401732	0.852196404813628	0	0	0	0	0	0	0	0	0	0	0	0	0.00846325167037862	0	0	0	0	0	0	0	0	0	0	0	0	0	0	0	0	0	0	0	0	0	0	0	0	0	0	0	0	0	0	0	0	0	0
Enterocloster	0.19468303401732	0.852196404813628	0	0	0	0	0	0	0	0	0	0	0	0	0	0	0	0	0.00000447597520309737	0	0	0	0	0	0	0	0	0	0	0	0	0	0	0	0	0	0	0	0	0	0	0	0	0	0	0	0	0	0
Exophiala	0.19468303401732	0.852196404813628	0	0	0	0	0	0	0	0	0	0	0	0	0	0	0	0	0	0	0	0.0115384615384615	0	0	0	0	0	0	0	0	0	0	0	0	0	0	0	0	0	0	0	0	0	0	0	0	0	0	0
Fannyhessea	0.19468303401732	0.852196404813628	0	0	0	0	0	0	0	0	0	0	0.00049468216670789	0	0	0	0	0	0	0	0	0	0	0	0	0	0	0	0	0	0	0	0	0	0	0	0	0	0	0	0	0	0	0	0	0	0	0	0
Francisella	0.19468303401732	0.852196404813628	0	0	0	0	0	0	0	0	0	0	0	0	0.00089086859688196	0	0	0	0	0	0	0	0	0	0	0	0	0	0	0	0	0	0	0	0	0	0	0	0	0	0	0	0	0	0	0	0	0	0
Gordonibacter	0.19468303401732	0.852196404813628	0	0	0	0	0	0	0	0	0	0	0	0	0	0	0	0	0	0	0	0	0.0000200835108898273	0	0	0	0	0	0	0	0	0	0	0	0	0	0	0	0	0	0	0	0	0	0	0	0	0	0
Kluyvera	0.19468303401732	0.852196404813628	0	0	0.000635223122121645	0	0	0	0	0	0	0	0	0	0	0	0	0	0	0	0	0	0	0	0	0	0	0	0	0	0	0	0	0	0	0	0	0	0	0	0	0	0	0	0	0	0	0	0
Leifsonia	0.19468303401732	0.852196404813628	0	0	0	0	0	0	0	0	0	0	0	0	0	0	0	0	0	0.00000329467942220109	0	0	0	0	0	0	0	0	0	0	0	0	0	0	0	0	0	0	0	0	0	0	0	0	0	0	0	0	0
Limosilactobacillus	0.19468303401732	0.852196404813628	0	0	0	0	0	0	0	0	0	0	0	0	0	0	0	0.025974025974026	0	0	0	0	0	0	0	0	0	0	0	0	0	0	0	0	0	0	0	0	0	0	0	0	0	0	0	0	0	0	0
Micrococcus	0.19468303401732	0.852196404813628	0	0	0	0	0	0	0	0	0	0	0	0	0	0.0833333333333333	0	0	0	0	0	0	0	0	0	0	0	0	0	0	0	0	0	0	0	0	0	0	0	0	0	0	0	0	0	0	0	0	0
Myroides	0.19468303401732	0.852196404813628	0	0	0	0	0	0	0	0	0	0.00000270802360313372	0	0	0	0	0	0	0	0	0	0	0	0	0	0	0	0	0	0	0	0	0	0	0	0	0	0	0	0	0	0	0	0	0	0	0	0	0
Paraeggerthella	0.19468303401732	0.852196404813628	0	0	0	0	0	0	0	0	0	0	0	0	0	0	0	0	0	0.0000153751706369384	0	0	0	0	0	0	0	0	0	0	0	0	0	0	0	0	0	0	0	0	0	0	0	0	0	0	0	0	0
Phocaeicola	0.19468303401732	0.852196404813628	0	0	0.000317611561060823	0	0	0	0	0	0	0	0	0	0	0	0	0	0	0	0	0	0	0	0	0	0	0	0	0	0	0	0	0	0	0	0	0	0	0	0	0	0	0	0	0	0	0	0
Pichia	0.19468303401732	0.852196404813628	0	0	0	0	0	0	0	0	0	0	0	0	0.00089086859688196	0	0	0	0	0	0	0	0	0	0	0	0	0	0	0	0	0	0	0	0	0	0	0	0	0	0	0	0	0	0	0	0	0	0
Strongyloides	0.19468303401732	0.852196404813628	0	0	0	0	0	0	0	0	0	0	0	0	0.00534521158129176	0	0	0	0	0	0	0	0	0	0	0	0	0	0	0	0	0	0	0	0	0	0	0	0	0	0	0	0	0	0	0	0	0	0
Trichinella	0.19468303401732	0.852196404813628	0	0	0	0	0	0	0	0	0	0	0	0	0.00801781737193764	0	0	0	0	0	0	0	0	0	0	0	0	0	0	0	0	0	0	0	0	0	0	0	0	0	0	0	0	0	0	0	0	0	0
Weissella	0.19468303401732	0.852196404813628	0	0	0.000635223122121645	0	0	0	0	0	0	0	0	0	0	0	0	0	0	0	0	0	0	0	0	0	0	0	0	0	0	0	0	0	0	0	0	0	0	0	0	0	0	0	0	0	0	0	0
Enterococcus	0.204472013699672	0.852196404813628	0	0	0	0.00000231093828716335	0.00206880698797027	0	0	0	0	0.0000121861062141018	0	0	0.00089086859688196	0	0	0	0	0.0000274556618516757	0	0	0.00292032506075262	0	0	0	0.0000203210729526519	0	0	0	0	0.00886453380610847	0	0	0.0000446450716801429	0	0	0	0	0	0	0	0	0	0	0	0	0	0
Lactococcus	0.230097703818871	0.852196404813628	0	0	0	0	0	0	0	0	0	0.00000270802360313372	0	0	0	0	0	0	0	0	0	0.0576923076923077	0.000100417554449137	0.0635814889336016	0	0	0	0	0.0000573312311881898	0	0	0	0	0	0.00000992112704003175	0	0	0	0	0	0	0	0	0	0	0	0	0	0
Nocardia	0.249341552922495	0.852196404813628	0	0	0.000317611561060823	0	0	0	0	0	0	0	0	0	0	0	0	0	0	0.0000801705326068931	0	0	0	0.000689853406151193	0	0	0	0	0	0	0	0	0	0	0.0000347239446401111	0	0	0	0	0	0	0	0	0	0	0	0	0	0
Haemophilus	0.260524893337222	0.852196404813628	0.0183318056828598	0	0.00111164046371288	0	0	0.548818897637795	0	0	0.00589970501474926	0	0.188473905515706	0	0.0044543429844098	0	0.0000654978931511036	0	0.000114137367678983	0.00000329467942220109	0	0	0.099581350086633	0.253981029031331	0	0	0.206062453430874	0	0.0466676221871865	0	0	0.000161173341929245	0.0588845117147004	0	0.000486135224961556	0	0	0.0668380462724936	0.195530726256983	0.0930232558139535	0.0983664772727273	0.0218068535825545	0.0315378844711178	0	0.209193870752831	0.0915853091585309	0.000655236431145572	0.00181533504277383	0.169197396963124
Sphingomonas	0.264052571135682	0.852196404813628	0	0	0.00111164046371288	0	0.242586774959773	0	0	0.00128783873547792	0.0589970501474926	0.00000270802360313372	0.000865693791738808	0	0.0129175946547884	0.0833333333333333	0	0.012987012987013	0	0.00000219645294813406	0	0	0	0	0	0	0	0	0	0	0	0	0	0	0	0	0	0.0051413881748072	0.326815642458101	0	0	0	0.0000600150037509377	0	0.00199866755496336	0	0.0022933275090095	0.000113458440173364	0
Corynespora	0.26629125115689	0.852196404813628	0	0	0	0	0	0	0	0	0.00589970501474926	0	0	0	0.00133630289532294	0	0	0	0	0	0	0	0	0	0	0	0	0	0	0	0	0	0	0	0	0	0	0	0	0	0	0	0	0	0	0.000929800092980009	0	0	0
Herbaspirillum	0.271393039723366	0.852196404813628	0	0	0	0	0	0	0	0	0	0	0	0	0	0	0	0	0	0	0	0	0	0	0	0	0	0	0	0	0	0	0	0	0	0.00596930073905628	0	0	0	0.0465116279069767	0	0	0	0	0	0	0	0	0
Lancefieldella	0.271393039723366	0.852196404813628	0	0	0	0	0	0	0	0	0	0	0	0	0	0	0	0	0	0	0	0	0	0	0	0	0	0	0	0	0	0.007897493754533	0	0	0	0	0	0	0	0	0	0	0	0	0	0	0	0	0
Ligilactobacillus	0.271393039723366	0.852196404813628	0	0	0	0	0	0	0	0	0	0	0	0	0	0	0	0	0	0	0	0	0	0	0	0	0.0104788999525842	0	0	0	0	0	0	0	0	0	0	0	0	0	0	0	0	0	0	0	0	0	0
Olsenella	0.271393039723366	0.852196404813628	0	0	0	0	0	0	0	0	0	0	0	0	0	0	0	0	0	0	0	0	0	0	0	0	0	0	0	0	0	0	0	0	0	0	0	0	0	0	0	0	0	0	0	0	0	0	0
Paragonimus	0.271393039723366	0.852196404813628	0	0	0	0	0	0	0	0	0	0	0	0	0	0	0	0	0	0	0	0	0	0	0	0	0	0	0	0	0	0	0	0	0	0	0	0	0	0	0	0	0	0	0	0.00139470013947001	0	0	0
Peptostreptococcus	0.271393039723366	0.852196404813628	0	0	0	0	0	0	0	0	0	0	0	0	0	0	0	0	0	0	0	0	0	0	0	0	0	0	0	0	0	0.0205496010959787	0	0	0	0	0	0	0	0	0	0	0	0	0	0	0	0	0
Sporothrix	0.271393039723366	0.852196404813628	0	0	0	0	0	0	0	0	0	0	0	0	0	0	0	0	0	0	0	0	0	0	0	0	0	0	0	0	0	0	0	0	0	0	0	0	0	0	0	0	0	0	0	0.000464900046490005	0.000218412143715191	0	0
Pantoea	0.27701402249112	0.852196404813628	0	0	0.000317611561060823	0	0.000229867443107808	0	0	0	0	0	0	0	0.00089086859688196	0	0	0	0	0	0	0	0	0	0	0	0	0	0	0	0	0	0	0	0.0000148816905600476	0	0	0	0	0	0	0	0	0	0	0	0	0	0
Abiotrophia	0.284406910615083	0.852196404813628	0	0	0.0252501191043354	0	0	0	0	0.0630430951509483	0	0	0	0	0	0	0	0	0	0	0	0	0	0	0	0	0	0	0	0	0	0	0	0	0	0	0	0	0	0	0	0	0	0	0	0	0	0	0
Aureobasidium	0.284406910615083	0.852196404813628	0	0	0.00539939653803398	0	0.000153244962071872	0	0	0	0	0	0	0	0	0	0	0	0	0	0	0	0	0	0	0	0	0	0	0	0	0	0	0	0	0	0	0	0	0	0	0	0	0	0	0	0	0	0
Comamonas	0.284406910615083	0.852196404813628	0	0	0.224710179450532	0.00016330630562621	0	0	0	0	0	0	0	0	0	0	0	0	0	0	0	0	0	0	0	0	0	0	0	0	0	0	0	0	0	0	0	0	0.0391061452513966	0	0	0	0	0	0	0	0	0	0
Kytococcus	0.284406910615083	0.852196404813628	0	0	0.000317611561060823	0	0.000153244962071872	0	0	0	0	0	0	0	0	0	0	0	0	0	0	0	0	0	0	0	0	0	0	0	0	0	0	0	0	0.000189501610763691	0	0	0	0	0	0	0	0	0	0	0	0	0
Leclercia	0.284406910615083	0.852196404813628	0	0	0.000794028902652057	0	0.000306489924143744	0	0	0	0	0	0	0	0	0	0	0	0	0	0	0	0	0	0	0	0	0	0	0	0	0	0	0	0	0	0	0	0	0	0	0	0	0	0	0	0	0	0
Clostridium	0.288889970610133	0.852196404813628	0	0	0	0	0	0	0	0	0	0.0000121861062141018	0	0.000164028540966128	0.00489977728285078	0	0	0	0	0.00000329467942220109	0	0	0	0	0	0	0	0	0	0	0	0	0.000207339829981339	0	0	0	0	0	0	0	0	0	0	0	0	0.00116225011622501	0	0	0
Empedobacter	0.291607268585255	0.852196404813628	0	0	0	0	0.00038311240517968	0	0	0	0	0.00000270802360313372	0	0	0	0	0	0	0	0	0	0	0.00000365154743451406	0	0	0	0	0	0	0	0	0	0	0	0.00000992112704003175	0	0	0	0	0	0	0	0	0	0	0	0	0	0
Mageeibacillus	0.303338728160935	0.852196404813628	0	0	0	0	0	0	0	0	0	0	0	0	0	0	0	0	0	0.00000658935884440217	0	0	0.00000273866057588555	0	0	0	0	0	0	0	0	0	0.000483792936623125	0	0	0	0	0	0	0	0	0	0	0	0	0	0	0	0
Pannonibacter	0.303338728160935	0.852196404813628	0	0	0.000635223122121645	0	0.000229867443107808	0	0	0	0	0	0	0	0	0	0	0	0	0	0	0	0	0	0	0	0	0	0	0	0	0	0	0	0	0	0	0	0	0	0	0	0	0	0	0	0	0	0
Parabacteroides	0.303338728160935	0.852196404813628	0	0	0	0	0	0	0	0	0	0.00000270802360313372	0	0	0	0	0	0	0	0.00000219645294813406	0	0	0	0	0	0	0	0	0	0	0	0	0	0	0.00000992112704003175	0	0	0	0	0	0	0	0	0	0	0	0	0	0
Aeromonas	0.322318984675948	0.852196404813628	0	0	0.000476417341591234	0.00000154062552477557	0.000229867443107808	0	0	0	0	0	0	0	0	0	0	0	0	0	0	0	0	0	0	0	0	0	0	0	0	0	0	0	0	0	0	0	0	0	0	0	0	0	0	0	0	0	0
Mycobacterium	0.337435826332343	0.852196404813628	0.846012832263978	0	0.00269969826901699	0	0.000229867443107808	0	0	0	0	0	0	0	0	0	0	0	0	0.0000186698500591395	0	0.115384615384615	0	0	0	0	0.0000135473819684346	0	0	0	0.0000938262338149747	0	0	0	0	0	0	0.0025706940874036	0	0	0	0	0	0	0	0	0	0	0
Finegoldia	0.337846701039702	0.852196404813628	0	0	0.00111164046371288	0.00000154062552477557	0.00160907210175465	0	0.0302114803625378	0	0	0.00000270802360313372	0	0	0.0102449888641425	0	0	0	0	0	0	0	0	0	0	0	0	0	0	0	0	0	0.000138226553320893	0	0.0000297633811200952	0	0	0	0	0	0	0	0	0.0657894736842105	0.00199866755496336	0	0	0	0
Meyerozyma	0.343034272749784	0.852196404813628	0	0	0	0	0.00038311240517968	0	0.00604229607250755	0	0.00589970501474926	0	0	0	0.0066815144766147	0	0	0	0	0	0	0	0	0	0	0	0	0	0	0	0	0	0	0	0	0	0	0	0	0	0	0	0	0	0	0	0	0	0
Alloprevotella	0.353933816598702	0.852196404813628	0	0.0693717277486911	0	0	0	0	0	0	0	0	0	0	0	0	0	0	0	0	0.062015503875969	0	0	0	0	0	0	0	0.045606994410205	0	0	0	0.045822102425876	0	0	0	0	0	0	0	0.0426136363636364	0.0101246105919003	0.148087021755439	0	0	0	0	0.228936440581815	0
Aggregatibacter	0.372202275389264	0.852196404813628	0	0	0	0	0	0	0	0	0	0	0	0	0	0	0	0	0	0	0	0	0.00000730309486902812	0	0	0	0.0000474158368895211	0	0	0	0	0	0	0	0	0	0	0	0	0	0	0	0.0000600150037509377	0	0	0	0	0	0
Acinetobacter	0.378061898245866	0.852196404813628	0	0	0.0311259329839606	0	0.0124128419278216	0.0196850393700787	0.0936555891238671	0.0000338904930388927	0	0.000186853628616227	0.00049468216670789	0	0.169710467706013	0.0833333333333333	0.00072047682466214	0	0	0.0000702864943402899	0	0	0.00247118472630739	0	0	0	0	0.00733207190160833	0.000143328077970474	0	0.000375304935259899	0.00378757353533726	0.0019351717464925	0	0.000178580286720571	0.000758006443054766	0.375	0.012853470437018	0	0.302325581395349	0.000710227272727273	0	0	0	0	0	0	0	0
Fusarium	0.406669248775992	0.852196404813628	0.00366636113657195	0.00261780104712042	0.000317611561060823	0	0.000153244962071872	0	0	0	0	0.00000406203540470059	0	0	0.00935412026726058	0	0	0	0	0.00000988403826660326	0	0	0	0	0	0	0	0	0	0	0	0	0	0	0	0	0	0	0	0	0	0	0	0.0526315789473684	0	0.00255695025569503	0.000764442503003167	0	0
Aspergillus	0.434184873318466	0.852196404813628	0	0.00785340314136126	0.00508178497697316	0	0.0211478047659183	0	0.00604229607250755	0	0.0294985250737463	0.000029788259634471	0.000247341083353945	0	0.0182628062360802	0	0.000130995786302207	0	0.00000447597520309737	0.00000439290589626812	0.0155038759689922	0	0.0000146061897380562	0	0	0	0	0.00118259224219489	0	0.260089686098655	0.00159504597485457	0	0	0	0.0000198422540800635	0	0	0	0.00837988826815642	0	0.0759943181818182	0	0	0	0	0.00162715016271502	0	0	0
Aliarcobacter	0.440647897123145	0.852196404813628	0	0	0	0	0	0	0	0	0	0	0	0	0	0	0	0	0	0	0	0	0	0	0	0	0	0	0	0	0	0	0	0	0.00000992112704003175	0	0	0	0	0	0	0	0	0	0	0	0	0	0
Alloscardovia	0.440647897123145	0.852196404813628	0	0	0	0	0	0	0	0	0	0	0	0	0	0	0	0	0	0	0	0	0	0	0	0	0	0	0	0	0	0	0	0	0	0	0	0	0	0	0	0	0	0	0	0	0	0	0
Arachnia	0.440647897123145	0.852196404813628	0	0	0	0	0	0	0	0	0	0	0	0	0	0	0	0	0	0	0	0	0	0	0	0	0	0	0	0	0	0	0	0	0	0.00549554671214705	0	0	0	0	0	0	0	0	0	0	0	0	0
Bergeyella	0.440647897123145	0.852196404813628	0	0	0	0	0	0	0	0	0	0	0	0	0	0	0	0	0	0	0	0	0	0	0	0	0	0	0	0	0	0	0	0	0	0	0	0.0437017994858612	0	0	0	0	0	0	0	0	0	0	0
Bifidobacterium	0.440647897123145	0.852196404813628	0	0	0	0	0	0	0	0	0	0	0	0	0	0	0	0	0	0	0	0	0	0	0	0	0	0	0	0	0	0	0	0	0	0	0	0	0	0	0	0	0	0	0	0	0	0	0
Clavispora	0.440647897123145	0.852196404813628	0	0	0	0	0	0	0	0	0	0	0	0	0	0	0	0	0	0	0	0	0	0	0	0	0	0	0	0	0	0	0	0	0	0	0	0	0	0	0	0	0	0	0	0.000464900046490005	0	0	0
Coccidioides	0.440647897123145	0.852196404813628	0	0	0	0	0	0	0	0	0	0	0	0	0	0	0	0	0	0	0	0	0	0	0	0	0	0	0	0	0	0	0	0	0	0	0	0	0	0	0	0	0	0	0	0.000464900046490005	0	0	0
Dialister	0.440647897123145	0.852196404813628	0	0	0	0	0	0	0	0	0	0	0	0	0	0	0	0	0	0	0	0	0	0	0	0	0	0	0	0	0	0	0.0241205335544958	0	0	0	0	0	0	0	0	0	0	0	0	0	0	0	0
Echinostoma	0.440647897123145	0.852196404813628	0	0	0	0	0	0	0	0	0	0	0	0	0	0	0	0	0	0	0	0	0	0	0	0	0	0	0	0	0	0	0	0	0	0	0	0	0	0	0	0	0	0	0	0.00302185030218503	0	0	0
Flavonifractor	0.440647897123145	0.852196404813628	0	0	0	0	0	0	0	0	0	0	0	0	0	0	0	0	0	0	0	0	0	0	0	0	0	0.000946073793755913	0	0	0	0	0	0	0	0	0	0	0	0	0	0	0	0	0	0	0	0	0
Granulibacter	0.440647897123145	0.852196404813628	0	0	0	0	0	0	0	0	0	0	0	0	0	0	0	0	0	0	0	0	0	0	0	0	0	0	0	0	0	0	0	0	0	0	0	0	0	0	0	0	0	0	0	0	0	0	0
Hallella	0.440647897123145	0.852196404813628	0	0	0	0	0	0	0	0	0	0	0	0	0	0	0	0	0	0	0	0	0	0	0	0	0	0	0	0	0	0	0	0	0	0	0	0	0	0	0	0	0	0.0263157894736842	0	0	0	0	0
Helicobacter	0.440647897123145	0.852196404813628	0	0	0	0	0	0	0	0	0	0	0	0	0	0	0	0	0	0	0	0	0	0	0	0	0	0.00189214758751183	0	0	0	0	0	0	0	0	0	0	0	0	0	0	0	0	0	0	0	0	0
Inquilinus	0.440647897123145	0.852196404813628	0	0	0	0	0	0	0	0	0	0	0	0	0	0	0	0	0	0	0	0	0	0	0	0	0	0	0	0	0	0	0	0	0	0	0	0	0	0	0	0	0	0	0	0	0	0	0
Lacticaseibacillus	0.440647897123145	0.852196404813628	0	0	0	0	0	0	0	0	0	0	0	0	0	0	0	0	0	0	0	0	0	0	0	0	0	0	0	0	0	0	0	0	0	0.0055902975175289	0	0	0	0	0	0	0	0	0	0	0	0	0
Leptospira	0.440647897123145	0.852196404813628	0	0	0	0	0	0	0	0	0	0	0	0	0	0	0	0	0	0	0	0	0	0	0	0	0.0000474158368895211	0	0	0	0	0	0	0	0	0	0	0	0	0	0	0	0	0	0	0	0	0	0
Lodderomyces	0.440647897123145	0.852196404813628	0	0	0	0	0	0	0	0	0	0	0	0	0	0	0	0	0	0	0	0	0	0	0	0	0	0	0	0	0	0	0	0	0	0	0	0	0	0	0	0	0	0	0	0.000464900046490005	0	0	0
Metamycoplasma	0.440647897123145	0.852196404813628	0	0	0	0	0	0	0	0	0	0	0	0	0	0	0	0	0	0	0	0	0	0	0	0	0	0	0	0	0	0	0.000345566383302232	0	0	0	0	0	0	0	0	0	0	0	0	0	0	0	0
Mogibacterium	0.440647897123145	0.852196404813628	0	0	0	0	0	0	0	0	0	0	0	0	0	0	0	0	0	0	0	0	0	0	0	0	0	0.0307473982970672	0	0	0	0	0	0	0	0	0	0	0	0	0	0	0	0	0	0	0	0	0
Phialophora	0.440647897123145	0.852196404813628	0	0	0	0	0	0	0	0	0	0	0	0	0	0	0	0	0	0	0	0	0	0	0	0	0	0	0	0	0	0	0	0	0	0	0	0	0	0	0	0	0	0	0	0.000464900046490005	0	0	0
Phyllobacterium	0.440647897123145	0.852196404813628	0	0	0	0	0	0	0	0	0	0	0	0	0	0	0	0	0	0	0	0	0	0	0	0	0	0	0	0	0	0	0	0	0	0	0	0	0	0	0	0	0	0	0	0	0	0	0
Pyramidobacter	0.440647897123145	0.852196404813628	0	0	0	0	0	0	0	0	0	0	0	0	0	0	0	0	0	0	0	0	0	0	0	0	0	0	0	0	0	0	0	0	0	0	0	0	0	0	0	0	0	0	0	0	0	0	0
Raoultella	0.440647897123145	0.852196404813628	0	0	0	0	0	0	0	0	0	0	0	0	0	0	0	0	0	0	0	0	0	0	0	0	0	0	0	0	0	0	0	0	0	0	0	0	0	0	0	0	0	0	0	0	0	0	0
Rhizomucor	0.440647897123145	0.852196404813628	0	0	0	0	0	0	0	0	0	0	0	0	0	0	0	0	0	0	0	0	0	0	0	0	0	0	0	0	0	0	0	0	0	0	0	0	0	0	0	0	0	0	0	0.000464900046490005	0	0	0
Sclerotinia	0.440647897123145	0.852196404813628	0	0	0	0	0	0	0	0	0	0	0	0	0	0	0	0	0	0	0	0	0	0	0	0	0	0	0	0	0	0	0	0	0	0	0	0	0	0	0	0	0	0.0263157894736842	0	0	0	0	0
Shigella	0.440647897123145	0.852196404813628	0	0	0	0	0	0	0	0	0	0	0	0	0	0	0	0	0	0	0	0	0	0	0	0	0	0	0	0	0	0	0	0	0.00000992112704003175	0	0	0	0	0	0	0	0	0	0	0	0	0	0
Sphingopyxis	0.440647897123145	0.852196404813628	0	0	0	0	0	0	0	0	0	0	0	0	0	0	0	0	0	0	0	0	0	0	0	0	0	0	0	0	0	0	0	0	0	0	0	0	0	0	0	0	0	0	0	0	0	0	0
Suttonella	0.440647897123145	0.852196404813628	0	0	0	0	0	0	0	0	0	0	0	0	0	0	0	0	0	0	0	0	0	0	0	0	0	0	0	0	0	0	0	0	0.00000992112704003175	0	0	0	0	0	0	0	0	0	0	0	0	0	0
Tissierella	0.440647897123145	0.852196404813628	0	0	0	0	0	0	0	0	0	0	0	0	0	0	0	0	0	0	0	0	0	0	0	0	0	0	0	0	0	0	0	0	0	0	0	0	0	0	0	0	0	0	0	0	0	0	0
Yokenella	0.440647897123145	0.852196404813628	0	0	0	0	0	0	0	0	0	0	0	0	0	0	0	0	0	0	0	0	0	0	0	0	0	0	0	0	0	0	0	0	0.00000992112704003175	0	0	0	0	0	0	0	0	0	0	0	0	0	0
Actinomyces	0.448641425783525	0.859546656874977	0	0	0	0.0000400562636441648	0	0	0	0.0446134450363984	0	0.0574737389411086	0.111427158050952	0.0626589026490609	0	0	0.0123354365434579	0	0.0000984714544681423	0.287964865538642	0	0.0576923076923077	0.000223657280363986	0	0	0	0.0000203210729526519	0	0.0000859968467822847	0	0	0	0	0	0.000039684508160127	0.0142126208072769	0.0833333333333333	0	0	0	0	0	0.0386796699174794	0	0	0	0.0559135087910888	0.0820531439333772	0
Cellulosimicrobium	0.464970580132703	0.882583045622261	0	0	0.0150865491503891	0.0000778015890011662	0.0505708374837177	0.0015748031496063	0.0241691842900302	0.0000813371832933426	0.00884955752212389	0.0000311422714360378	0	0	0	0	0	0	0	0	0	0	0	0	0	0	0	0	0	0	0	0	0	0	0	0	0	0	0.0167597765363128	0	0	0.00233644859813084	0.000240060015003751	0.131578947368421	0	0	0.000218412143715191	0.0000453833760693458	0.0238611713665944
Roseomonas	0.473270531680397	0.890095954077811	0	0	0.00492297919644275	0	0.00038311240517968	0	0	0	0	0	0	0	0.0044543429844098	0	0	0	0	0	0	0	0	0	0	0	0	0	0	0	0	0	0	0	0	0	0	0	0	0	0	0	0	0	0	0	0	0	0
Megasphaera	0.486772133343514	0.903564926854028	0	0.0366492146596859	0	0.0000693281486149006	0	0	0	0.0362153808613608	0.00884955752212389	0	0	0.0398589354547691	0	0	0	0	0	0	0	0	0	0	0	0	0	0	0	0	0	0.00507696027077121	0	0	0	0	0	0	0	0	0.0568181818181818	0	0.0709377344336084	0	0	0	0	0	0
Conidiobolus	0.489247350638035	0.903564926854028	0	0	0	0.00000231093828716335	0	0	0	0	0.0147492625368732	0	0.000247341083353945	0	0.00935412026726058	0	0	0.012987012987013	0	0.0000175716235850725	0	0	0	0	0	0	0	0	0	0	0	0	0	0	0	0	0	0	0	0	0.000710227272727273	0.00155763239875389	0.0000600150037509377	0.0263157894736842	0	0.00232450023245002	0.000546030359287976	0	0
Clostridioides	0.51024054746523	0.91456175519817	0	0	0	0	0	0	0	0.0000135561972155571	0	0.0000148941298172355	0	0	0.00089086859688196	0	0.0000436652621007358	0	0	0	0	0	0	0	0	0	0.00017611596558965	0.00236518448438978	0	0	0	0	0	0	0	0	0	0	0	0	0	0	0	0	0	0	0	0	0
Eggerthia	0.530870531765911	0.91456175519817	0	0	0	0	0	0	0	0.0000406685916466713	0	0.0000189561652219361	0	0	0	0	0	0	0.00000895195040619475	0.00974017059850048	0	0	0	0	0	0	0.0000203210729526519	0	0.000171993693564569	0	0	0	0	0	0.0000148816905600476	0	0	0	0	0	0	0	0.000360090022505626	0	0	0	0	0.000953050897456262	0
Gardnerella	0.540925851381698	0.91456175519817	0	0	0	0	0	0	0	0	0	0.000866567553002792	0.00098936433341578	0	0	0	0	0	0	0	0	0	0	0	0	0	0	0	0	0	0	0	0	0	0.00000992112704003175	0	0	0	0	0	0	0	0	0	0	0	0	0	0
Rhizopus	0.540925851381698	0.91456175519817	0	0	0	0	0	0	0	0	0.00589970501474926	0	0	0	0.00178173719376392	0	0	0	0	0	0	0	0	0	0	0	0	0	0	0	0	0	0	0	0	0	0	0	0	0	0	0	0	0	0	0.000464900046490005	0	0	0
Trichomonas	0.540925851381698	0.91456175519817	0	0	0.00127044624424329	0	0	0	0	0.0032534873317337	0	0	0	0	0	0	0	0	0	0	0	0	0	0	0	0	0	0	0	0	0	0	0	0	0	0	0	0	0	0	0	0	0.000750187546886722	0	0	0	0	0	0
Escherichia	0.556321338848771	0.91456175519817	0	0	0.00127044624424329	0	0.000229867443107808	0	0	0	0	0	0	0	0	0	0.0000654978931511036	0	0.00544278584696641	0.00000439290589626812	0	0	0	0	0	0	0.0000270947639368692	0.000709555345316935	0	0.0134529147982063	0	0	0	0	0.000277791557120889	0.000189501610763691	0	0	0	0	0	0	0	0	0	0	0	0	0
Campylobacter	0.564035472265988	0.91456175519817	0	0	0.0412895029379069	0	0	0	0	0.0308674610598235	0	0	0	0	0.0409799554565702	0	0.0233390825928433	0	0.0190855582660072	0.00000439290589626812	0	0	0	0	0.0344615384615385	0	0.0339565129038813	0.065752128666036	0	0	0	0	0.000138226553320893	0	0.0436479984126197	0	0	0	0	0	0	0	0.0000600150037509377	0	0	0.000464900046490005	0	0	0
Pasteurella	0.56498833365247	0.91456175519817	0	0	0	0	0	0	0	0	0	0	0	0	0	0	0	0	0	0	0	0	0.0000109546423035422	0	0	0	0.0000135473819684346	0	0	0	0	0	0	0	0	0	0	0	0	0	0	0	0	0	0	0	0	0	0
Veillonella	0.577326688609816	0.91456175519817	0	0.0536649214659686	0	0.000248811022251254	0	0	0	0.328351430856616	0.023598820058997	0.183842306369542	0	0.259739194619864	0.0365256124721604	0	0.057921970176626	0.0714285714285714	0.0575140433721997	0.0593492568850563	0.162790697674419	0.134615384615385	0.0490293274032203	0	0.0387692307692308	0	0.135507688139267	0.129139072847682	0.158807510391286	0	0	0.00910629381900234	0	0	0.0748945880251997	0.0186659086602236	0	0.113110539845758	0	0	0.0710227272727273	0	0.163600900225056	0	0	0	0.0387681555094463	0.0566384533345436	0
Citrobacter	0.589553954062441	0.91456175519817	0	0	0	0	0	0	0	0.0000135561972155571	0	0	0	0	0	0	0	0	0	0	0	0	0	0	0	0	0	0	0	0	0	0	0	0	0.00000992112704003175	0	0	0	0	0	0	0	0	0	0	0	0	0	0
Mucor	0.589553954062441	0.91456175519817	0	0	0	0	0	0	0	0	0	0	0	0	0.0022271714922049	0	0	0	0	0.00000219645294813406	0	0	0	0	0	0	0	0	0	0	0	0	0	0	0	0	0	0	0	0	0	0	0	0	0	0.000929800092980009	0.000655236431145572	0	0
Mycobacteroides	0.589553954062441	0.91456175519817	0	0	0.000794028902652057	0	0	0	0	0	0	0.00000270802360313372	0	0	0	0	0	0	0	0	0	0	0	0	0	0	0	0	0	0	0	0	0	0	0	0	0	0	0	0	0	0	0	0	0	0	0	0	0
Schizophyllum	0.589553954062441	0.91456175519817	0	0	0.000476417341591234	0	0	0	0	0	0	0	0	0	0.00089086859688196	0	0	0	0	0	0	0	0	0	0	0	0	0	0	0	0	0	0	0	0	0	0	0.0077120822622108	0	0	0	0	0	0	0	0	0	0	0
Simplexvirus	0.589553954062441	0.91456175519817	0	0	0	0.000607006456761574	0	0	0	0	0	0.00174261318861655	0	0	0	0	0	0	0	0	0	0	0	0	0	0	0	0	0	0	0	0.000402933354823112	0	0	0	0	0	0	0	0	0	0	0	0	0	0	0	0	0
Staphylococcus	0.602686670547068	0.91456175519817	0	0	0.0014292520247737	0	0.0375450157076086	0	0.054380664652568	0.0000474466902544498	0.00884955752212389	0	0	0	0.0574610244988864	0	0	0	0	0.00000658935884440217	0	0	0	0	0.0283076923076923	0	0	0	0	0.130044843049327	0	0.00749456039970989	0	0	0.0000198422540800635	0	0.0833333333333333	0	0	0	0	0	0	0.0789473684210526	0	0.00348675034867503	0	0.000272300256416075	0
Chryseobacterium	0.61460081703768	0.91456175519817	0	0	0	0	0.000153244962071872	0	0	0	0	0	0	0	0	0	0	0	0	0	0	0	0	0	0	0	0	0	0	0	0	0	0	0	0.00000992112704003175	0	0	0	0	0	0	0	0	0	0	0	0	0	0
Pandoraea	0.61460081703768	0.91456175519817	0	0	0	0	0	0	0	0	0	0	0	0	0.00089086859688196	0	0	0	0	0	0	0	0	0	0	0	0	0.00165562913907285	0	0	0	0	0	0	0.000148816905600476	0	0	0	0	0	0	0	0	0	0	0	0	0	0
Gordonia	0.614600817037784	0.91456175519817	0	0	0.000952834683182468	0	0.000689602329323423	0	0	0	0	0	0	0	0	0	0	0	0	0	0	0	0	0	0	0	0	0	0	0	0	0	0	0	0	0.000758006443054766	0	0	0	0	0	0	0	0	0	0	0	0	0
Pseudomonas	0.621059340981315	0.91456175519817	0	0	0.0193743052247102	0.997516511654062	0.440502643475596	0	0.0996978851963746	0	0	0.00000406203540470059	0	0	0.00400890868596882	0	0.000523983145208829	0	0	0	0	0.15	0	0	0	0	0	0.00189214758751183	0	0	0	0	0.000138226553320893	0	0.000292673247680937	0.000947508053818457	0	0.0179948586118252	0.00837988826815642	0	0	0	0	0.184210526315789	0.00133244503664224	0	0	0.000226916880346729	0
Moraxella	0.631496190885956	0.91456175519817	0	0	0.0260441480069875	0	0.00996092253467167	0	0.0996978851963746	0	0	0	0	0	0.0360801781737194	0	0	0	0	0	0	0	0	0	0	0	0	0	0	0	0	0	0	0	0.0000198422540800635	0.00833807087360243	0	0	0	0	0	0	0	0	0	0.00209205020920502	0	0	0
Prevotella	0.637367490547548	0.91456175519817	0.0201649862511457	0.666230366492147	0.118151500714626	0.00103221910159963	0	0.162992125984252	0	0.416907289167243	0.0973451327433628	0.335381953189104	0	0.356105962437464	0.166146993318486	0	0.618059952404864	0.324675324675325	0.212570776357899	0.257069558370188	0.418604651162791	0.130769230769231	0.485697801585867	0.216843920666858	0.44	0.337662337662338	0.41657522183838	0.416035950804163	0.286684821556543	0.0986547085201794	0.163257646838056	0.137803207349504	0.109751883336789	0.207951070336391	0.451059080311523	0	0.125	0.159383033419023	0.0391061452513966	0	0.480823863636364	0.00623052959501558	0.257374343585896	0	0.11325782811459	0.00743840074384007	0.495249535874195	0.257459892441399	0.234273318872017
Dirofilaria	0.640105341831775	0.91456175519817	0	0	0	0	0	0	0	0	0	0	0	0	0.00579064587973274	0	0	0	0	0	0	0	0	0	0	0	0	0	0	0	0	0	0	0	0	0	0	0	0	0	0	0	0	0	0	0.00255695025569503	0.000764442503003167	0	0
Histoplasma	0.640105341831775	0.91456175519817	0	0	0	0	0	0	0	0	0	0	0	0	0.00311804008908686	0	0	0	0	0	0	0	0	0	0	0	0	0	0	0	0	0	0	0	0	0	0	0	0	0	0.000710227272727273	0	0	0	0	0	0.000218412143715191	0	0
Hoylesella	0.640105341831775	0.91456175519817	0.0339138405132906	0	0	0	0	0	0	0	0	0	0	0	0	0	0	0	0	0	0	0	0	0	0	0	0	0	0	0	0	0	0	0	0	0	0	0	0	0	0	0.0194704049844237	0	0.0263157894736842	0	0.0137145513714551	0	0	0
Odoribacter	0.640105341831775	0.91456175519817	0	0	0	0	0	0	0	0	0	0.00000541604720626745	0	0	0	0	0	0	0	0	0	0	0.0000164319634553133	0	0	0	0	0	0	0	0	0	0	0	0	0	0	0	0	0	0	0	0	0	0	0	0	0.0000453833760693458	0
Scedosporium	0.640105341831775	0.91456175519817	0	0	0	0	0	0	0	0	0	0	0	0	0.00178173719376392	0	0	0	0	0	0	0	0	0	0	0	0	0	0	0	0	0	0	0	0	0	0	0	0	0	0.000710227272727273	0	0	0	0	0.000464900046490005	0	0	0
Bacteroides	0.661067854102793	0.91456175519817	0	0	0	0	0	0	0	0	0	0.00000541604720626745	0	0	0	0	0	0	0	0.0000164733971110054	0	0	0.0000155190765966848	0	0	0	0.0000135473819684346	0	0.025684391572309	0	0	0	0.0319303338171263	0	0	0	0	0	0	0	0	0	0	0	0	0	0	0.0000907667521386916	0
Angiostrongylus	0.689193961221217	0.91456175519817	0	0	0	0	0	0	0	0	0	0	0	0	0.00356347438752784	0	0	0	0	0	0	0	0	0	0	0	0	0	0	0	0	0	0	0	0	0	0	0	0	0	0	0	0	0	0	0	0	0	0
Ascaris	0.689193961221217	0.91456175519817	0	0	0	0	0	0	0	0	0	0	0	0	0.00757238307349666	0	0	0	0	0	0	0	0	0	0	0	0	0	0	0	0	0	0	0	0	0	0	0	0	0	0	0	0	0	0	0	0	0	0
Atlantibacter	0.689193961221217	0.91456175519817	0	0	0.000317611561060823	0	0	0	0	0	0	0	0	0	0	0	0	0	0	0	0	0	0	0	0	0	0	0	0	0	0	0	0	0	0	0	0	0	0	0	0	0	0	0	0	0	0	0	0
Brugia	0.689193961221217	0.91456175519817	0	0	0	0	0	0	0	0	0	0	0	0	0.00579064587973274	0	0	0	0	0	0	0	0	0	0	0	0	0	0	0	0	0	0	0	0	0	0	0	0	0	0	0	0	0	0	0.00162715016271502	0	0	0
Dictyostelium	0.689193961221217	0.91456175519817	0	0	0	0	0	0	0	0	0	0	0	0	0.00935412026726058	0	0	0	0	0	0	0	0	0	0	0	0	0	0	0	0	0	0	0	0	0	0	0	0	0	0	0	0	0	0	0	0	0	0
Erwinia	0.689193961221217	0.91456175519817	0	0	0.000794028902652057	0	0	0	0	0	0	0	0	0	0	0	0	0	0	0	0	0	0	0	0	0	0	0	0	0	0	0	0	0	0	0	0	0	0	0	0	0	0	0	0	0	0	0	0
Kluyveromyces	0.689193961221217	0.91456175519817	0	0	0	0	0	0	0	0	0	0	0	0	0.00133630289532294	0	0	0	0	0	0	0	0	0	0	0	0	0.000473036896877956	0	0	0	0	0	0	0	0	0	0	0	0	0	0	0	0	0	0	0	0	0
Lautropia	0.689193961221217	0.91456175519817	0	0	0	0	0	0.0362204724409449	0	0	0	0	0	0	0	0	0	0	0	0	0	0	0	0	0	0	0	0	0	0	0	0	0	0	0	0	0	0	0	0	0	0	0	0	0	0	0	0	0
Nocardiopsis	0.689193961221217	0.91456175519817	0	0	0.000317611561060823	0	0	0	0	0	0	0	0	0	0	0	0	0	0	0	0	0	0	0	0	0	0	0	0	0	0	0	0	0	0	0	0	0	0	0	0	0	0	0	0	0	0	0	0
Plasmodium	0.689193961221217	0.91456175519817	0	0	0	0	0	0	0	0	0	0	0	0	0.0115812917594655	0	0	0	0	0	0	0	0	0	0	0	0	0	0	0	0	0	0	0	0	0	0	0	0	0	0	0	0	0	0	0.00116225011622501	0	0	0
Proteus	0.689193961221217	0.91456175519817	0	0	0	0	0	0	0	0	0	0	0	0	0.00178173719376392	0	0	0	0	0	0	0	0	0	0	0	0.0000135473819684346	0	0	0	0	0	0	0	0	0	0	0	0	0	0	0	0	0	0	0	0	0	0
Rickettsia	0.689193961221217	0.91456175519817	0	0	0	0	0	0	0	0	0	0	0	0	0.00089086859688196	0	0	0	0	0	0	0	0	0	0	0	0	0	0	0	0	0	0	0	0.0000148816905600476	0	0	0	0	0	0	0	0	0	0	0	0	0	0
Rodentolepis	0.689193961221217	0.91456175519817	0	0	0	0	0	0	0	0	0	0	0	0	0.00356347438752784	0	0	0	0	0	0	0	0	0	0	0	0	0	0	0	0	0	0	0	0	0	0	0	0	0	0	0	0	0	0	0.00116225011622501	0	0	0
Tropheryma	0.689193961221217	0.91456175519817	0	0	0	0	0.000229867443107808	0	0	0	0	0	0	0	0	0	0	0	0	0	0	0	0	0	0	0	0.0000135473819684346	0	0	0	0	0	0	0	0	0	0	0	0	0	0	0	0	0	0	0	0	0	0
Wuchereria	0.689193961221217	0.91456175519817	0	0	0	0	0	0	0	0	0	0	0	0	0.00400890868596882	0	0	0	0	0	0	0	0	0	0	0	0	0	0	0	0	0	0	0	0	0	0	0	0	0	0	0	0	0	0	0.00185960018596002	0	0	0
Massilia	0.695994912944762	0.91456175519817	0	0	0.00127044624424329	0	0.000689602329323423	0	0	0	0	0	0	0	0	0	0	0	0	0	0	0	0	0	0	0	0	0.000473036896877956	0.0000573312311881898	0	0	0	0	0	0	0	0	0	0	0	0	0	0	0	0	0	0	0	0
Streptococcus	0.705868175878336	0.91456175519817	0.00641613198900092	0.00523560209424084	0.0655867873590599	0.0000338937615450625	0.000229867443107808	0.139370078740157	0	0.0407363726327491	0.00884955752212389	0.0785353925144812	0.0779124412564927	0.193963749692446	0.00133630289532294	0	0.0834661485055564	0	0.277535080455654	0.0880360306141612	0.255813953488372	0.223076923076923	0.059675413948546	0.0814027019258408	0	0.112554112554113	0.0762853078642552	0.0115894039735099	0.100988963737996	0.121076233183857	0.00365922311878401	0.00701104037392215	0.00843181975257447	0.253822629969419	0.152487722605288	0.13606215652833	0	0.123393316195373	0.0698324022346369	0	0.0642755681818182	0.00233644859813084	0.231807951987997	0	0.292471685542971	0.00139470013947001	0.0730588620727312	0.0274115591458849	0.0130151843817787
Alphatorquevirus	0.726372081574324	0.91456175519817	0	0	0	0	0	0	0	0	0	0	0	0	0	0	0	0.0584415584415584	0	0	0	0	0	0	0	0	0	0	0	0	0	0	0	0	0	0	0	0	0	0	0	0	0	0	0	0	0	0	0
Brucella	0.726372081574324	0.91456175519817	0	0	0.000635223122121645	0	0	0	0	0	0	0	0	0	0	0	0	0	0	0	0	0	0	0	0	0	0	0	0	0	0	0	0	0	0	0	0	0	0	0	0	0	0	0	0	0	0	0	0
Chaetomium	0.726372081574324	0.91456175519817	0	0	0	0	0.000153244962071872	0	0	0	0	0	0	0	0	0	0	0	0	0	0	0	0	0	0	0	0	0	0	0	0	0.000161173341929245	0	0	0	0	0	0	0	0	0	0	0	0	0	0	0	0	0
Halomonas	0.726372081574324	0.91456175519817	0	0	0.000317611561060823	0	0	0	0	0	0	0	0	0	0	0	0	0	0	0	0	0	0	0	0	0	0	0	0	0	0	0	0	0	0	0	0	0	0	0	0	0	0	0	0	0	0	0	0
Leuconostoc	0.726372081574324	0.91456175519817	0	0	0	0	0	0	0	0	0	0.00000270802360313372	0	0	0	0	0	0	0	0	0	0	0	0	0	0	0	0	0.0000573312311881898	0	0	0	0	0	0	0	0	0	0	0	0	0	0	0	0	0	0	0	0
Salmonella	0.726372081574324	0.91456175519817	0	0	0	0	0	0	0	0	0	0.00000270802360313372	0	0	0	0	0	0	0	0	0	0	0	0	0	0	0.0000135473819684346	0	0	0	0	0	0	0	0	0	0	0	0	0	0	0	0	0	0	0	0	0	0
Tannerella	0.726372081574324	0.91456175519817	0	0	0	0	0	0	0	0	0	0	0	0	0	0	0	0	0	0	0	0	0.0362671691195937	0	0	0	0	0.0501419110690634	0	0	0	0	0	0	0	0	0	0	0	0	0	0	0	0	0	0	0	0	0
Granulicatella	0.727188127303911	0.91456175519817	0	0	0	0	0	0	0	0	0	0	0	0	0	0	0	0	0.058102634111407	0.125328506994055	0	0	0.0440422264945327	0	0	0	0.0395380342748764	0	0	0	0.263839369487709	0	0	0	0.0775732923260082	0.0089065757058935	0	0	0	0	0	0	0	0	0	0	0	0	0
Stutzerimonas	0.736595018898922	0.920743773623652	0	0	0.0098459583928855	0.00000693281486149006	0.00521032871044364	0.0031496062992126	0.00906344410876133	0.0000135561972155571	0.0117994100294985	0.00000270802360313372	0	0	0.00534521158129176	0	0.000196493679453311	0	0	0	0	0	0	0	0	0	0	0.000709555345316935	0.0000859968467822847	0.00896860986547085	0	0	0.000691132766604465	0	0.000282752120640905	0.000379003221527383	0	0.0102827763496144	0.00558659217877095	0	0.000710227272727273	0	0	0	0.00133244503664224	0	0	0.0000453833760693458	0
Gemella	0.754150797362974	0.931213517264794	0	0	0	0	0	0	0	0	0	0.0209086502397955	0	0	0	0	0.0415474968888501	0	0	0	0	0	0	0.103420523138833	0	0.268398268398268	0	0	0	0	0	0	0	0.0856269113149847	0	0	0	0	0.0474860335195531	0	0.0465198863636364	0	0	0	0	0	0.0536201812820793	0	0
Serratia	0.755227251206432	0.931213517264794	0	0	0.00127044624424329	0	0.00038311240517968	0.0062992125984252	0	0	0	0	0	0	0	0	0	0	0	0	0	0	0	0	0	0	0.0000135473819684346	0.00496688741721854	0.000200659309158664	0	0	0.000161173341929245	0	0	0.0000595267622401905	0	0	0	0	0	0	0	0	0	0	0	0	0	0
Ralstonia	0.758598328698637	0.931213517264794	0	0	0.190566936636494	0.00000462187657432671	0.0855873113171405	0	0.211480362537764	0	0	0	0	0	0.00267260579064588	0	0	0	0	0.000266869033198288	0	0	0	0	0	0	0	0.00189214758751183	0	0	0	0	0	0	0.000178580286720571	0.00161076369149138	0	0	0	0	0	0.0155763239875389	0	0.0921052631578947	0.0379746835443038	0	0	0	0.0433839479392625
Dolosigranulum	0.769484364881547	0.938954135718555	0	0	0.000317611561060823	0	0.000536357367251552	0	0	0	0	0	0	0	0	0	0	0	0	0.0000307503412738768	0	0	0	0	0.0172307692307692	0	0	0	0	0	0	0	0	0	0.0000297633811200952	0	0	0	0	0	0	0	0	0	0	0	0	0	0
Stenotrophomonas	0.782095131157917	0.948695277440076	0	0	0.0150865491503891	0.00000154062552477557	0.000842847291395295	0	0	0	0	0	0	0	0.00311804008908686	0	0	0	0	0	0	0.0884615384615385	0	0	0	0	0.0000135473819684346	0.00662251655629139	0	0	0	0.0377951486824079	0	0	0.000198422540800635	0.00123176046996399	0	0	0	0	0	0	0	0	0	0	0	0	0
Schaalia	0.809077648516057	0.960172440430604	0	0	0	0.00000385156381193892	0	0	0	0.000948933805088996	0	0.000496922331175039	0.000371011625030918	0.00041007135241532	0	0	0.000698644193611772	0	0	0.0739886157843698	0	0	0.000218179959212215	0	0	0	0	0	0.000229324924752759	0	0.000844436104334772	0	0.000138226553320893	0	0	0	0	0	0	0	0.000710227272727273	0	0.00054013503375844	0	0	0	0	0.00138419297011505	0
Rothia	0.810997417989153	0.960172440430604	0.0614115490375802	0.150523560209424	0.0211211688105447	0.000100140659110412	0	0.0464566929133858	0	0	0	0.223345600680256	0.53512243383626	0.0519970474862626	0.0476614699331849	0	0.152457262624719	0.0584415584415584	0.0454580041626569	0.0664591750781663	0.0852713178294574	0	0.156969982454315	0.205921241736131	0	0.151515151515152	0.0791234843866423	0.0553453169347209	0	0.192825112107623	0.318540063801839	0.00531872028366508	0	0.299694189602446	0.113274467979562	0.688838355126019	0	0.197943444730077	0.226256983240223	0	0	0.0186915887850467	0.053053263315829	0	0.222518321119254	0.00371920037192004	0.224418477667358	0	0.160520607375271
Cunninghamella	0.820310913613766	0.960172440430604	0	0	0	0	0	0	0	0	0.00884955752212389	0	0	0	0.00534521158129176	0	0	0	0	0	0	0	0	0	0	0	0	0	0	0	0	0	0	0	0	0	0	0	0	0	0.00106534090909091	0	0	0	0	0.000697350069735007	0.000436824287430381	0	0
Cladosporium	0.828913108767184	0.960172440430604	0	0	0.00254089248848658	0	0.000459734886215616	0	0	0	0	0	0	0	0.00267260579064588	0	0	0	0	0	0	0	0.000781431150986009	0	0	0	0	0.000709555345316935	0	0	0	0	0.000138226553320893	0	0.0000545661987201746	0.000189501610763691	0	0	0	0	0	0	0	0	0	0	0	0	0
Thomasclavelia	0.834197639057366	0.960172440430604	0	0	0	0	0	0	0	0	0	0.0000771786726893112	0	0	0	0	0	0	0.000266320524584294	0.00000329467942220109	0	0	0	0	0	0	0.00100927995664838	0.00827814569536424	0	0	0	0	0	0	0.000128974651520413	0	0	0	0	0	0	0	0	0	0	0	0	0	0
Klebsiella	0.841010321271685	0.960172440430604	0	0	0.000476417341591234	0	0.000536357367251552	0	0	0	0.185840707964602	0	0	0	0.00089086859688196	0	0	0	0.00000447597520309737	0	0	0	0	0	0.403692307692308	0	0	0.00189214758751183	0	0	0	0.746554919816262	0	0	0.000352200009921127	0	0	0	0	0	0.00497159090909091	0	0	0	0	0	0.000218412143715191	0	0
Cupriavidus	0.845631098295494	0.960172440430604	0	0	0	0	0.000536357367251552	0	0	0	0	0	0	0	0.00089086859688196	0	0	0	0	0	0	0	0	0	0	0	0	0	0	0	0	0	0	0	0.000114092960960365	0.000379003221527383	0	0	0	0	0	0	0	0	0	0	0	0	0
Actinobacillus	0.853014131424111	0.960172440430604	0	0	0	0	0	0	0	0	0	0	0	0	0	0	0	0	0	0	0	0	0.00000547732115177109	0	0	0	0	0	0	0	0	0	0	0	0	0	0	0	0	0	0	0	0	0	0	0	0	0.0000453833760693458	0
Nakaseomyces	0.853014131424111	0.960172440430604	0	0	0	0	0	0	0	0	0	0	0	0	0	0	0	0	0	0.00000329467942220109	0	0	0	0	0	0	0.000738332317279686	0	0	0	0	0.00032234668385849	0	0	0	0	0	0	0	0	0	0	0	0	0	0	0	0	0
Parvimonas	0.853014131424111	0.960172440430604	0	0	0	0	0	0	0	0	0	0	0	0	0	0	0	0	0	0.0285231379844689	0	0	0	0	0	0	0	0	0.0911566575892217	0	0	0	0.1051904070772	0	0	0	0	0	0	0	0	0	0	0	0	0	0	0	0
Sneathia	0.853014131424111	0.960172440430604	0	0	0	0	0	0	0	0	0	0.0000257262242297704	0	0	0	0	0	0	0	0	0	0	0	0	0	0	0	0	0	0	0	0.000564106696752357	0	0	0	0	0	0	0	0	0	0	0	0	0	0	0	0	0
Treponema	0.853014131424111	0.960172440430604	0	0	0	0	0	0	0	0	0	0	0	0	0	0	0	0	0	0	0	0	0.00000365154743451406	0	0	0	0.0000135473819684346	0	0	0	0	0	0	0	0	0	0	0	0	0	0	0	0	0	0	0	0	0.0000453833760693458	0
Corynebacterium	0.853705026766983	0.960172440430604	0	0	0.00127044624424329	0	0.00827522795188108	0	0.166163141993958	0	0	0.00000406203540470059	0	0	0	0	0.000174661048402943	0	0	0	0	0	0.0617933114605642	0	0	0	0.0000270947639368692	0	0	0	0	0	0	0	0	0.000189501610763691	0	0.0077120822622108	0	0.511627906976744	0	0	0	0.157894736842105	0	0.00581125058112506	0	0	0.00433839479392625
Agrobacterium	0.871111741640914	0.960172440430604	0	0	0	0	0	0	0	0	0.498525073746313	0	0	0	0	0	0	0.305194805194805	0	0	0	0	0	0	0	0	0	0	0	0	0	0	0	0	0	0	0	0	0	0	0	0	0	0	0	0	0	0	0
Capnocytophaga	0.876014692089534	0.960172440430604	0.0100824931255729	0	0.0681276798475464	0	0	0	0	0	0	0.0409818751980242	0.0526836507543903	0	0	0	0	0	0	0	0	0	0	0.034147743604484	0	0	0	0.102175969725639	0	0	0.0827547382248077	0	0	0	0.0548886353489756	0	0	0	0	0	0	0	0	0	0	0	0	0	0.130151843817787
Eikenella	0.878002345701719	0.960172440430604	0	0	0	0	0	0	0	0	0	0.00000270802360313372	0	0	0	0	0	0	0.0000134279256092921	0	0	0	0.00000273866057588555	0	0	0	0	0	0.0000573312311881898	0	0	0	0	0	0	0	0	0	0	0	0	0	0	0	0	0	0	0.0000453833760693458	0
Geotrichum	0.885419926577072	0.960172440430604	0	0	0	0	0	0	0	0	0	0	0	0	0.00089086859688196	0	0	0	0	0	0	0	0	0	0	0	0	0	0	0	0	0	0	0	0	0	0	0	0	0	0	0	0	0	0	0.000929800092980009	0	0	0
Achromobacter	0.896726877030332	0.960172440430604	0	0	0.000317611561060823	0	0.000153244962071872	0	0	0	0	0	0	0	0	0	0	0	0	0	0	0	0	0	0	0	0	0	0	0	0	0.000161173341929245	0	0	0.00000992112704003175	0	0	0	0	0	0	0.882398753894081	0	0	0	0	0	0	0
Botrytis	0.896726877030332	0.960172440430604	0	0	0	0	0	0	0	0	0	0	0	0	0.00133630289532294	0	0	0	0	0.00000549113237033515	0	0	0	0	0	0	0	0	0	0	0	0	0	0	0	0	0	0	0	0	0	0	0	0	0	0.000697350069735007	0	0	0
Candida	0.912524010991345	0.960172440430604	0	0	0	0	0.000536357367251552	0	0	0	0.00589970501474926	0.00000270802360313372	0.0218896858768241	0	0.00267260579064588	0	0	0.038961038961039	0	0.00281695090598193	0	0	0.00000273866057588555	0	0	0	0	0.000709555345316935	0	0	0.00938262338149747	0.000161173341929245	0	0	0.000153777469120492	0.0198976691301876	0	0	0	0	0	0	0.000360090022505626	0	0	0	0	0	0
Fusobacterium	0.916094828886883	0.960172440430604	0	0	0	0	0	0	0	0	0	0.0000108320944125349	0	0	0	0	0	0	0	0.0000219645294813406	0	0	0	0.0386317907444668	0	0	0	0	0.0000573312311881898	0	0	0	0.275416407491879	0	0	0	0	0	0	0	0	0	0	0	0	0	0	0.0495132632916563	0
Blastomyces	0.918018528411699	0.960172440430604	0	0	0	0	0	0	0	0	0	0	0	0	0.00089086859688196	0	0	0	0	0	0	0	0	0	0	0	0	0	0	0	0	0	0	0	0	0	0	0	0	0	0	0	0	0	0	0.000464900046490005	0.000218412143715191	0	0
Elizabethkingia	0.918018528411699	0.960172440430604	0	0	0	0	0	0	0	0	0	0	0	0	0.00089086859688196	0	0	0	0	0	0	0	0	0	0	0	0	0	0	0	0	0	0	0	0.0000198422540800635	0	0	0	0	0	0	0	0	0	0	0	0	0	0
Kocuria	0.918018528411699	0.960172440430604	0	0	0	0	0	0	0	0	0	0	0	0	0.135857461024499	0	0	0	0	0	0	0	0	0	0	0	0	0	0	0	0	0	0	0	0	0	0	0	0	0	0	0	0	0	0	0	0	0	0
Onchocerca	0.918018528411699	0.960172440430604	0	0	0	0	0	0	0	0	0	0	0	0	0.00534521158129176	0	0	0	0	0	0	0	0	0	0	0	0	0	0	0	0	0	0	0	0	0	0	0	0	0	0	0	0	0	0	0.00139470013947001	0	0	0
Paracoccidioides	0.918018528411699	0.960172440430604	0	0	0	0	0	0	0	0	0	0	0	0	0.00089086859688196	0	0	0	0	0	0	0	0	0	0	0	0	0	0	0	0.000187652467629949	0	0	0	0	0	0	0	0	0	0	0	0	0	0	0.000464900046490005	0	0	0
Schistosoma	0.918018528411699	0.960172440430604	0	0	0	0	0	0	0	0	0	0	0	0	0.0115812917594655	0	0	0	0	0	0	0	0	0	0	0	0	0	0	0	0	0	0	0	0	0	0	0	0	0	0	0	0	0	0	0.00395165039516504	0.000982854646718357	0	0
Roseolovirus	0.937020229245056	0.968440211118874	0	0	0	0.00000231093828716335	0	0.0125984251968504	0	0	0	0	0	0	0	0	0	0	0.00000447597520309737	0	0	0	0	0	0	0	0.0000474158368895211	0	0	0	0	0	0	0	0.0000148816905600476	0	0	0	0	0	0	0	0	0	0	0.803114830311483	0	0.0000453833760693458	0
Lymphocryptovirus	0.938691655658114	0.968440211118874	0	0	0	0.0000154062552477557	0.000306489924143744	0	0	0.0159353098268874	0	0.000166543451592724	0	0	0	0.0833333333333333	0.0000436652621007358	0	0.00000447597520309737	0	0	0	0	0	0.00184615384615385	0	0.000142247510668563	0.00378429517502365	0.000229324924752759	0	0.00497279039219366	0	0	0	0	0.0685048322910745	0	0	0	0	0	0	0	0	0	0	0	0	0
Peptoniphilus	0.942647029358857	0.968440211118874	0	0	0	0	0.000153244962071872	0	0	0	0	0.00000947808261096804	0	0	0.00400890868596882	0	0	0	0.00000895195040619475	0	0	0	0	0	0	0	0.0000270947639368692	0.00236518448438978	0	0	0	0.000161173341929245	0	0	0.00000992112704003175	0	0	0	0	0	0	0	0	0.0263157894736842	0	0	0	0	0
Penicillium	0.944819718164755	0.968440211118874	0	0	0.000317611561060823	0	0	0	0	0	0	0	0	0	0.00133630289532294	0.125	0	0	0	0	0	0.0230769230769231	0	0	0.00246153846153846	0	0	0.000473036896877956	0	0	0	0	0	0	0.00000992112704003175	0	0	0	0	0	0.0078125	0	0	0	0	0.000464900046490005	0	0	0
Malassezia	0.978987325217913	0.9894855043138	0	0	0.0517706844529141	0	0.028733430388476	0	0.175226586102719	0	0	0	0	0	0	0	0	0	0	0	0	0	0	0	0	0	0	0	0	0	0	0	0	0	0	0	0.25	0.0719794344473008	0	0	0	0	0	0.105263157894737	0	0	0	0	0
Leptotrichia	0.980867683875903	0.9894855043138	0	0	0	0	0	0	0	0	0	0.0524530631808987	0.00816225575068019	0.0109078979742475	0	0	0.00761958823657839	0	0	0	0	0	0	0	0.0332307692307692	0	0	0	0	0	0	0	0	0	0	0	0	0	0	0	0	0	0	0	0	0	0.0250081904553893	0.0869999319249359	0
Anaerococcus	0.981593518835517	0.9894855043138	0	0	0.000317611561060823	0	0.000766224810359359	0	0	0	0	0.00000541604720626745	0	0	0.00311804008908686	0	0	0	0	0	0	0	0	0	0	0	0	0	0	0	0	0	0.000276453106641786	0	0.0000347239446401111	0	0	0	0	0	0.000710227272727273	0	0	0	0	0.000464900046490005	0	0	0
Burkholderia	0.984658745756171	0.9894855043138	0	0	0.00428775607432111	0.000010784378673429	0.0109570147881388	0	0.00604229607250755	0.0000271123944311142	0	0	0	0	0.00089086859688196	0	0	0	0	0.00000439290589626812	0	0	0	0	0	0	0	0.00283822138126774	0	0	0	0.000161173341929245	0.000691132766604465	0	0.000674636638722159	0.00900132651127535	0	0	0.00837988826815642	0	0	0.00233644859813084	0.0000900225056264066	0	0	0	0	0	0.00433839479392625
Enterobacter	1	1	0	0	0.00587581387962522	0	0.000153244962071872	0	0	0	0	0	0	0	0.00133630289532294	0	0	0	0	0	0	0	0	0	0	0	0	0.00165562913907285	0	0	0	0.000161173341929245	0	0	0	0	0	0	0	0	0	0	0	0	0	0	0	0	0
[truncated: 12 more columns]
