# Supplementary material for: Enrichment of prevotella melaninogenica in the lower respiratory tract links to checkpoint inhibitor pneumonitis and radiation pneumonitis
Source: Front Cell Infect Microbiol. 2025 Oct 3;15:1594460. doi: 10.3389/fcimb.2025.1594460 (PMC12531214; doi:10.3389/fcimb.2025.1594460)
Supplement: Supplementary file 2 [file DataSheet1.zip › Data-all result/diff/All_order_difftest.xls]

p-value	q-value	A22B2023060505	A23B2023082912	A23B2023090106	A23B2023090506	A23B2023102405	A23B2023122907	A23B2024010909	A23B2024022711	A23B2024053105	A23B2024062710	A23B2024072511	A23B2024080213	A23B2024090320	A23B2024090321	A23B2023070610	A23B2024090513	CF221P0101	CF23550207	CF23BL0060	CF24130032	CF24930011	CF24960051	A21B2021102810	A22B2022021507	A22B2022021809	A22B2022030807	A22B2022031806	A22B2022101204	A22B2023033105	A22B2023041207	A22B2023042604	A22B2023042811	A22S2022092703	A22S2022093001	A23B2023070620	A23B2023071807	A23B2023110803	A23B2023120110	A23B2023122906	A23B2024010514	A23B2024012308	A23B2024012409	A23B2024020610	A23B2024022408	A23B2024022707	A23B2024030705	A23B2024031510	A23B2024031513
Neisseriales	0.0051063758978594	0.347233561054439	0	0	0	0	0	0	0	0.0000135561972155571	0	0.000128631121148852	0.000247341083353945	0	0.00133630289532294	0	0	0	0.104708725913658	0.0000175716235850725	0	0	0.0000346897006278836	0	0	0.12987012987013	0	0	0.000544646696287803	0	0	0.000161173341929245	0.000691132766604465	0.152905198776758	0.000307554938240984	0.00369528140989198	0	0.0925449871465296	0	0.0465116279069767	0.00248579545454545	0.0171339563862928	0.00234058514628657	0	0	0.0213854021385402	0	0.0626290589756972	0.216919739696312
Sphingobacteriales	0.0131306683854976	0.446442725106919	0	0	0.00222328092742576	0.00000308125104955114	0.0173933031951575	0	0	0	0.00589970501474926	0	0	0	0.0191536748329621	0	0	0	0	0	0	0	0	0	0	0	0	0	0	0	0	0	0	0	0	0	0	0	0	0	0	0	0	0	0	0	0	0	0
Rhodobacterales	0.0223101319835802	0.505696324961152	0	0	0.000317611561060823	0	0.000229867443107808	0	0	0	0	0	0	0	0	0	0	0	0	0.00000658935884440217	0	0	0	0	0	0	0	0	0	0	0	0	0	0	0	0	0	0	0	0	0	0	0	0	0	0	0	0	0
Eggerthellales	0.0643474454204564	0.9167957893017	0	0	0	0	0	0	0	0	0	0	0	0	0	0	0	0	0	0.0000153751706369384	0	0	0.0000200835108898273	0	0	0	0	0	0	0	0	0	0	0	0	0	0	0	0	0	0	0	0	0	0	0	0	0	0
Pneumocystales	0.0886320618332706	0.9167957893017	0	0	0	0	0.00038311240517968	0.0228346456692913	0.0181268882175227	0	0	0.00317380366287273	0	0	0	0.0833333333333333	0.0000654978931511036	0	0	0	0	0	0	0	0	0	0	0	0.0000573312311881898	0	0	0	0	0	0	0	0	0	0.00837988826815642	0	0	0	0	0	0	0.000697350069735007	0	0	0
Caulobacterales	0.0970498731146692	0.9167957893017	0	0	0.00794028902652056	0	0.000612979848287487	0	0	0	0	0	0	0	0.00133630289532294	0	0.0000436652621007358	0	0	0	0	0.00769230769230769	0	0	0	0	0	0.00118259224219489	0	0	0	0	0	0	0.0000297633811200952	0	0	0	0	0	0	0	0	0	0	0	0	0	0
Propionibacteriales	0.113539563874905	0.9167957893017	0	0	0.000317611561060823	0	0.00934794268638419	0	0	0	0	0	0	0	0	0	0	0	0	0	0	0	0.00000547732115177109	0	0	0	0	0	0	0	0	0	0	0	0	0.00549554671214705	0	0	0	0	0	0	0	0	0	0	0	0	0
Hypocreales	0.138860241731529	0.9167957893017	0.00366636113657195	0.00261780104712042	0.000317611561060823	0	0.000153244962071872	0	0	0	0	0.00000406203540470059	0	0	0.0102449888641425	0	0	0	0	0.00000988403826660326	0	0	0.0000264737189002269	0.00137970681230239	0	0	0	0	0	0	0	0	0	0	0	0	0	0	0	0	0	0	0	0.0526315789473684	0	0.00255695025569503	0.000764442503003167	0	0
Eurotiales	0.166165515436283	0.9167957893017	0	0.00785340314136126	0.00539939653803398	0	0.0211478047659183	0	0.00604229607250755	0	0.0294985250737463	0.000029788259634471	0.000247341083353945	0	0.0195991091314031	0.125	0.000130995786302207	0	0.00000447597520309737	0.00000439290589626812	0.0155038759689922	0.0230769230769231	0.0000146061897380562	0	0.00246153846153846	0	0	0.00165562913907285	0	0.260089686098655	0.00159504597485457	0	0	0	0.0000297633811200952	0	0	0	0.00837988826815642	0	0.0838068181818182	0	0	0	0	0.00209205020920502	0	0	0
Chlamydiales	0.19468303401732	0.9167957893017	0	0	0	0	0	0	0	0	0	0	0	0	0.00133630289532294	0	0	0	0	0	0	0	0	0	0	0	0	0	0	0	0	0	0	0	0	0	0	0	0	0	0	0	0	0	0	0	0	0	0
Thiotrichales	0.19468303401732	0.9167957893017	0	0	0	0	0	0	0	0	0	0	0	0	0.00089086859688196	0	0	0	0	0	0	0	0	0	0	0	0	0	0	0	0	0	0	0	0	0	0	0	0	0	0	0	0	0	0	0	0	0	0
Trichinellida	0.19468303401732	0.9167957893017	0	0	0	0	0	0	0	0	0	0	0	0	0.00801781737193764	0	0	0	0	0	0	0	0	0	0	0	0	0	0	0	0	0	0	0	0	0	0	0	0	0	0	0	0	0	0	0	0	0	0
Pasteurellales	0.260524893337222	0.9167957893017	0.0183318056828598	0	0.00111164046371288	0	0	0.548818897637795	0	0	0.00589970501474926	0	0.188473905515706	0	0.0044543429844098	0	0.0000654978931511036	0	0.000114137367678983	0.00000329467942220109	0	0	0.0996050851449573	0.253981029031331	0	0	0.206123416649732	0	0.0466676221871865	0	0	0.000161173341929245	0.0588845117147004	0	0.000486135224961556	0	0	0.0668380462724936	0.195530726256983	0.0930232558139535	0.0983664772727273	0.0218068535825545	0.0315978994748687	0	0.209193870752831	0.0915853091585309	0.000655236431145572	0.00186071841884318	0.169197396963124
Sphingomonadales	0.264052571135682	0.9167957893017	0	0	0.00111164046371288	0	0.242586774959773	0	0	0.00128783873547792	0.0589970501474926	0.00000270802360313372	0.000865693791738808	0	0.0129175946547884	0.0833333333333333	0	0.0137931034482759	0	0.00000219645294813406	0	0	0	0	0	0	0	0	0	0	0	0	0	0	0	0	0	0.0051413881748072	0.326815642458101	0	0	0	0.0000600150037509377	0	0.00199866755496336	0	0.0022933275090095	0.000113458440173364	0
Pleosporales	0.26629125115689	0.9167957893017	0	0	0	0	0	0	0	0	0.00589970501474926	0	0	0	0.00133630289532294	0	0	0	0	0	0	0	0	0	0	0	0	0	0	0	0	0	0	0	0	0	0	0	0	0	0	0	0	0	0	0.000929800092980009	0	0	0
Ophiostomatales	0.271393039723366	0.9167957893017	0	0	0	0	0	0	0	0	0	0	0	0	0	0	0	0	0	0	0	0	0	0	0	0	0	0	0	0	0	0	0	0	0	0	0	0	0	0	0	0	0	0	0	0.000464900046490005	0.000218412143715191	0	0
Plagiorchiida	0.271393039723366	0.9167957893017	0	0	0	0	0	0	0	0	0	0	0	0	0	0	0	0	0	0	0	0	0	0	0	0	0	0	0	0	0	0	0	0	0	0	0	0	0	0	0	0	0	0	0	0.00441655044165504	0	0	0
Dothideales	0.284406910615083	0.9167957893017	0	0	0.00539939653803398	0	0.000153244962071872	0	0	0	0	0	0	0	0	0	0	0	0	0	0	0	0	0	0	0	0	0	0	0	0	0	0	0	0	0	0	0	0	0	0	0	0	0	0	0	0	0	0
Onygenales	0.309635199387199	0.9167957893017	0	0	0	0	0	0	0	0	0	0	0	0	0.00489977728285078	0	0	0	0	0	0	0	0	0	0	0	0	0	0	0	0.000187652467629949	0	0	0	0	0	0	0	0	0	0.000710227272727273	0	0	0	0	0.00139470013947001	0.000436824287430381	0	0
Aeromonadales	0.322318984675948	0.9167957893017	0	0	0.000476417341591234	0.00000154062552477557	0.000229867443107808	0	0	0	0	0	0	0	0	0	0	0	0	0	0	0	0	0	0	0	0	0	0	0	0	0	0	0	0	0	0	0	0	0	0	0	0	0	0	0	0	0	0
Eubacteriales	0.335576573074287	0.9167957893017	0	0	0	0	0	0	0	0.0000135561972155571	0	0.0000270802360313372	0	0.000164028540966128	0.00579064587973274	0	0.0000436652621007358	0	0.00000447597520309737	0.00000988403826660326	0	0	0.00000273866057588555	0	0	0	0.00017611596558965	0.0340586565752129	0	0	0	0.0205496010959787	0.000691132766604465	0	0	0	0	0	0	0	0	0	0	0	0	0.00116225011622501	0	0	0
Mycobacteriales	0.338351203911986	0.9167957893017	0.846012832263978	0	0.0139749086866762	0	0.00919469772431231	0	0.166163141993958	0	0	0.00000677005900783431	0	0	0.00311804008908686	0	0.000174661048402943	0	0.00000447597520309737	0.000101036835614167	0	0.115384615384615	0.061798788781716	0.000689853406151193	0	0	0.0000406421459053038	0	0	0	0.0000938262338149747	0	0	0	0.0000347239446401111	0.000947508053818457	0	0.0102827763496144	0	0.511627906976744	0	0	0	0.157894736842105	0	0.00581125058112506	0	0	0.00433839479392625
Micrococcales	0.379220458784928	0.9167957893017	0.0614115490375802	0.150523560209424	0.0373193584246467	0.000177942248111578	0.0513370622940771	0.0480314960629921	0.0241691842900302	0.0000813371832933426	0.00884955752212389	0.223376742951692	0.53512243383626	0.0519970474862626	0.183518930957684	0.0833333333333333	0.152457262624719	0.0620689655172414	0.0454580041626569	0.0664624697575885	0.0852713178294574	0	0.15697272111489	0.205921241736131	0	0.151515151515152	0.0791370317686107	0.0553453169347209	0	0.192825112107623	0.318540063801839	0.00531872028366508	0	0.299694189602446	0.113274467979562	0.689027856736782	0	0.197943444730077	0.243016759776536	0	0	0.0210280373831776	0.0532933233308327	0.131578947368421	0.222518321119254	0.00371920037192004	0.224636889811073	0.0000453833760693458	0.184381778741866
Erysipelotrichales	0.424561193041893	0.9167957893017	0	0	0	0	0	0	0	0.0000406685916466713	0	0.0000961348379112472	0	0	0	0	0	0	0.000275272474990489	0.00974346527792268	0	0	0	0	0	0	0.00102960102960103	0.00827814569536424	0.000171993693564569	0	0	0	0	0	0.00014385634208046	0	0	0	0	0	0	0	0.000360090022505626	0	0	0	0	0.000953050897456262	0
Cardiobacteriales	0.440647897123145	0.9167957893017	0	0	0	0	0	0	0	0	0	0	0	0	0	0	0	0	0	0	0	0	0	0	0	0	0	0	0	0	0	0	0	0	0.00000992112704003175	0	0	0	0	0	0	0	0	0	0	0	0	0	0
Leptospirales	0.440647897123145	0.9167957893017	0	0	0	0	0	0	0	0	0	0	0	0	0	0	0	0	0	0	0	0	0	0	0	0	0.0000474158368895211	0	0	0	0	0	0	0	0	0	0	0	0	0	0	0	0	0	0	0	0	0	0
Mycoplasmoidales	0.440647897123145	0.9167957893017	0	0	0	0	0	0	0	0	0	0	0	0	0	0	0	0	0	0	0	0	0	0	0	0	0	0	0	0	0	0	0.000345566383302232	0	0	0	0	0	0	0	0	0	0	0	0	0	0	0	0
Synergistales	0.440647897123145	0.9167957893017	0	0	0	0	0	0	0	0	0	0	0	0	0	0	0	0	0	0	0	0	0	0	0	0	0	0	0	0	0	0	0	0	0	0	0	0	0	0	0	0	0	0	0	0	0	0	0
Hyphomicrobiales	0.460831252396653	0.9167957893017	0	0	0.00127044624424329	0	0.000229867443107808	0	0	0	0.498525073746313	0	0	0	0	0	0	0.324137931034483	0	0	0	0	0	0	0	0	0	0	0	0	0	0	0	0	0	0	0	0	0	0	0	0	0	0	0	0	0	0	0
Rhodospirillales	0.473270531680397	0.9167957893017	0	0	0.00492297919644275	0	0.00038311240517968	0	0	0	0	0	0	0	0.0044543429844098	0	0	0	0	0	0	0	0	0	0	0	0	0	0	0	0	0	0	0	0	0	0	0	0	0	0	0	0	0	0	0	0	0	0
Entomophthorales	0.489247350638035	0.9167957893017	0	0	0	0.00000231093828716335	0	0	0	0	0.0147492625368732	0	0.000247341083353945	0	0.00935412026726058	0	0	0.0137931034482759	0	0.0000175716235850725	0	0	0	0	0	0	0	0	0	0	0	0	0	0	0	0	0	0	0	0	0.000710227272727273	0.00155763239875389	0.0000600150037509377	0.0263157894736842	0	0.00232450023245002	0.000546030359287976	0	0
Trichomonadida	0.540925851381698	0.9167957893017	0	0	0.00127044624424329	0	0	0	0	0.0032534873317337	0	0	0	0	0	0	0	0	0	0	0	0	0	0	0	0	0	0	0	0	0	0	0	0	0	0	0	0	0	0	0	0	0.000750187546886722	0	0	0	0	0	0
Burkholderiales	0.541827201456635	0.9167957893017	0	0	0.421152929966651	0.000178712560873966	0.0979235307639261	0.0362204724409449	0.217522658610272	0.0000271123944311142	0	0	0	0	0.00534521158129176	0	0	0	0	0.000271261939094556	0	0	0	0	0	0	0	0.00685903500473037	0.0000573312311881898	0	0	0.00032234668385849	0.000691132766604465	0	0.0011260479190436	0.0169603941633504	0	0	0.0474860335195531	0.0465116279069767	0	0.900311526479751	0.0000900225056264066	0.0921052631578947	0.0379746835443038	0	0	0	0.0477223427331887
Lactobacillales	0.550924141487661	0.9167957893017	0.00641613198900092	0.00523560209424084	0.0932189931713514	0.0000362046998322259	0.00612979848287488	0.139370078740157	0	0.103779467783697	0.00884955752212389	0.0785529946679015	0.0779124412564927	0.193963749692446	0.0102449888641425	0	0.0834661485055564	0.0551724137931034	0.335637714567061	0.213422743611342	0.255813953488372	0.280769230769231	0.106738383058281	0.144984190859442	0.0172307692307692	0.112554112554113	0.126322563164668	0.0115894039735099	0.101103626200373	0.121076233183857	0.267498592606493	0.0158755741800306	0.00843181975257447	0.253822629969419	0.230160226201697	0.150559029751753	0	0.123393316195373	0.0698324022346369	0	0.0642755681818182	0.00233644859813084	0.231807951987997	0	0.292471685542971	0.00139470013947001	0.0730588620727312	0.0274115591458849	0.0130151843817787
Campylobacterales	0.564035472265988	0.9167957893017	0	0	0.0412895029379069	0	0	0	0	0.0308674610598235	0	0	0	0	0.0409799554565702	0	0.0233390825928433	0	0.0190855582660072	0.00000439290589626812	0	0	0	0	0.0344615384615385	0	0.0339565129038813	0.0676442762535478	0	0	0	0	0.000138226553320893	0	0.0436579195396597	0	0	0	0	0	0	0	0.0000600150037509377	0	0	0.000464900046490005	0	0	0
Flavobacteriales	0.569698533396259	0.9167957893017	0.0100824931255729	0	0.0681276798475464	0	0.000536357367251552	0	0	0	0	0.0409872912452305	0.0526836507543903	0	0.00089086859688196	0	0	0	0	0	0	0	0.00000365154743451406	0.034147743604484	0	0	0	0.102175969725639	0	0	0.0827547382248077	0	0	0	0.0549283198571358	0	0	0.0437017994858612	0	0	0	0	0	0	0	0	0	0	0.130151843817787
Agaricales	0.589553954062441	0.9167957893017	0	0	0.000476417341591234	0	0	0	0	0	0	0	0	0	0.00089086859688196	0	0	0	0	0	0	0	0	0	0	0	0	0	0	0	0	0	0	0	0	0	0	0.0077120822622108	0	0	0	0	0	0	0	0	0	0	0
Veillonellales	0.601803090033943	0.9167957893017	0	0.0903141361256544	0	0.000318139170866155	0	0	0	0.364566811717977	0.0324483775811209	0.183842306369542	0	0.299598130074633	0.0365256124721604	0	0.057921970176626	0.0758620689655172	0.0575140433721997	0.0593492568850563	0.162790697674419	0.134615384615385	0.0490293274032203	0	0.0387692307692308	0	0.135507688139267	0.129139072847682	0.158807510391286	0	0	0.0141832540897736	0.0241205335544958	0	0.0748945880251997	0.0186659086602236	0	0.113110539845758	0	0	0.127840909090909	0	0.234538634658665	0	0	0	0.0387681555094463	0.0566384533345436	0
Moraxellales	0.616443651691778	0.9167957893017	0	0	0.0571700809909481	0	0.0223737644624933	0.0196850393700787	0.193353474320242	0.0000338904930388927	0	0.000186853628616227	0.00049468216670789	0	0.205790645879733	0.0833333333333333	0.00072047682466214	0	0	0.0000702864943402899	0	0	0.00247118472630739	0	0	0	0	0.00733207190160833	0.000143328077970474	0	0.000375304935259899	0.00378757353533726	0.0019351717464925	0	0.000198422540800635	0.00909607731665719	0.375	0.012853470437018	0	0.302325581395349	0.000710227272727273	0	0	0	0	0.00209205020920502	0	0	0
Bacillales	0.620027764774128	0.9167957893017	0	0	0.0028585040495474	0	0.0375450157076086	0	0.054380664652568	0.0000610028874700069	0.00884955752212389	0.0209167743106049	0	0	0.0944320712694877	0	0.0415911621509508	0	0.00000671396280464606	0.0000142769441628714	0	0	0.00000456443429314258	0.103420523138833	0.0283076923076923	0.268398268398268	0	0	0	0.130044843049327	0	0.00749456039970989	0	0.0856269113149847	0.0000644873257602064	0	0.166666666666667	0	0.0474860335195531	0	0.0465198863636364	0	0	0.0789473684210526	0	0.00348675034867503	0.0536201812820793	0.000272300256416075	0
Microascales	0.640105341831775	0.9167957893017	0	0	0	0	0	0	0	0	0	0	0	0	0.00178173719376392	0	0	0	0	0	0	0	0	0	0	0	0	0	0	0	0	0	0	0	0	0	0	0	0	0	0.000710227272727273	0	0	0	0	0.000464900046490005	0	0	0
Rhabditida	0.640105341831775	0.9167957893017	0	0	0	0	0	0	0	0	0	0	0	0	0.0423162583518931	0	0	0	0	0	0	0	0	0	0	0	0	0	0	0	0	0	0	0	0	0	0	0	0	0	0	0	0	0	0	0.00743840074384007	0.000764442503003167	0	0
Chaetothyriales	0.689193961221217	0.9167957893017	0	0	0	0	0	0	0	0	0	0	0	0	0	0	0	0	0	0	0	0.0115384615384615	0	0	0	0	0	0	0	0	0	0	0	0	0	0	0	0	0	0	0	0	0	0	0	0.000464900046490005	0	0	0
Cyclophyllidea	0.689193961221217	0.9167957893017	0	0	0	0	0	0	0	0	0	0	0	0	0.00356347438752784	0	0	0	0	0	0	0	0	0	0	0	0	0	0	0	0	0	0	0	0	0	0	0	0	0	0	0	0	0	0	0.00116225011622501	0	0	0
Dictyosteliales	0.689193961221217	0.9167957893017	0	0	0	0	0	0	0	0	0	0	0	0	0.00935412026726058	0	0	0	0	0	0	0	0	0	0	0	0	0	0	0	0	0	0	0	0	0	0	0	0	0	0	0	0	0	0	0	0	0	0
Haemosporida	0.689193961221217	0.9167957893017	0	0	0	0	0	0	0	0	0	0	0	0	0.0115812917594655	0	0	0	0	0	0	0	0	0	0	0	0	0	0	0	0	0	0	0	0	0	0	0	0	0	0	0	0	0	0	0.00116225011622501	0	0	0
Rickettsiales	0.689193961221217	0.9167957893017	0	0	0	0	0	0	0	0	0	0	0	0	0.00089086859688196	0	0	0	0	0	0	0	0	0	0	0	0	0	0	0	0	0	0	0	0.0000148816905600476	0	0	0	0	0	0	0	0	0	0	0	0	0	0
Streptosporangiales	0.689193961221217	0.9167957893017	0	0	0.000317611561060823	0	0	0	0	0	0	0	0	0	0	0	0	0	0	0	0	0	0	0	0	0	0	0	0	0	0	0	0	0	0	0	0	0	0	0	0	0	0	0	0	0	0	0	0
Strongylida	0.689193961221217	0.9167957893017	0	0	0	0	0	0	0	0	0	0	0	0	0.00356347438752784	0	0	0	0	0	0	0	0	0	0	0	0	0	0	0	0	0	0	0	0	0	0	0	0	0	0	0	0	0	0	0	0	0	0
Fusobacteriales	0.695009530146425	0.9167957893017	0	0	0	0	0	0	0	0	0	0.052489621499541	0.00816225575068019	0.0109078979742475	0	0	0.00761958823657839	0	0	0.0000219645294813406	0	0	0	0.0386317907444668	0.0332307692307692	0	0	0	0.0000573312311881898	0	0	0.000564106696752357	0.275416407491879	0	0	0	0	0	0	0	0	0	0	0	0	0	0.0250081904553893	0.136513195216592	0
Mucorales	0.706338705405488	0.9167957893017	0	0	0	0	0	0	0	0	0.0147492625368732	0	0	0	0.00935412026726058	0	0	0	0	0.00000219645294813406	0	0	0	0	0	0	0	0	0	0	0	0	0	0	0	0	0	0	0	0	0.00106534090909091	0	0	0	0	0.00255695025569503	0.00109206071857595	0	0
Oceanospirillales	0.726372081574324	0.9167957893017	0	0	0.000317611561060823	0	0	0	0	0	0	0	0	0	0	0	0	0	0	0	0	0	0	0	0	0	0	0	0	0	0	0	0	0	0	0	0	0	0	0	0	0	0	0	0	0	0	0	0
Sordariales	0.726372081574324	0.9167957893017	0	0	0	0	0.000153244962071872	0	0	0	0	0	0	0	0	0	0	0	0	0	0	0	0	0	0	0	0	0	0	0	0	0.000161173341929245	0	0	0	0	0	0	0	0	0	0	0	0	0	0	0	0	0
Actinomycetales	0.742944419088755	0.9167957893017	0	0	0	0.0000439078274561037	0.000153244962071872	0	0	0.0455894912359185	0	0.0579774313312915	0.112292851842691	0.0630689740014763	0	0	0.0130340807370696	0	0.0000984714544681423	0.362000705061396	0	0.0576923076923077	0.000453704768738372	0	0	0	0.0000203210729526519	0	0.000315321771535044	0	0.000844436104334772	0	0.000138226553320893	0	0.000039684508160127	0.0142126208072769	0.0833333333333333	0	0	0	0.000710227272727273	0	0.0392198049512378	0	0	0	0.0559135087910888	0.0834373369034923	0
Herpesvirales	0.768513318722834	0.9167957893017	0	0.00785340314136126	0	0.000651684596980066	0.000459734886215616	0.0125984251968504	0	0.0160234251087885	0	0.00190915664020928	0.000371011625030918	0	0	0.541666666666667	0.000436652621007358	0.0689655172413793	0.00000895195040619475	0	0	0	0	0	0.00184615384615385	0	0.000189663347558084	0.00378429517502365	0.000229324924752759	0	0.00497279039219366	0.000402933354823112	0	0	0.000233146485440746	0.0685048322910745	0	0	0	0	0	0	0	0	0	0.803114830311483	0	0.0000453833760693458	0
Saccharomycetales	0.769252553527268	0.9167957893017	0	0	0.000635223122121645	0	0.00122595969657497	0	0.00604229607250755	0	0.0117994100294985	0.00000270802360313372	0.0218896858768241	0	0.0142538975501114	0	0	0.0413793103448276	0	0.00282024558540413	0	0	0.00000273866057588555	0	0	0	0.000738332317279686	0.00118259224219489	0	0	0.00938262338149747	0.000483520025787735	0	0	0.000153777469120492	0.0198976691301876	0	0	0	0	0	0	0.000360090022505626	0	0	0.00185960018596002	0	0	0
Xanthomonadales	0.782095131157917	0.9167957893017	0	0	0.0150865491503891	0.00000154062552477557	0.000842847291395295	0	0	0	0	0	0	0	0.00311804008908686	0	0	0	0	0	0	0.0884615384615385	0	0	0	0	0.0000135473819684346	0.00662251655629139	0	0	0	0.0377951486824079	0	0	0.000198422540800635	0.00123176046996399	0	0	0	0	0	0	0	0	0	0	0	0	0
Tissierellales	0.800414392550164	0.9167957893017	0	0	0.0014292520247737	0.00000154062552477557	0.00252854187418589	0	0.0302114803625378	0	0	0.0000176021534203692	0	0	0.0173719376391982	0	0	0	0.00000895195040619475	0.0285231379844689	0	0	0	0	0	0	0.0000270947639368692	0.00236518448438978	0.0911566575892217	0	0	0.000161173341929245	0.105605086737162	0	0.0000744084528002381	0	0	0	0	0	0.000710227272727273	0	0	0.0921052631578947	0.00199866755496336	0.000464900046490005	0	0	0
Helotiales	0.811062197277629	0.9167957893017	0	0	0	0	0	0	0	0	0	0	0	0	0.00133630289532294	0	0	0	0	0.00000549113237033515	0	0	0	0	0	0	0	0	0	0	0	0	0	0	0	0	0	0	0	0	0	0	0	0.0263157894736842	0	0.000697350069735007	0	0	0
Cladosporiales	0.828913108767184	0.9167957893017	0	0	0.00254089248848658	0	0.000459734886215616	0	0	0	0	0	0	0	0.00267260579064588	0	0	0	0	0	0	0	0.000781431150986009	0	0	0	0	0.000709555345316935	0	0	0	0	0.000138226553320893	0	0.0000545661987201746	0.000189501610763691	0	0	0	0	0	0	0	0	0	0	0	0	0
Bifidobacteriales	0.834312441674141	0.9167957893017	0	0	0	0	0	0	0	0	0	0.000866567553002792	0.00098936433341578	0	0	0	0	0	0	0	0	0	0	0	0	0	0	0	0	0	0	0	0	0	0.00000992112704003175	0	0	0	0	0	0	0	0	0	0	0	0	0	0
Spirochaetales	0.853014131424111	0.9167957893017	0	0	0	0	0	0	0	0	0	0	0	0	0	0	0	0	0	0	0	0	0.00000365154743451406	0	0	0	0.0000135473819684346	0	0	0	0	0	0	0	0	0	0	0	0	0	0	0	0	0	0	0	0	0.0000453833760693458	0
Pseudomonadales	0.856115901692217	0.9167957893017	0	0	0.0292202636175957	0.997523444468923	0.445712972186039	0.0031496062992126	0.108761329305136	0.0000135561972155571	0.0117994100294985	0.00000677005900783431	0	0	0.00935412026726058	0	0.00072047682466214	0	0	0	0	0.15	0	0	0	0	0	0.00260170293282876	0.0000859968467822847	0.00896860986547085	0	0	0.000829359319925358	0	0.000575425368321841	0.00132651127534584	0	0.0282776349614396	0.0139664804469274	0	0.000710227272727273	0	0	0.184210526315789	0.00266489007328448	0	0	0.000272300256416075	0
Bacteroidales	0.862866625225129	0.9167957893017	0.0540788267644363	0.735602094240838	0.118469112275687	0.00105995036104559	0	0.162992125984252	0	0.434333780687841	0.0973451327433628	0.33539549330712	0	0.380300172229968	0.166146993318486	0	0.618059952404864	0.344827586206897	0.431622764809883	0.257088228220247	0.48062015503876	0.130769230769231	0.521996921745513	0.216843920666858	0.44	0.337662337662338	0.416588769220348	0.548249763481552	0.600401318618317	0.273542600896861	0.313754925877275	0.137803207349504	0.521943465339692	0.207951070336391	0.478565405030011	0	0.125	0.226221079691517	0.0391061452513966	0	0.565696022727273	0.0358255451713396	0.405461365341335	0.0526315789473684	0.231179213857428	0.0306834030683403	0.521022168832587	0.629762418026277	0.234273318872017
Enterobacterales	0.890202211027552	0.931288466921132	0	0	0.0125456566619025	0	0.00183893954486246	0.0062992125984252	0	0.0000135561972155571	0.185840707964602	0.00000270802360313372	0	0	0.00489977728285078	0	0.000109163155251839	0	0.00544726182216951	0.00000439290589626812	0	0	0	0	0.403692307692308	0	0.000067736909842173	0.00922421948912015	0.000200659309158664	0.0134529147982063	0	0.746877266500121	0	0	0.000734163400962349	0.000189501610763691	0	0	0	0	0.00497159090909091	0	0	0	0	0	0.000218412143715191	0	0
Strigeidida	0.918018528411699	0.945837271696902	0	0	0	0	0	0	0	0	0	0	0	0	0.0115812917594655	0	0	0	0	0	0	0	0	0	0	0	0	0	0	0	0	0	0	0	0	0	0	0	0	0	0	0	0	0	0	0.00395165039516504	0.000982854646718357	0	0
Coriobacteriales	0.974113747145229	0.978987325217913	0	0	0	0	0	0	0	0	0	0	0	0	0	0	0	0	0	0.0000076875853184692	0	0	0.0000337768137692551	0	0	0	0	0	0	0	0	0.007897493754533	0	0	0	0	0	0	0	0	0	0	0	0	0	0	0	0	0
Malasseziales	0.978987325217913	0.978987325217913	0	0	0.0517706844529141	0	0.028733430388476	0	0.175226586102719	0	0	0	0	0	0	0	0	0	0	0	0	0	0	0	0	0	0	0	0	0	0	0	0	0	0	0	0.25	0.0719794344473008	0	0	0	0	0	0.105263157894737	0	0	0	0	0
[truncated: 12 more columns]
