# Supplementary material for: Enrichment of prevotella melaninogenica in the lower respiratory tract links to checkpoint inhibitor pneumonitis and radiation pneumonitis
Source: Front Cell Infect Microbiol. 2025 Oct 3;15:1594460. doi: 10.3389/fcimb.2025.1594460 (PMC12531214; doi:10.3389/fcimb.2025.1594460)
Supplement: Supplementary file 2 [file DataSheet1.zip › Data-all result/diff/All_species_difftest.xls]

p-value	q-value	A22B2023060505	A23B2023082912	A23B2023090106	A23B2023090506	A23B2023102405	A23B2023122907	A23B2024010909	A23B2024022711	A23B2024053105	A23B2024062710	A23B2024072511	A23B2024080213	A23B2024090320	A23B2024090321	A23B2023070610	A23B2024090513	CF221P0101	CF23550207	CF23BL0060	CF24130032	CF24930011	CF24960051	A21B2021102810	A22B2022021507	A22B2022021809	A22B2022030807	A22B2022031806	A22B2022101204	A22B2023033105	A22B2023041207	A22B2023042604	A22B2023042811	A22S2022092703	A22S2022093001	A23B2023070620	A23B2023071807	A23B2023110803	A23B2023120110	A23B2023122906	A23B2024010514	A23B2024012308	A23B2024012409	A23B2024020610	A23B2024022408	A23B2024022707	A23B2024030705	A23B2024031510	A23B2024031513
Trueperella bernardiae	0.00778055643960861	0.641136608267566	0	0	0	0	0	0	0	0.0000271142322605135	0	0.00000677029735145968	0	0	0	0	0	0	0	0.0000340481616738516	0	0	0.00000549089015565758	0	0	0	0	0	0	0	0	0	0	0	0	0	0	0	0	0	0	0	0	0	0	0	0	0	0
Cytomegalovirus humanbeta5	0.00976706417797145	0.641136608267566	0	0.00785340314136126	0	0.0000269612789814491	0.000155436387658351	0	0	0.000088121254846669	0	0	0.000371195248700817	0	0	0.5	0.000393287886733089	0.0649350649350649	0	0	0	0	0	0	0	0	0	0	0	0	0	0	0	0	0.000218473959393635	0	0	0	0	0	0	0	0	0	0	0	0	0	0
Sphingobacterium spiritivorum	0.0131306683854976	0.641136608267566	0	0	0.00100671140939597	0.00000308128902645133	0.0174865936115645	0	0	0	0.00589970501474926	0	0	0	0.0192941176470588	0	0	0	0	0	0	0	0	0	0	0	0	0	0	0	0	0	0	0	0	0	0	0	0	0	0	0	0	0	0	0	0	0	0
Prevotella melaninogenica	0.0177065191191664	0.641136608267566	0.132530120481928	0.409685863874346	0	0.000963673143022652	0	0.131726907630522	0	0.315684227651094	0.0737463126843658	0.0761766776796837	0	0.174280324776511	0.0503529411764706	0	0.216242789722077	0.201298701298701	0.173573842400913	0	0.108527131782946	0.101449275362319	0.336151380180998	0.0454728370221328	0.258461538461538	0	0.163539436963178	0.201149425287356	0.154357798165138	0	0	0.051887982507779	0	0.125382262996942	0.0113159580331385	0	0	0.0831168831168831	0	0	0.287997159090909	0	0.107646599843947	0	0	0	0.210112482254013	0.10751321790828	0.0827886710239651
Acinetobacter lwoffii	0.0223101319835802	0.641136608267566	0	0	0	0	0.000544027356804228	0	0.0153846153846154	0	0	0	0	0	0.00235294117647059	0	0	0	0	0	0	0	0	0	0	0	0	0	0	0	0	0	0	0	0	0	0	0	0	0	0	0	0	0	0	0	0	0	0
Aspergillus tubingensis	0.0223101319835802	0.641136608267566	0	0.00785340314136126	0	0	0	0	0	0	0	0	0	0	0.00235294117647059	0	0	0	0	0	0	0	0.0000109817803113152	0	0	0	0	0	0	0	0	0	0	0	0	0	0	0	0	0	0	0	0	0	0	0	0	0	0
Haematobacter massiliensis	0.0223101319835802	0.641136608267566	0	0	0.000335570469798658	0	0.000233154581487526	0	0	0	0	0	0	0	0	0	0	0	0	0.00000658996677558417	0	0	0	0	0	0	0	0	0	0	0	0	0	0	0	0	0	0	0	0	0	0	0	0	0	0	0	0	0
Nesterenkonia jeotgali	0.0223101319835802	0.641136608267566	0	0	0.000503355704697987	0	0.000233154581487526	0	0	0	0	0	0	0	0	0	0	0	0	0	0	0	0.00000274544507782879	0	0	0	0	0	0	0	0	0	0	0	0	0	0	0	0	0	0	0	0	0	0	0	0	0	0
Sphingobacterium multivorum	0.0223101319835802	0.641136608267566	0	0	0.00134228187919463	0	0.000155436387658351	0	0	0	0	0	0	0	0.000941176470588235	0	0	0	0	0	0	0	0	0	0	0	0	0	0	0	0	0	0	0	0	0	0	0	0	0	0	0	0	0	0	0	0	0	0
Trichoderma longibrachiatum	0.0223101319835802	0.641136608267566	0	0	0	0	0	0	0	0	0	0	0	0	0.000941176470588235	0	0	0	0	0	0	0	0.0000265393024190117	0.00137970681230239	0	0	0	0	0	0	0	0	0	0	0	0	0	0	0	0	0	0	0	0	0	0	0	0	0
Neisseria subflava	0.0243733378017229	0.641136608267566	0	0	0	0	0	0	0	0	0	0	0	0	0	0	0	0	0.0748383053957881	0	0	0	0	0	0	0.0909090909090909	0	0	0	0	0	0	0	0.113149847094801	0	0	0	0.0779220779220779	0	0	0	0.00936768149882904	0	0	0	0.00418702023726448	0	0.0480383035694025	0.163398692810458
Haemophilus haemolyticus	0.0316320854134014	0.641136608267566	0	0	0	0	0	0	0	0	0	0	0	0	0	0	0	0	0	0	0	0	0	0	0	0	0	0	0.000229357798165138	0	0	0	0.0319274187963155	0	0	0	0	0	0	0	0.00710227272727273	0	0	0	0.0906062624916722	0	0	0	0
Capnocytophaga sputigena	0.040923334347247	0.641136608267566	0	0	0.00251677852348993	0	0	0	0	0	0	0.0361777609272599	0.000618658747834694	0	0	0	0	0	0	0	0	0	0	0.0292037941937338	0	0	0	0	0	0	0	0	0	0	0.0225574363073929	0	0	0	0	0	0	0	0	0	0	0	0	0	0
Ralstonia mannitolilytica	0.0442350529617267	0.641136608267566	0	0	0.00167785234899329	0.00000231096676983849	0.000388590969145877	0	0	0	0	0	0	0	0	0	0	0	0	0.000266893654411159	0	0	0	0	0	0	0	0	0	0	0	0	0	0	0	0	0	0	0	0	0	0	0	0	0	0	0	0	0
Porphyromonas pasteri	0.044501334050377	0.641136608267566	0	0	0	0.0000277316012380619	0	0	0	0.0173937799951194	0	0	0	0	0	0	0	0	0.217695767965445	0	0	0	0	0	0	0	0	0.0821360153256705	0.0228211009174312	0.0717488789237668	0.150567915141275	0	0	0	0.0273638634140528	0	0	0.051948051948052	0	0	0.0241477272727273	0	0	0	0.016655562958028	0.00325657129565015	0.0247897783116741	0	0
Porphyromonas endodontalis	0.0492466234537077	0.641136608267566	0	0	0	0	0	0	0	0	0	0	0	0.00262445665545805	0	0	0	0	0	0	0	0	0	0	0	0	0	0	0	0	0	0	0.00630237551076944	0	0.00015889015228628	0	0	0.0155844155844156	0	0	0.0181107954545455	0	0	0	0	0	0.000982854646718357	0.0563888447661622	0
Neisseria flavescens	0.0581577526616643	0.641136608267566	0	0	0	0	0	0	0	0	0	0	0	0	0	0	0	0	0.0290938388201329	0	0	0	0	0	0	0.038961038961039	0	0	0	0	0	0	0	0.0397553516819572	0	0	0	0.0155844155844156	0	0	0	0.0078064012490242	0	0	0	0	0	0.0133654042524223	0.0544662309368192
[Candida] auris	0.0643474454204564	0.641136608267566	0	0	0.000671140939597315	0	0.000310872775316702	0	0	0	0	0	0	0	0	0	0	0	0	0	0	0	0	0	0	0	0	0	0	0	0	0	0	0	0	0	0	0	0	0	0	0	0	0	0	0	0	0	0
Anaerococcus prevotii	0.0643474454204564	0.641136608267566	0	0	0.000335570469798658	0	0.000310872775316702	0	0	0	0	0	0	0	0	0	0	0	0	0	0	0	0	0	0	0	0	0	0	0	0	0	0	0	0	0	0	0	0	0	0	0	0	0	0	0	0	0	0
Burkholderia gladioli	0.0643474454204564	0.641136608267566	0	0	0.000503355704697987	0	0.000155436387658351	0	0	0	0	0	0	0	0	0	0	0	0	0	0	0	0	0	0	0	0	0	0	0	0	0	0	0	0	0	0	0	0	0	0	0	0	0	0	0	0	0	0
Cedecea neteri	0.0643474454204564	0.641136608267566	0	0	0.000838926174496644	0	0	0	0	0	0	0	0	0	0	0	0.0000436986540814543	0	0	0	0	0	0	0	0	0	0	0	0	0	0	0	0	0	0	0	0	0	0	0	0	0	0	0	0	0	0	0	0
Clostridium botulinum	0.0643474454204564	0.641136608267566	0	0	0	0	0	0	0	0	0	0	0	0	0.000941176470588235	0	0	0	0	0.00000329498338779209	0	0	0	0	0	0	0	0	0	0	0	0	0	0	0	0	0	0	0	0	0	0	0	0	0	0	0	0	0
Clostridium haemolyticum	0.0643474454204564	0.641136608267566	0	0	0	0	0	0	0	0	0	0.00000270811894058387	0	0	0.000941176470588235	0	0	0	0	0	0	0	0	0	0	0	0	0	0	0	0	0	0	0	0	0	0	0	0	0	0	0	0	0	0	0	0	0	0
Collinsella aerofaciens	0.0643474454204564	0.641136608267566	0	0	0	0	0	0	0	0	0	0	0	0	0	0	0	0	0	0.00000768829457151487	0	0	0.0000338604892932218	0	0	0	0	0	0	0	0	0	0	0	0	0	0	0	0	0	0	0	0	0	0	0	0	0	0
Cupriavidus pauculus	0.0643474454204564	0.641136608267566	0	0	0	0	0.000544027356804228	0	0	0	0	0	0	0	0.000941176470588235	0	0	0	0	0	0	0	0	0	0	0	0	0	0	0	0	0	0	0	0	0	0	0	0	0	0	0	0	0	0	0	0	0	0
Facklamia hominis	0.0643474454204564	0.641136608267566	0	0	0	0	0.000466309162975052	0	0	0	0	0	0	0	0.00517647058823529	0	0	0	0	0	0	0	0	0	0	0	0	0	0	0	0	0	0	0	0	0	0	0	0	0	0	0	0	0	0	0	0	0	0
Lactobacillus crispatus	0.0643474454204564	0.641136608267566	0	0	0	0	0.000233154581487526	0	0	0	0	0	0	0	0	0	0	0.025974025974026	0	0	0	0	0	0	0	0	0	0	0	0	0	0	0	0	0	0	0	0	0	0	0	0	0	0	0	0	0	0	0
Lactococcus lactis	0.0643474454204564	0.641136608267566	0	0	0	0	0	0	0	0	0	0	0	0	0	0	0	0	0	0	0	0.072463768115942	0	0.0578327105490083	0	0	0	0	0	0	0	0	0	0	0	0	0	0	0	0	0	0	0	0	0	0	0	0	0
Microbacterium oleivorans	0.0643474454204564	0.641136608267566	0	0	0.000335570469798658	0	0.000155436387658351	0	0	0	0	0	0	0	0	0	0	0	0	0	0	0	0	0	0	0	0	0	0	0	0	0	0	0	0	0	0	0	0	0	0	0	0	0	0	0	0	0	0
Mycolicibacterium obuense	0.0643474454204564	0.641136608267566	0	0	0.000503355704697987	0	0	0	0	0	0	0	0	0	0	0	0	0	0	0	0	0	0.00000549089015565758	0	0	0	0	0	0	0	0	0	0	0	0	0	0	0	0	0	0	0	0	0	0	0	0	0	0
Parenemella sanctibonifatiensis	0.0643474454204564	0.641136608267566	0	0	0.000335570469798658	0	0	0	0	0	0	0	0	0	0	0	0	0	0	0	0	0	0.00000549089015565758	0	0	0	0	0	0	0	0	0	0	0	0	0	0	0	0	0	0	0	0	0	0	0	0	0	0
Peptoniphilus duerdenii	0.0643474454204564	0.641136608267566	0	0	0	0	0	0	0	0	0	0.00000677029735145968	0	0	0.00423529411764706	0	0	0	0	0	0	0	0	0	0	0	0	0	0	0	0	0	0	0	0	0	0	0	0	0	0	0	0	0	0	0	0	0	0
Pseudomonas azotoformans	0.0643474454204564	0.641136608267566	0	0	0	0.0000354348238041902	0.029688350042745	0	0	0	0	0	0	0	0	0	0	0	0	0	0	0	0	0	0	0	0	0	0	0	0	0	0	0	0	0	0	0	0	0	0	0	0	0	0	0	0	0	0
Pseudomonas extremaustralis	0.0643474454204564	0.641136608267566	0	0	0	0.0000608554582724137	0.0383927877516127	0	0	0	0	0	0	0	0	0	0	0	0	0	0	0	0	0	0	0	0	0	0	0	0	0	0	0	0	0	0	0	0	0	0	0	0	0	0	0	0	0	0
Pseudomonas fluorescens	0.0643474454204564	0.641136608267566	0	0	0	0.0000431380463703186	0.0269682132587239	0	0	0	0	0	0	0	0	0	0	0	0	0	0	0	0	0	0	0	0	0	0	0	0	0	0	0	0	0	0	0	0	0	0	0	0	0	0	0	0	0	0
Pseudomonas mandelii	0.0643474454204564	0.641136608267566	0	0	0	0.000111696727208861	0.08859874096526	0	0	0	0	0	0	0	0	0	0	0	0	0	0	0	0	0	0	0	0	0	0	0	0	0	0	0	0	0	0	0	0	0	0	0	0	0	0	0	0	0	0
Pseudomonas ogarae	0.0643474454204564	0.641136608267566	0	0	0	0.00000385161128306416	0.00272013678402114	0	0	0	0	0	0	0	0	0	0	0	0	0	0	0	0	0	0	0	0	0	0	0	0	0	0	0	0	0	0	0	0	0	0	0	0	0	0	0	0	0	0
Pseudomonas rhodesiae	0.0643474454204564	0.641136608267566	0	0	0	0.0000562335247327367	0.0371492966503458	0	0	0	0	0	0	0	0	0	0	0	0	0	0	0	0	0	0	0	0	0	0	0	0	0	0	0	0	0	0	0	0	0	0	0	0	0	0	0	0	0	0
Tsukamurella tyrosinosolvens	0.0643474454204564	0.641136608267566	0	0	0.000335570469798658	0	0	0	0	0	0	0	0	0	0.00141176470588235	0	0	0	0	0	0	0	0	0	0	0	0	0	0	0	0	0	0	0	0	0	0	0	0	0	0	0	0	0	0	0	0	0	0
Prevotella intermedia	0.0743081211831737	0.641136608267566	0	0	0	0	0	0	0	0	0	0	0	0	0	0	0	0	0	0	0	0	0	0	0	0	0	0	0	0.0672645739910314	0	0	0.0607382782741187	0	0	0	0	0	0.0169014084507042	0	0	0	0	0	0.0526315789473684	0	0	0	0
Pneumocystis jirovecii	0.0886320618332706	0.641136608267566	0	0	0	0	0.000388590969145877	0.0232931726907631	0.0184615384615385	0	0	0.0031739153983643	0	0	0	0.0909090909090909	0.0000655479811221814	0	0	0	0	0	0	0	0	0	0	0	0.0000573394495412844	0	0	0	0	0	0	0	0	0	0.00845070422535211	0	0	0	0	0	0	0.000697836706210747	0	0	0
Brevundimonas diminuta	0.0970498731146692	0.641136608267566	0	0	0.00838926174496644	0	0.000621745550633403	0	0	0	0	0	0	0	0.00141176470588235	0	0.0000436986540814543	0	0	0	0	0.00966183574879227	0	0	0	0	0	0.00119731800766284	0	0	0	0	0	0	0.0000297919035536776	0	0	0	0	0	0	0	0	0	0	0	0	0	0
Aerococcus viridans	0.0980436134692445	0.641136608267566	0	0	0.00151006711409396	0	0.000466309162975052	0	0	0	0	0	0	0	0.00329411764705882	0	0	0	0	0	0	0	0	0	0	0	0	0	0	0	0	0	0	0	0.0000148959517768388	0	0	0	0	0	0	0	0	0	0	0	0	0	0
Acinetobacter johnsonii	0.105566178456042	0.641136608267566	0	0	0	0	0.00512940079272558	0	0.0615384615384615	0	0	0	0	0	0.0315294117647059	0	0	0	0	0	0	0	0	0	0	0	0	0	0	0	0	0	0	0	0	0	0	0	0	0	0	0	0	0	0	0	0	0	0
Pseudomonas putida	0.105566178456042	0.641136608267566	0	0	0.00151006711409396	0.00000539225579628982	0	0	0	0	0	0	0	0	0.00235294117647059	0	0	0	0	0	0	0	0	0	0	0	0	0	0	0	0	0	0	0	0	0	0	0	0	0	0	0	0	0	0	0	0	0	0
Varibaculum cambriense	0.113539563874905	0.641136608267566	0	0	0	0	0.000155436387658351	0	0	0	0	0	0	0	0	0	0	0	0	0.0000131799335511683	0	0	0.00000640603851493385	0	0	0	0	0	0	0	0	0	0	0	0	0	0	0	0	0	0	0	0	0	0	0	0	0	0
Haemophilus parainfluenzae	0.12136663920361	0.641136608267566	0	0	0	0	0	0.551004016064257	0	0	0	0	0.00296956198960653	0	0	0	0	0	0	0	0	0	0.0992103184807805	0.251853981029031	0	0	0.205780746199908	0	0.0463589449541284	0	0	0	0.018006787173627	0	0	0	0	0.0675324675324675	0.197183098591549	0	0.0855823863636364	0.0202966432474629	0.0304903667246864	0	0.0799467021985343	0.00907187718073971	0	0	0.169934640522876
Enterococcus faecium	0.121979863422056	0.641136608267566	0	0	0	0.00000231096676983849	0.00132120929509598	0	0	0	0	0	0	0	0	0	0	0	0	0.00000439331118372278	0	0	0	0	0	0	0	0	0	0	0	0.00925069380203515	0	0	0	0	0	0	0	0	0	0	0	0	0	0	0	0	0
Listeria monocytogenes	0.121979863422056	0.641136608267566	0	0	0	0	0	0	0	0	0	0	0	0	0	0	0	0	0.00000671396280464606	0.00000219665559186139	0	0	0.00000457574179638132	0	0	0	0	0	0	0	0	0	0	0	0.0000248265862947313	0	0	0	0	0	0	0	0	0	0	0	0	0	0
Streptococcus koreensis	0.121979863422056	0.641136608267566	0	0	0	0	0	0.0433734939759036	0	0	0	0	0	0	0	0	0.0501660548855095	0	0	0	0	0	0	0.0149468237999425	0	0	0	0	0	0	0	0	0	0.0703363914373089	0	0	0	0	0	0	0	0	0	0	0	0	0	0	0
Neisseria macacae	0.133658323981473	0.641136608267566	0	0	0	0	0	0	0	0	0	0.000115095054974814	0.000247463499133878	0	0	0	0	0	0.000190228946131638	0.0000175732447348911	0	0	0.0000228787089819066	0	0	0	0	0	0.000315366972477064	0	0	0.000168194432764276	0.000554054989957753	0	0.0000943410279199789	0.00105333716365029	0	0	0	0	0.00248579545454545	0	0.00210071424284257	0	0	0	0	0.00070344232907486	0
Streptococcus pneumoniae	0.17396109643579	0.641136608267566	0	0.00523560209424084	0.00721476510067114	0	0.000233154581487526	0.00240963855421687	0	0.0000203356741953852	0	0.00291529003953854	0.0295718881464984	0.0093496268350693	0.00141176470588235	0	0.00550603041426324	0	0.000884005102611731	0.00000329498338779209	0.0232558139534884	0	0.00577275585031467	0.00287438919229664	0	0	0.00411845991275368	0.0117337164750958	0.0375286697247706	0.0179372197309417	0.00337932976626302	0.000252291649146413	0.00768751298566383	0.0489296636085627	0.0346181919293733	0.00201091640333238	0	0.00779220779220779	0	0	0.0152698863636364	0.00234192037470726	0.0113438569113499	0	0.183211192538308	0.00139567341242149	0.00622474609588293	0.0269350336971567	0.0130718954248366
Aspergillus glaucus	0.17424928478156	0.641136608267566	0	0	0	0	0	0	0	0	0	0	0	0	0	0	0	0	0	0	0	0	0	0	0	0	0	0	0	0	0	0	0	0	0.00000993063451789252	0	0	0	0	0	0	0	0	0	0	0	0	0	0
Cupriavidus gilardii	0.17424928478156	0.641136608267566	0	0	0	0	0	0	0	0	0	0	0	0	0	0	0	0	0	0	0	0	0	0	0	0	0	0	0	0	0	0	0	0	0.000114202296955764	0.000383031695872833	0	0	0	0	0	0	0	0	0	0	0	0	0
Fusobacterium nucleatum	0.17424928478156	0.641136608267566	0	0	0	0	0	0	0	0	0	0	0	0	0	0	0	0	0	0	0	0	0	0	0	0	0	0	0	0	0	0	0.159706350855322	0	0	0	0	0	0	0	0	0	0	0	0	0	0	0.0464045020309061	0
Klebsiella variicola	0.17424928478156	0.641136608267566	0	0	0	0	0	0	0	0	0	0	0	0	0	0	0	0	0	0	0	0	0	0	0.00123076923076923	0	0	0	0	0	0	0.000168194432764276	0	0	0	0	0	0	0	0	0	0	0	0	0	0	0.000218412143715191	0	0
Neisseria sicca	0.17424928478156	0.641136608267566	0	0	0	0	0	0	0	0	0	0	0	0	0	0	0	0	0	0	0	0	0	0	0	0	0	0	0	0	0	0	0	0	0	0.00248970602317342	0	0	0	0	0	0	0	0	0	0.0172133054198651	0	0	0
Pandoraea norimbergensis	0.17424928478156	0.641136608267566	0	0	0	0	0	0	0	0	0	0	0	0	0	0	0	0	0	0	0	0	0	0	0	0	0	0.00167624521072797	0	0	0	0	0	0	0.000148959517768388	0	0	0	0	0	0	0	0	0	0	0	0	0	0
Prevotella oris	0.17424928478156	0.641136608267566	0	0	0	0	0	0	0	0	0	0	0	0	0	0	0	0	0	0	0	0	0	0	0	0	0	0	0	0.031390134529148	0	0.0651753426961568	0	0	0	0	0	0	0	0	0	0	0	0	0	0	0	0	0
Actinomyces dentalis	0.19468303401732	0.641136608267566	0	0	0	0	0	0	0	0	0	0	0	0	0	0	0	0	0	0.204571240286664	0	0	0	0	0	0	0	0	0	0	0	0	0	0	0	0	0	0	0	0	0	0	0	0	0	0	0	0	0
Actinomyces mediterranea	0.19468303401732	0.641136608267566	0	0	0	0	0	0	0	0	0	0	0	0	0	0	0	0	0	0.0437749526346138	0	0	0	0	0	0	0	0	0	0	0	0	0	0	0	0	0	0	0	0	0	0	0	0	0	0	0	0	0
Aeromonas veronii	0.19468303401732	0.641136608267566	0	0	0	0.00000154064451322566	0	0	0	0	0	0	0	0	0	0	0	0	0	0	0	0	0	0	0	0	0	0	0	0	0	0	0	0	0	0	0	0	0	0	0	0	0	0	0	0	0	0	0
Angiostrongylus costaricensis	0.19468303401732	0.641136608267566	0	0	0	0	0	0	0	0	0	0	0	0	0.00376470588235294	0	0	0	0	0	0	0	0	0	0	0	0	0	0	0	0	0	0	0	0	0	0	0	0	0	0	0	0	0	0	0	0	0	0
Aspergillus hiratsukae	0.19468303401732	0.641136608267566	0	0	0.0023489932885906	0	0	0	0	0	0	0	0	0	0	0	0	0	0	0	0	0	0	0	0	0	0	0	0	0	0	0	0	0	0	0	0	0	0	0	0	0	0	0	0	0	0	0	0
Aspergillus wentii	0.19468303401732	0.641136608267566	0	0	0	0	0.000155436387658351	0	0	0	0	0	0	0	0	0	0	0	0	0	0	0	0	0	0	0	0	0	0	0	0	0	0	0	0	0	0	0	0	0	0	0	0	0	0	0	0	0	0
Burkholderia contaminans	0.19468303401732	0.641136608267566	0	0	0	0	0	0	0	0	0	0	0	0	0	0	0	0	0	0.00000219665559186139	0	0	0	0	0	0	0	0	0	0	0	0	0	0	0	0	0	0	0	0	0	0	0	0	0	0	0	0	0
Burkholderia glumae	0.19468303401732	0.641136608267566	0	0	0	0	0	0	0	0	0	0	0	0	0	0	0	0	0	0.00000219665559186139	0	0	0	0	0	0	0	0	0	0	0	0	0	0	0	0	0	0	0	0	0	0	0	0	0	0	0	0	0
Campylobacter coli	0.19468303401732	0.641136608267566	0	0	0	0	0	0	0	0	0	0	0	0	0	0	0	0	0	0.00000219665559186139	0	0	0	0	0	0	0	0	0	0	0	0	0	0	0	0	0	0	0	0	0	0	0	0	0	0	0	0	0
Candida viswanathii	0.19468303401732	0.641136608267566	0	0	0	0	0	0	0	0	0	0.00000270811894058387	0	0	0	0	0	0	0	0	0	0	0	0	0	0	0	0	0	0	0	0	0	0	0	0	0	0	0	0	0	0	0	0	0	0	0	0	0
Chlamydia abortus	0.19468303401732	0.641136608267566	0	0	0	0	0	0	0	0	0	0	0	0	0.00141176470588235	0	0	0	0	0	0	0	0	0	0	0	0	0	0	0	0	0	0	0	0	0	0	0	0	0	0	0	0	0	0	0	0	0	0
Clostridium argentinense	0.19468303401732	0.641136608267566	0	0	0	0	0	0	0	0	0	0.00000270811894058387	0	0	0	0	0	0	0	0	0	0	0	0	0	0	0	0	0	0	0	0	0	0	0	0	0	0	0	0	0	0	0	0	0	0	0	0	0
Clostridium cadaveris	0.19468303401732	0.641136608267566	0	0	0	0	0	0	0	0	0	0.00000270811894058387	0	0	0	0	0	0	0	0	0	0	0	0	0	0	0	0	0	0	0	0	0	0	0	0	0	0	0	0	0	0	0	0	0	0	0	0	0
Clostridium chauvoei	0.19468303401732	0.641136608267566	0	0	0	0	0	0	0	0	0	0	0	0.000164028540966128	0	0	0	0	0	0	0	0	0	0	0	0	0	0	0	0	0	0	0	0	0	0	0	0	0	0	0	0	0	0	0	0	0	0	0
Corynebacterium argentoratense	0.19468303401732	0.641136608267566	0	0	0	0	0	0	0	0	0	0	0	0	0	0	0	0	0	0	0	0	0.0500229244663999	0	0	0	0	0	0	0	0	0	0	0	0	0	0	0	0	0	0	0	0	0	0	0	0	0	0
Corynebacterium durum	0.19468303401732	0.641136608267566	0	0	0	0	0	0	0	0	0	0	0	0	0	0	0	0	0	0	0	0	0.0119207225279326	0	0	0	0	0	0	0	0	0	0	0	0	0	0	0	0	0	0	0	0	0	0	0	0	0	0
Corynebacterium kefirresidentii	0.19468303401732	0.641136608267566	0	0	0	0	0	0	0.0307692307692308	0	0	0	0	0	0	0	0	0	0	0	0	0	0	0	0	0	0	0	0	0	0	0	0	0	0	0	0	0	0	0	0	0	0	0	0	0	0	0	0
Corynebacterium resistens	0.19468303401732	0.641136608267566	0	0	0	0	0	0	0	0	0	0	0	0	0	0	0	0	0	0	0	0	0.00000274544507782879	0	0	0	0	0	0	0	0	0	0	0	0	0	0	0	0	0	0	0	0	0	0	0	0	0	0
Cutibacterium granulosum	0.19468303401732	0.641136608267566	0	0	0	0	0.0050516825988964	0	0	0	0	0	0	0	0	0	0	0	0	0	0	0	0	0	0	0	0	0	0	0	0	0	0	0	0	0	0	0	0	0	0	0	0	0	0	0	0	0	0
Cutibacterium modestum	0.19468303401732	0.641136608267566	0	0	0	0	0.004429937048263	0	0	0	0	0	0	0	0	0	0	0	0	0	0	0	0	0	0	0	0	0	0	0	0	0	0	0	0	0	0	0	0	0	0	0	0	0	0	0	0	0	0
Debaryomyces hansenii	0.19468303401732	0.641136608267566	0	0	0	0	0	0	0	0	0	0	0	0	0.00188235294117647	0	0	0	0	0	0	0	0	0	0	0	0	0	0	0	0	0	0	0	0	0	0	0	0	0	0	0	0	0	0	0	0	0	0
Dictyostelium purpureum	0.19468303401732	0.641136608267566	0	0	0	0	0	0	0	0	0	0	0	0	0.00988235294117647	0	0	0	0	0	0	0	0	0	0	0	0	0	0	0	0	0	0	0	0	0	0	0	0	0	0	0	0	0	0	0	0	0	0
Dracunculus medinensis	0.19468303401732	0.641136608267566	0	0	0	0	0	0	0	0	0	0	0	0	0.00894117647058824	0	0	0	0	0	0	0	0	0	0	0	0	0	0	0	0	0	0	0	0	0	0	0	0	0	0	0	0	0	0	0	0	0	0
Enterocloster clostridioformis	0.19468303401732	0.641136608267566	0	0	0	0	0	0	0	0	0	0	0	0	0	0	0	0	0.00000447597520309737	0	0	0	0	0	0	0	0	0	0	0	0	0	0	0	0	0	0	0	0	0	0	0	0	0	0	0	0	0	0
Enterococcus avium	0.19468303401732	0.641136608267566	0	0	0	0	0	0	0	0	0	0	0	0	0	0	0	0	0	0.0000153765891430297	0	0	0	0	0	0	0	0	0	0	0	0	0	0	0	0	0	0	0	0	0	0	0	0	0	0	0	0	0
Enterococcus casseliflavus	0.19468303401732	0.641136608267566	0	0	0	0	0	0	0	0	0	0	0	0	0	0	0	0	0	0	0	0	0.0000146423737484202	0	0	0	0	0	0	0	0	0	0	0	0	0	0	0	0	0	0	0	0	0	0	0	0	0	0
Enterococcus gallinarum	0.19468303401732	0.641136608267566	0	0	0	0	0	0	0	0	0	0	0	0	0	0	0	0	0	0	0	0	0.00000274544507782879	0	0	0	0	0	0	0	0	0	0	0	0	0	0	0	0	0	0	0	0	0	0	0	0	0	0
Exophiala oligosperma	0.19468303401732	0.641136608267566	0	0	0	0	0	0	0	0	0	0	0	0	0	0	0	0	0	0	0	0.0144927536231884	0	0	0	0	0	0	0	0	0	0	0	0	0	0	0	0	0	0	0	0	0	0	0	0	0	0	0
Fannyhessea vaginae	0.19468303401732	0.641136608267566	0	0	0	0	0	0	0	0	0	0	0.000494926998267755	0	0	0	0	0	0	0	0	0	0	0	0	0	0	0	0	0	0	0	0	0	0	0	0	0	0	0	0	0	0	0	0	0	0	0	0
Francisella opportunistica	0.19468303401732	0.641136608267566	0	0	0	0	0	0	0	0	0	0	0	0	0.000941176470588235	0	0	0	0	0	0	0	0	0	0	0	0	0	0	0	0	0	0	0	0	0	0	0	0	0	0	0	0	0	0	0	0	0	0
Fusarium verticillioides	0.19468303401732	0.641136608267566	0	0	0	0	0	0	0	0	0	0	0	0	0	0	0	0	0	0.00000219665559186139	0	0	0	0	0	0	0	0	0	0	0	0	0	0	0	0	0	0	0	0	0	0	0	0	0	0	0	0	0
Fusobacterium gonidiaformans	0.19468303401732	0.641136608267566	0	0	0	0	0	0	0	0	0	0	0	0	0	0	0	0	0	0.00000768829457151487	0	0	0	0	0	0	0	0	0	0	0	0	0	0	0	0	0	0	0	0	0	0	0	0	0	0	0	0	0
Gordonia polyisoprenivorans	0.19468303401732	0.641136608267566	0	0	0	0	0.000155436387658351	0	0	0	0	0	0	0	0	0	0	0	0	0	0	0	0	0	0	0	0	0	0	0	0	0	0	0	0	0	0	0	0	0	0	0	0	0	0	0	0	0	0
Gordonibacter pamelaeae	0.19468303401732	0.641136608267566	0	0	0	0	0	0	0	0	0	0	0	0	0	0	0	0	0	0	0	0	0.0000201332639040778	0	0	0	0	0	0	0	0	0	0	0	0	0	0	0	0	0	0	0	0	0	0	0	0	0	0
Klebsiella michiganensis	0.19468303401732	0.641136608267566	0	0	0	0	0.000155436387658351	0	0	0	0	0	0	0	0	0	0	0	0	0	0	0	0	0	0	0	0	0	0	0	0	0	0	0	0	0	0	0	0	0	0	0	0	0	0	0	0	0	0
Kluyvera ascorbata	0.19468303401732	0.641136608267566	0	0	0.000671140939597315	0	0	0	0	0	0	0	0	0	0	0	0	0	0	0	0	0	0	0	0	0	0	0	0	0	0	0	0	0	0	0	0	0	0	0	0	0	0	0	0	0	0	0	0
Lactobacillus gasseri	0.19468303401732	0.641136608267566	0	0	0	0	0.00217610942721691	0	0	0	0	0	0	0	0	0	0	0	0	0	0	0	0	0	0	0	0	0	0	0	0	0	0	0	0	0	0	0	0	0	0	0	0	0	0	0	0	0	0
Lactococcus garvieae	0.19468303401732	0.641136608267566	0	0	0	0	0	0	0	0	0	0	0	0	0	0	0	0	0	0	0	0	0	0.000229951135383731	0	0	0	0	0	0	0	0	0	0	0	0	0	0	0	0	0	0	0	0	0	0	0	0	0
Leifsonia aquatica	0.19468303401732	0.641136608267566	0	0	0	0	0	0	0	0	0	0	0	0	0	0	0	0	0	0.00000329498338779209	0	0	0	0	0	0	0	0	0	0	0	0	0	0	0	0	0	0	0	0	0	0	0	0	0	0	0	0	0
Leptotrichia massiliensis	0.19468303401732	0.641136608267566	0	0	0	0	0	0	0	0	0	0	0.00816629547141797	0	0	0	0	0	0	0	0	0	0	0	0	0	0	0	0	0	0	0	0	0	0	0	0	0	0	0	0	0	0	0	0	0	0	0	0
Limosilactobacillus mucosae	0.19468303401732	0.641136608267566	0	0	0	0	0	0	0	0	0	0	0	0	0	0	0	0.025974025974026	0	0	0	0	0	0	0	0	0	0	0	0	0	0	0	0	0	0	0	0	0	0	0	0	0	0	0	0	0	0	0
Micrococcus luteus	0.19468303401732	0.641136608267566	0	0	0	0	0	0	0	0	0	0	0	0	0	0.0909090909090909	0	0	0	0	0	0	0	0	0	0	0	0	0	0	0	0	0	0	0	0	0	0	0	0	0	0	0	0	0	0	0	0	0
Mycobacterium grossiae	0.19468303401732	0.641136608267566	0	0	0	0	0	0	0	0	0	0	0	0	0	0	0	0	0	0.00000219665559186139	0	0	0	0	0	0	0	0	0	0	0	0	0	0	0	0	0	0	0	0	0	0	0	0	0	0	0	0	0
Mycolicibacterium doricum	0.19468303401732	0.641136608267566	0	0	0.00201342281879195	0	0	0	0	0	0	0	0	0	0	0	0	0	0	0	0	0	0	0	0	0	0	0	0	0	0	0	0	0	0	0	0	0	0	0	0	0	0	0	0	0	0	0	0
Mycolicibacterium fortuitum	0.19468303401732	0.641136608267566	0	0	0	0	0	0	0	0	0	0	0	0	0	0	0	0	0.00000447597520309737	0	0	0	0	0	0	0	0	0	0	0	0	0	0	0	0	0	0	0	0	0	0	0	0	0	0	0	0	0	0
Mycolicibacterium novocastrense	0.19468303401732	0.641136608267566	0	0	0.00553691275167785	0	0	0	0	0	0	0	0	0	0	0	0	0	0	0	0	0	0	0	0	0	0	0	0	0	0	0	0	0	0	0	0	0	0	0	0	0	0	0	0	0	0	0	0
Mycolicibacterium phocaicum	0.19468303401732	0.641136608267566	0	0	0	0	0	0	0	0	0	0	0	0	0	0	0	0	0	0.00000219665559186139	0	0	0	0	0	0	0	0	0	0	0	0	0	0	0	0	0	0	0	0	0	0	0	0	0	0	0	0	0
Mycolicibacterium tusciae	0.19468303401732	0.641136608267566	0	0	0	0	0	0	0	0	0	0	0	0	0.000941176470588235	0	0	0	0	0	0	0	0	0	0	0	0	0	0	0	0	0	0	0	0	0	0	0	0	0	0	0	0	0	0	0	0	0	0
Myroides odoratimimus	0.19468303401732	0.641136608267566	0	0	0	0	0	0	0	0	0	0.00000270811894058387	0	0	0	0	0	0	0	0	0	0	0	0	0	0	0	0	0	0	0	0	0	0	0	0	0	0	0	0	0	0	0	0	0	0	0	0	0
Nocardia brevicatena	0.19468303401732	0.641136608267566	0	0	0.000335570469798658	0	0	0	0	0	0	0	0	0	0	0	0	0	0	0	0	0	0	0	0	0	0	0	0	0	0	0	0	0	0	0	0	0	0	0	0	0	0	0	0	0	0	0	0
Nocardia farcinica	0.19468303401732	0.641136608267566	0	0	0	0	0	0	0	0	0	0	0	0	0	0	0	0	0	0.00000219665559186139	0	0	0	0	0	0	0	0	0	0	0	0	0	0	0	0	0	0	0	0	0	0	0	0	0	0	0	0	0
Nocardia puris	0.19468303401732	0.641136608267566	0	0	0	0	0	0	0	0	0	0	0	0	0	0	0	0	0	0.0000285565226941981	0	0	0	0	0	0	0	0	0	0	0	0	0	0	0	0	0	0	0	0	0	0	0	0	0	0	0	0	0
Nocardia thailandica	0.19468303401732	0.641136608267566	0	0	0	0	0	0	0	0	0	0	0	0	0	0	0	0	0	0.0000461297674290892	0	0	0	0	0	0	0	0	0	0	0	0	0	0	0	0	0	0	0	0	0	0	0	0	0	0	0	0	0
Nocardia transvalensis	0.19468303401732	0.641136608267566	0	0	0	0	0	0	0	0	0	0	0	0	0	0	0	0	0	0.00000329498338779209	0	0	0	0	0	0	0	0	0	0	0	0	0	0	0	0	0	0	0	0	0	0	0	0	0	0	0	0	0
Pantoea eucrina	0.19468303401732	0.641136608267566	0	0	0	0	0.000233154581487526	0	0	0	0	0	0	0	0	0	0	0	0	0	0	0	0	0	0	0	0	0	0	0	0	0	0	0	0	0	0	0	0	0	0	0	0	0	0	0	0	0	0
Paraeggerthella hongkongensis	0.19468303401732	0.641136608267566	0	0	0	0	0	0	0	0	0	0	0	0	0	0	0	0	0	0.0000153765891430297	0	0	0	0	0	0	0	0	0	0	0	0	0	0	0	0	0	0	0	0	0	0	0	0	0	0	0	0	0
Penicillium oxalicum	0.19468303401732	0.641136608267566	0	0	0	0	0	0	0	0	0	0	0	0	0	0.136363636363636	0	0	0	0	0	0	0	0	0	0	0	0	0	0	0	0	0	0	0	0	0	0	0	0	0	0	0	0	0	0	0	0	0
Phocaeicola vulgatus	0.19468303401732	0.641136608267566	0	0	0.000335570469798658	0	0	0	0	0	0	0	0	0	0	0	0	0	0	0	0	0	0	0	0	0	0	0	0	0	0	0	0	0	0	0	0	0	0	0	0	0	0	0	0	0	0	0	0
Pichia kudriavzevii	0.19468303401732	0.641136608267566	0	0	0	0	0	0	0	0	0	0	0	0	0.000941176470588235	0	0	0	0	0	0	0	0	0	0	0	0	0	0	0	0	0	0	0	0	0	0	0	0	0	0	0	0	0	0	0	0	0	0
Plasmodium ovale	0.19468303401732	0.641136608267566	0	0	0	0	0	0	0	0	0	0	0	0	0.00564705882352941	0	0	0	0	0	0	0	0	0	0	0	0	0	0	0	0	0	0	0	0	0	0	0	0	0	0	0	0	0	0	0	0	0	0
Plasmodium vivax	0.19468303401732	0.641136608267566	0	0	0	0	0	0	0	0	0	0	0	0	0.00423529411764706	0	0	0	0	0	0	0	0	0	0	0	0	0	0	0	0	0	0	0	0	0	0	0	0	0	0	0	0	0	0	0	0	0	0
Prevotella multiformis	0.19468303401732	0.641136608267566	0	0	0	0	0	0	0	0	0	0	0	0	0	0	0	0.0194805194805195	0	0	0	0	0	0	0	0	0	0	0	0	0	0	0	0	0	0	0	0	0	0	0	0	0	0	0	0	0	0	0
Pseudomonas alcaligenes	0.19468303401732	0.641136608267566	0	0	0	0.00000770322256612831	0	0	0	0	0	0	0	0	0	0	0	0	0	0	0	0	0	0	0	0	0	0	0	0	0	0	0	0	0	0	0	0	0	0	0	0	0	0	0	0	0	0	0
Pseudomonas cyclaminis	0.19468303401732	0.641136608267566	0	0	0	0	0.0355172145799332	0	0	0	0	0	0	0	0	0	0	0	0	0	0	0	0	0	0	0	0	0	0	0	0	0	0	0	0	0	0	0	0	0	0	0	0	0	0	0	0	0	0
Pseudomonas palleroniana	0.19468303401732	0.641136608267566	0	0	0	0	0.0260355949327738	0	0	0	0	0	0	0	0	0	0	0	0	0	0	0	0	0	0	0	0	0	0	0	0	0	0	0	0	0	0	0	0	0	0	0	0	0	0	0	0	0	0
Pseudomonas protegens	0.19468303401732	0.641136608267566	0	0	0	0	0.00295329136550867	0	0	0	0	0	0	0	0	0	0	0	0	0	0	0	0	0	0	0	0	0	0	0	0	0	0	0	0	0	0	0	0	0	0	0	0	0	0	0	0	0	0
Scedosporium aurantiacum	0.19468303401732	0.641136608267566	0	0	0	0	0	0	0	0	0	0	0	0	0.000941176470588235	0	0	0	0	0	0	0	0	0	0	0	0	0	0	0	0	0	0	0	0	0	0	0	0	0	0	0	0	0	0	0	0	0	0
Schaalia cardiffensis	0.19468303401732	0.641136608267566	0	0	0	0	0	0	0	0	0	0	0	0	0	0	0	0	0	0.028748730058486	0	0	0	0	0	0	0	0	0	0	0	0	0	0	0	0	0	0	0	0	0	0	0	0	0	0	0	0	0
Schistosoma mansoni	0.19468303401732	0.641136608267566	0	0	0	0	0	0	0	0	0	0	0	0	0.00611764705882353	0	0	0	0	0	0	0	0	0	0	0	0	0	0	0	0	0	0	0	0	0	0	0	0	0	0	0	0	0	0	0	0	0	0
Streptococcus vestibularis	0.19468303401732	0.641136608267566	0	0	0	0	0	0	0	0.000982890919443616	0	0	0	0	0	0	0	0	0	0	0	0	0	0	0	0	0	0	0	0	0	0	0	0	0	0	0	0	0	0	0	0	0	0	0	0	0	0	0
Strongyloides stercoralis	0.19468303401732	0.641136608267566	0	0	0	0	0	0	0	0	0	0	0	0	0.00564705882352941	0	0	0	0	0	0	0	0	0	0	0	0	0	0	0	0	0	0	0	0	0	0	0	0	0	0	0	0	0	0	0	0	0	0
Trichinella nelsoni	0.19468303401732	0.641136608267566	0	0	0	0	0	0	0	0	0	0	0	0	0.00329411764705882	0	0	0	0	0	0	0	0	0	0	0	0	0	0	0	0	0	0	0	0	0	0	0	0	0	0	0	0	0	0	0	0	0	0
Trichinella pseudospiralis	0.19468303401732	0.641136608267566	0	0	0	0	0	0	0	0	0	0	0	0	0.00517647058823529	0	0	0	0	0	0	0	0	0	0	0	0	0	0	0	0	0	0	0	0	0	0	0	0	0	0	0	0	0	0	0	0	0	0
Weissella confusa	0.19468303401732	0.641136608267566	0	0	0.000671140939597315	0	0	0	0	0	0	0	0	0	0	0	0	0	0	0	0	0	0	0	0	0	0	0	0	0	0	0	0	0	0	0	0	0	0	0	0	0	0	0	0	0	0	0	0
Serratia grimesii	0.204127061163988	0.667221289476319	0	0	0	0	0.000388590969145877	0	0	0	0	0	0	0	0	0	0	0	0	0	0	0	0	0	0	0	0.0000135475655024792	0.00454980842911877	0.000200688073394495	0	0	0.000168194432764276	0	0	0.0000595838071073551	0	0	0	0	0	0	0	0	0	0	0	0	0	0
Aspergillus sydowii	0.247774595922217	0.704393353795392	0	0	0.00201342281879195	0	0.0212947851091941	0	0	0	0.0294985250737463	0.0000297893083464226	0	0	0.0112941176470588	0	0.0000873973081629086	0	0.00000447597520309737	0	0	0	0	0	0	0	0	0.000478927203065134	0	0	0	0	0	0	0.00000993063451789252	0	0	0	0	0	0	0	0	0	0	0	0	0	0
Sphingomonas paucimobilis	0.248712490850833	0.704393353795392	0	0	0.0011744966442953	0	0.246055801663169	0	0	0.00128792603237439	0.0383480825958702	0.00000270811894058387	0.000866122246968572	0	0.0136470588235294	0.0909090909090909	0	0.012987012987013	0	0.00000219665559186139	0	0	0	0	0	0	0	0	0	0	0	0	0	0	0	0	0	0.00519480519480519	0.329577464788732	0	0	0	0.000060020406938359	0	0.00199866755496336	0	0.0022933275090095	0.000113458440173364	0
Haemophilus sputorum	0.249341552922495	0.704393353795392	0	0	0	0	0	0.00160642570281125	0	0	0	0	0	0	0	0	0	0	0	0	0	0	0.000216890161148475	0.000804828973843058	0	0	0.000142249437776032	0	0	0	0	0	0	0	0	0	0	0	0	0	0	0	0	0	0	0	0	0	0
Enterococcus faecalis	0.252504104330153	0.704393353795392	0	0	0	0	0	0	0	0	0	0.00000677029735145968	0	0	0.000941176470588235	0	0	0	0	0.00000768829457151487	0	0	0.00291017178249852	0	0	0	0.0000203213482537188	0	0	0	0	0	0	0	0	0	0	0	0	0	0	0	0	0	0	0	0	0	0
Acinetobacter bereziniae	0.26629125115689	0.704393353795392	0	0	0.000335570469798658	0	0	0	0	0	0	0	0	0	0.0235294117647059	0	0	0	0	0	0	0	0	0	0	0	0	0	0	0	0	0	0	0	0	0	0	0	0	0	0	0	0	0	0	0	0	0	0
Corynebacterium macginleyi	0.26629125115689	0.704393353795392	0	0	0.000671140939597315	0	0.000155436387658351	0	0	0	0	0	0	0	0	0	0	0	0	0	0	0	0	0	0	0	0	0	0	0	0	0	0	0	0	0	0	0	0	0	0	0	0	0	0	0	0	0	0
Corynespora cassiicola	0.26629125115689	0.704393353795392	0	0	0	0	0	0	0	0	0.00589970501474926	0	0	0	0.00141176470588235	0	0	0	0	0	0	0	0	0	0	0	0	0	0	0	0	0	0	0	0	0	0	0	0	0	0	0	0	0	0	0.000930448941614329	0	0	0
Rhizopus arrhizus	0.26629125115689	0.704393353795392	0	0	0	0	0	0	0	0	0.00589970501474926	0	0	0	0.000941176470588235	0	0	0	0	0	0	0	0	0	0	0	0	0	0	0	0	0	0	0	0	0	0	0	0	0	0	0	0	0	0	0	0	0	0
Serratia marcescens	0.26629125115689	0.704393353795392	0	0	0.00134228187919463	0	0	0.00642570281124498	0	0	0	0	0	0	0	0	0	0	0	0	0	0	0	0	0	0	0	0	0	0	0	0	0	0	0	0	0	0	0	0	0	0	0	0	0	0	0	0	0
Achromobacter mucicolens	0.271393039723366	0.704393353795392	0	0	0	0	0	0	0	0	0	0	0	0	0	0	0	0	0	0	0	0	0	0	0	0	0	0	0	0	0	0.000168194432764276	0	0	0.00000993063451789252	0	0	0	0	0	0	0	0	0	0	0	0	0	0
Alloprevotella rava	0.271393039723366	0.704393353795392	0	0	0	0	0	0	0	0	0	0	0	0	0	0	0	0	0	0	0	0	0	0	0	0	0	0	0	0	0	0	0	0	0	0	0	0	0	0	0	0	0.0333113258507893	0	0	0	0	0	0
Bacteroides heparinolyticus	0.271393039723366	0.704393353795392	0	0	0	0	0	0	0	0	0	0	0	0	0	0	0	0	0	0	0	0	0	0	0	0	0	0	0.0253440366972477	0	0	0	0.0315118775538472	0	0	0	0	0	0	0	0	0	0	0	0	0	0	0	0
Bacteroides zoogleoformans	0.271393039723366	0.704393353795392	0	0	0	0	0	0	0	0	0	0	0	0	0	0	0	0	0	0	0	0	0	0	0	0	0	0	0.000286697247706422	0	0	0	0.000346284368723596	0	0	0	0	0	0	0	0	0	0	0	0	0	0	0	0
Campylobacter hominis	0.271393039723366	0.704393353795392	0	0	0	0	0	0	0	0	0	0	0	0	0	0	0	0	0	0	0	0	0	0	0	0	0	0	0	0	0	0	0.000138513747489438	0	0	0	0	0	0	0	0	0	0	0	0	0	0	0	0
Corynebacterium propinquum	0.271393039723366	0.704393353795392	0	0	0	0	0	0	0	0	0	0	0	0	0	0	0	0	0	0	0	0	0	0	0	0	0	0	0	0	0	0	0	0	0	0	0	0	0	0.6	0	0	0	0	0	0	0	0	0
Corynebacterium pseudodiphtheriticum	0.271393039723366	0.704393353795392	0	0	0	0	0	0	0	0	0	0	0	0	0	0	0	0	0	0	0	0	0	0	0	0	0	0	0	0	0	0	0	0	0	0	0	0	0	0.0666666666666667	0	0	0	0	0	0	0	0	0
Herbaspirillum huttiense	0.271393039723366	0.704393353795392	0	0	0	0	0	0	0	0	0	0	0	0	0	0	0	0	0	0	0	0	0	0	0	0	0	0	0	0	0	0	0	0	0	0.00603274920999713	0	0	0	0.0666666666666667	0	0	0	0	0	0	0	0	0
Lancefieldella parvula	0.271393039723366	0.704393353795392	0	0	0	0	0	0	0	0	0	0	0	0	0	0	0	0	0	0	0	0	0	0	0	0	0	0	0	0	0	0.00168194432764276	0	0	0	0	0	0	0	0	0	0	0	0	0	0	0	0	0
Lancefieldella rimae	0.271393039723366	0.704393353795392	0	0	0	0	0	0	0	0	0	0	0	0	0	0	0	0	0	0	0	0	0	0	0	0	0	0	0	0	0	0.00655958287780674	0	0	0	0	0	0	0	0	0	0	0	0	0	0	0	0	0
Ligilactobacillus salivarius	0.271393039723366	0.704393353795392	0	0	0	0	0	0	0	0	0	0	0	0	0	0	0	0	0	0	0	0	0	0	0	0	0.0104790419161677	0	0	0	0	0	0	0	0	0	0	0	0	0	0	0	0	0	0	0	0	0	0
Olsenella uli	0.271393039723366	0.704393353795392	0	0	0	0	0	0	0	0	0	0	0	0	0	0	0	0	0	0	0	0	0	0	0	0	0	0	0	0	0	0	0	0	0	0	0	0	0	0	0	0	0	0	0	0	0	0	0
Paragonimus westermani	0.271393039723366	0.704393353795392	0	0	0	0	0	0	0	0	0	0	0	0	0	0	0	0	0	0	0	0	0	0	0	0	0	0	0	0	0	0	0	0	0	0	0	0	0	0	0	0	0	0	0	0.00139567341242149	0	0	0
Peptostreptococcus anaerobius	0.271393039723366	0.704393353795392	0	0	0	0	0	0	0	0	0	0	0	0	0	0	0	0	0	0	0	0	0	0	0	0	0	0	0	0	0	0.0206038180136237	0	0	0	0	0	0	0	0	0	0	0	0	0	0	0	0	0
Peptostreptococcus stomatis	0.271393039723366	0.704393353795392	0	0	0	0	0	0	0	0	0	0	0	0	0	0	0	0	0	0	0	0	0	0	0	0	0	0	0	0	0	0.000840972163821378	0	0	0	0	0	0	0	0	0	0	0	0	0	0	0	0	0
Prevotella koreensis	0.271393039723366	0.704393353795392	0	0	0	0	0	0	0	0	0	0	0	0	0	0	0	0	0	0	0	0	0	0	0	0	0	0	0.0739678899082569	0	0	0	0	0	0	0	0	0	0	0	0	0	0	0	0	0	0	0.0720234178220518	0
Pseudomonas mosselii	0.271393039723366	0.704393353795392	0	0	0	0	0	0	0	0	0	0	0	0	0	0	0	0	0	0	0	0	0	0	0	0	0	0	0	0	0	0	0	0	0.000213508642134689	0.000383031695872833	0	0	0	0	0	0	0	0	0	0	0	0	0
Sporothrix mexicana	0.271393039723366	0.704393353795392	0	0	0	0	0	0	0	0	0	0	0	0	0	0	0	0	0	0	0	0	0	0	0	0	0	0	0	0	0	0	0	0	0	0	0	0	0	0	0	0	0	0	0	0.000465224470807164	0.000218412143715191	0	0
Staphylococcus capitis	0.271393039723366	0.704393353795392	0	0	0	0	0	0	0	0	0	0	0	0	0	0	0	0	0	0	0	0	0	0	0.00553846153846154	0	0	0	0	0	0	0	0	0	0	0	0	0	0	0	0	0	0	0	0	0.000930448941614329	0	0	0
Actinomyces bouchesdurhonensis	0.275148128778628	0.704393353795392	0	0	0	0.00000616257805290265	0	0	0	0.00485344757463192	0	0.00137166224340573	0.00420687948527592	0.00500287049946691	0	0	0.00967925187904213	0	0	0.019477745133035	0	0	0	0	0	0	0	0	0	0	0	0	0	0	0	0	0	0	0	0	0	0	0.0206170097833263	0	0	0	0.0538385934257945	0.00698903991467925	0
Abiotrophia defectiva	0.284406910615083	0.704393353795392	0	0	0.0266778523489933	0	0	0	0	0.0630473685637591	0	0	0	0	0	0	0	0	0	0	0	0	0	0	0	0	0	0	0	0	0	0	0	0	0	0	0	0	0	0	0	0	0	0	0	0	0	0	0
Anaerococcus lactolyticus	0.284406910615083	0.704393353795392	0	0	0	0	0	0	0	0	0	0.00000541623788116774	0	0	0.00188235294117647	0	0	0	0	0	0	0	0	0	0	0	0	0	0	0	0	0	0.000277027494978877	0	0	0	0	0	0	0	0	0	0	0	0	0	0	0	0
Aureobasidium melanogenum	0.284406910615083	0.704393353795392	0	0	0.00570469798657718	0	0.000155436387658351	0	0	0	0	0	0	0	0	0	0	0	0	0	0	0	0	0	0	0	0	0	0	0	0	0	0	0	0	0	0	0	0	0	0	0	0	0	0	0	0	0	0
Clostridium tetani	0.284406910615083	0.704393353795392	0	0	0	0	0	0	0	0	0	0.00000406217841087581	0	0	0.00141176470588235	0	0	0	0	0	0	0	0	0	0	0	0	0	0	0	0	0	0	0	0	0	0	0	0	0	0	0	0	0	0	0.000465224470807164	0	0	0
Comamonas denitrificans	0.284406910615083	0.704393353795392	0	0	0.23741610738255	0.00016330831840192	0	0	0	0	0	0	0	0	0	0	0	0	0	0	0	0	0	0	0	0	0	0	0	0	0	0	0	0	0	0	0	0	0.0394366197183099	0	0	0	0	0	0	0	0	0	0
Enterococcus cecorum	0.284406910615083	0.704393353795392	0	0	0	0	0.000777181938291754	0	0	0	0	0.00000541623788116774	0	0	0	0	0	0	0	0	0	0	0	0	0	0	0	0	0	0	0	0	0	0	0.0000446878553305163	0	0	0	0	0	0	0	0	0	0	0	0	0	0
Kytococcus schroeteri	0.284406910615083	0.704393353795392	0	0	0.000335570469798658	0	0.000155436387658351	0	0	0	0	0	0	0	0	0	0	0	0	0	0	0	0	0	0	0	0	0	0	0	0	0	0	0	0	0.000191515847936417	0	0	0	0	0	0	0	0	0	0	0	0	0
Leclercia adecarboxylata	0.284406910615083	0.704393353795392	0	0	0.000838926174496644	0	0.000310872775316702	0	0	0	0	0	0	0	0	0	0	0	0	0	0	0	0	0	0	0	0	0	0	0	0	0	0	0	0	0	0	0	0	0	0	0	0	0	0	0	0	0	0
Mucor irregularis	0.284406910615083	0.704393353795392	0	0	0	0	0	0	0	0	0	0	0	0	0.00141176470588235	0	0	0	0	0.00000219665559186139	0	0	0	0	0	0	0	0	0	0	0	0	0	0	0	0	0	0	0	0	0	0	0	0	0	0	0.000218412143715191	0	0
Prevotella veroralis	0.284406910615083	0.704393353795392	0	0	0	0	0	0	0	0	0	0.0305922656123057	0	0.025588452390716	0	0	0	0	0	0	0	0	0	0	0	0	0	0	0	0	0	0.0267429148095198	0	0	0	0	0	0	0	0	0	0	0	0	0	0	0	0	0
Pseudomonas veronii	0.284406910615083	0.704393353795392	0	0	0	0.000178714763534177	0.144944431491412	0	0	0	0	0	0	0	0	0	0	0	0	0	0	0	0	0	0	0	0	0	0	0	0	0	0	0	0	0	0	0	0	0	0	0	0	0	0	0	0	0	0
Roseomonas gilardii	0.284406910615083	0.704393353795392	0	0	0.00151006711409396	0	0.000155436387658351	0	0	0	0	0	0	0	0	0	0	0	0	0	0	0	0	0	0	0	0	0	0	0	0	0	0	0	0	0	0	0	0	0	0	0	0	0	0	0	0	0	0
Empedobacter falsenii	0.291607268585255	0.704393353795392	0	0	0	0	0.000388590969145877	0	0	0	0	0.00000270811894058387	0	0	0	0	0	0	0	0	0	0	0.00000366059343710506	0	0	0	0	0	0	0	0	0	0	0	0.00000993063451789252	0	0	0	0	0	0	0	0	0	0	0	0	0	0
Actinomyces graevenitzii	0.303156763827576	0.704393353795392	0	0	0	0.0000338941792909646	0	0	0	0.0397494644939129	0	0.0559036992904728	0.107275426874536	0.057656032149594	0	0	0.00255637126376508	0	0	0	0	0.0531400966183575	0	0	0	0	0	0	0	0	0	0	0	0	0	0	0.125	0	0	0	0	0	0.0179461016745694	0	0	0	0.00141967893414874	0.074020286369103	0
Achromobacter xylosoxidans	0.303338728160935	0.704393353795392	0	0	0.000335570469798658	0	0.000155436387658351	0	0	0	0	0	0	0	0	0	0	0	0	0	0	0	0	0	0	0	0	0	0	0	0	0	0	0	0	0	0	0	0	0	0	0.0788446526151444	0	0	0	0	0	0	0
Mageeibacillus indolicus	0.303338728160935	0.704393353795392	0	0	0	0	0	0	0	0	0	0	0	0	0	0	0	0	0	0.00000658996677558417	0	0	0.00000274544507782879	0	0	0	0	0	0	0	0	0	0.000484798116213034	0	0	0	0	0	0	0	0	0	0	0	0	0	0	0	0
Pannonibacter phragmitetus	0.303338728160935	0.704393353795392	0	0	0.000671140939597315	0	0.000233154581487526	0	0	0	0	0	0	0	0	0	0	0	0	0	0	0	0	0	0	0	0	0	0	0	0	0	0	0	0	0	0	0	0	0	0	0	0	0	0	0	0	0	0
Parabacteroides goldsteinii	0.303338728160935	0.704393353795392	0	0	0	0	0	0	0	0	0	0.00000270811894058387	0	0	0	0	0	0	0	0.00000219665559186139	0	0	0	0	0	0	0	0	0	0	0	0	0	0	0.00000993063451789252	0	0	0	0	0	0	0	0	0	0	0	0	0	0
Pseudomonas luteola	0.303338728160935	0.704393353795392	0	0	0.000671140939597315	0	0	0	0	0	0	0	0	0	0.000941176470588235	0	0	0	0	0	0	0	0	0	0	0	0	0	0	0	0	0	0	0	0	0	0	0.00519480519480519	0	0	0	0	0	0	0	0	0	0	0
Moraxella osloensis	0.316892544956211	0.704393353795392	0	0	0.0275167785234899	0	0.0101033651977928	0	0.101538461538462	0	0	0	0	0	0.0362352941176471	0	0	0	0	0	0	0	0	0	0	0	0	0	0	0	0	0	0	0	0	0.0080436656133295	0	0	0	0	0	0	0	0	0	0.00209351011863224	0	0	0
Ralstonia pickettii	0.325496651042503	0.704393353795392	0	0	0.00671140939597315	0.00000231096676983849	0.00715007383228414	0	0.00615384615384615	0	0	0	0	0	0.00282352941176471	0	0	0	0	0	0	0	0	0	0	0	0	0.00191570881226054	0	0	0	0	0	0	0.000178751421322065	0.00162788470745954	0	0	0	0	0	0.00234192037470726	0	0	0	0	0	0	0
Streptococcus parasanguinis	0.32658323602115	0.704393353795392	0	0	0.0399328859060403	0.0000123251561058053	0	0	0	0	0.00884955752212389	0	0	0.0633970310834085	0	0	0	0	0.0300539355011973	0.0167044674483099	0.0852713178294574	0	0.0191915762423825	0	0	0.0822510822510823	0	0	0	0.0358744394618834	0	0	0	0	0	0.129751986976922	0	0	0	0	0.0237926136363636	0	0.0734049576856131	0	0	0	0.0236977175930982	0	0
Fusarium oxysporum	0.326732025671192	0.704393353795392	0.0120481927710843	0.00261780104712042	0	0	0.000155436387658351	0	0	0	0	0.00000406217841087581	0	0	0.00658823529411765	0	0	0	0	0.00000768829457151487	0	0	0	0	0	0	0	0	0	0	0	0	0	0	0	0	0	0	0	0	0	0	0	0.027027027027027	0	0.00186089788322866	0.000327618215572786	0	0
Finegoldia magna	0.337846701039702	0.704393353795392	0	0	0.0011744966442953	0.00000154064451322566	0.00163208207041268	0	0.0307692307692308	0	0	0.00000270811894058387	0	0	0.0108235294117647	0	0	0	0	0	0	0	0	0	0	0	0	0	0	0	0	0	0.000138513747489438	0	0.0000297919035536776	0	0	0	0	0	0	0	0	0.0675675675675676	0.00199866755496336	0	0	0	0
Meyerozyma guilliermondii	0.343034272749784	0.704393353795392	0	0	0	0	0.000388590969145877	0	0.00615384615384615	0	0.00589970501474926	0	0	0	0.00705882352941176	0	0	0	0	0	0	0	0	0	0	0	0	0	0	0	0	0	0	0	0	0	0	0	0	0	0	0	0	0	0	0	0	0	0
Porphyromonas gingivalis	0.350107106695388	0.704393353795392	0	0	0	0	0	0	0	0.0000338927903256419	0	0	0	0.0215697531370458	0	0	0	0	0.0013562204865385	0	0	0	0	0	0	0	0	0.000957854406130268	0.21963876146789	0.103139013452915	0	0	0.328831636539927	0	0	0	0	0	0	0	0	0	0	0	0.10126582278481	0.00628053035589672	0	0.0868410901086932	0
Aggregatibacter kilianii	0.372202275389264	0.704393353795392	0	0	0	0	0	0	0	0	0	0	0	0	0	0	0	0	0	0	0	0	0.00000732118687421011	0	0	0	0.0000474164792586772	0	0	0	0	0	0	0	0	0	0	0	0	0	0	0	0.000060020406938359	0	0	0	0	0	0
Staphylococcus aureus	0.414217455761386	0.704393353795392	0	0	0.00151006711409396	0	0	0	0	0.0000474499064558987	0	0	0	0	0.00188235294117647	0	0	0	0	0.00000658996677558417	0	0	0	0	0	0	0	0	0	0	0	0.000336388865528551	0	0	0.000019861269035785	0	0	0	0	0	0	0	0	0	0	0	0	0.000272300256416075	0
Capnocytophaga gingivalis	0.42943677441524	0.704393353795392	0	0	0	0	0	0	0	0	0	0.00480555706006608	0.0520910665676813	0	0	0	0	0	0	0	0	0	0	0	0	0	0	0.0474137931034483	0	0	0.0820426171031634	0	0	0	0	0	0	0	0	0	0	0	0	0	0	0	0	0	0.0196078431372549
[Haemophilus] ducreyi	0.440647897123145	0.704393353795392	0	0	0	0	0	0	0	0	0	0	0	0	0	0	0	0	0	0	0	0	0	0	0	0	0	0	0	0	0	0	0	0	0	0	0	0	0	0	0	0	0	0	0	0	0	0.000294991944450748	0
Achromobacter dolens	0.440647897123145	0.704393353795392	0	0	0	0	0	0	0	0	0	0	0	0	0	0	0	0	0	0	0	0	0	0	0	0	0	0	0	0	0	0	0	0	0	0	0	0	0	0	0	0.794691647150664	0	0	0	0	0	0	0
Achromobacter ruhlandii	0.440647897123145	0.704393353795392	0	0	0	0	0	0	0	0	0	0	0	0	0	0	0	0	0	0	0	0	0	0	0	0	0	0	0	0	0	0	0	0	0	0	0	0	0	0	0	0.0109289617486339	0	0	0	0	0	0	0
Actinomyces naeslundii	0.440647897123145	0.704393353795392	0	0	0	0	0	0	0	0	0	0	0	0	0	0	0	0	0	0	0	0	0	0	0	0	0	0	0	0	0	0	0	0	0	0.011012161256344	0	0	0	0	0	0	0	0	0	0	0	0	0
Aliarcobacter butzleri	0.440647897123145	0.704393353795392	0	0	0	0	0	0	0	0	0	0	0	0	0	0	0	0	0	0	0	0	0	0	0	0	0	0	0	0	0	0	0	0	0.00000993063451789252	0	0	0	0	0	0	0	0	0	0	0	0	0	0
Alloscardovia omnicolens	0.440647897123145	0.704393353795392	0	0	0	0	0	0	0	0	0	0	0	0	0	0	0	0	0	0	0	0	0	0	0	0	0	0	0	0	0	0	0	0	0	0	0	0	0	0	0	0	0	0	0	0	0	0	0
Alphatorquevirus homin10	0.440647897123145	0.704393353795392	0	0	0	0	0	0	0	0	0	0	0	0	0	0	0	0	0	0	0	0	0	0	0	0	0	0	0	0	0	0	0	0	0	0	0	0	0	0	0	0	0	0	0	0	0	0	0
Alphatorquevirus homin15	0.440647897123145	0.704393353795392	0	0	0	0	0	0	0	0	0	0	0	0	0	0	0	0	0	0	0	0	0	0	0	0	0	0	0	0	0	0	0	0	0	0	0	0	0	0	0	0	0	0	0	0	0	0	0
Alphatorquevirus homin24	0.440647897123145	0.704393353795392	0	0	0	0	0	0	0	0	0	0	0	0	0	0	0	0	0	0	0	0	0	0	0	0	0	0	0	0	0	0	0	0	0	0	0	0	0	0	0	0	0	0	0	0	0	0	0
Anaerococcus tetradius	0.440647897123145	0.704393353795392	0	0	0	0	0	0	0	0	0	0	0	0	0	0	0	0	0	0	0	0	0	0	0	0	0	0	0	0	0	0	0	0	0.0000148959517768388	0	0	0	0	0	0	0	0	0	0	0	0	0	0
Angiostrongylus cantonensis	0.440647897123145	0.704393353795392	0	0	0	0	0	0	0	0	0	0	0	0	0	0	0	0	0	0	0	0	0	0	0	0	0	0	0	0	0	0	0	0	0	0	0	0	0	0	0	0	0	0	0	0	0	0	0
Arachnia rubra	0.440647897123145	0.704393353795392	0	0	0	0	0	0	0	0	0	0	0	0	0	0	0	0	0	0	0	0	0	0	0	0	0	0	0	0	0	0	0	0	0	0.00555395959015609	0	0	0	0	0	0	0	0	0	0	0	0	0
Aspergillus parasiticus	0.440647897123145	0.704393353795392	0	0	0	0	0	0	0	0	0	0	0	0	0	0	0	0	0	0	0	0	0	0	0	0	0	0	0	0	0	0	0	0	0	0	0	0	0	0	0	0	0	0	0	0	0	0	0
Aspergillus terreus	0.440647897123145	0.704393353795392	0	0	0	0	0	0	0	0	0	0	0	0	0	0	0	0	0	0	0	0	0	0	0	0	0	0	0	0	0	0	0	0	0	0	0	0	0	0	0.00106534090909091	0	0	0	0	0	0	0	0
Bacteroides caccae	0.440647897123145	0.704393353795392	0	0	0	0	0	0	0	0	0	0	0	0	0	0	0	0	0	0	0	0	0	0	0	0	0	0	0	0	0	0	0	0	0	0	0	0	0	0	0	0	0	0	0	0	0	0	0
Bergeyella cardium	0.440647897123145	0.704393353795392	0	0	0	0	0	0	0	0	0	0	0	0	0	0	0	0	0	0	0	0	0	0	0	0	0	0	0	0	0	0	0	0	0	0	0	0.0441558441558442	0	0	0	0	0	0	0	0	0	0	0
Bifidobacterium breve	0.440647897123145	0.704393353795392	0	0	0	0	0	0	0	0	0	0	0	0	0	0	0	0	0	0	0	0	0	0	0	0	0	0	0	0	0	0	0	0	0	0	0	0	0	0	0	0	0	0	0	0	0	0	0
Bifidobacterium longum	0.440647897123145	0.704393353795392	0	0	0	0	0	0	0	0	0	0	0	0	0	0	0	0	0	0	0	0	0	0	0	0	0	0	0	0	0	0	0	0	0	0	0	0	0	0	0	0	0	0	0	0	0	0	0
Brucella melitensis	0.440647897123145	0.704393353795392	0	0	0	0	0	0	0	0	0	0	0	0	0	0	0	0	0	0	0	0	0	0	0	0	0	0	0	0	0	0	0	0	0	0	0	0	0	0	0	0	0	0	0	0	0	0	0
Chryseobacterium arthrosphaerae	0.440647897123145	0.704393353795392	0	0	0	0	0	0	0	0	0	0	0	0	0	0	0	0	0	0	0	0	0	0	0	0	0	0	0	0	0	0	0	0	0.00000993063451789252	0	0	0	0	0	0	0	0	0	0	0	0	0	0
Clavispora lusitaniae	0.440647897123145	0.704393353795392	0	0	0	0	0	0	0	0	0	0	0	0	0	0	0	0	0	0	0	0	0	0	0	0	0	0	0	0	0	0	0	0	0	0	0	0	0	0	0	0	0	0	0	0.000465224470807164	0	0	0
Coccidioides posadasii	0.440647897123145	0.704393353795392	0	0	0	0	0	0	0	0	0	0	0	0	0	0	0	0	0	0	0	0	0	0	0	0	0	0	0	0	0	0	0	0	0	0	0	0	0	0	0	0	0	0	0	0.000465224470807164	0	0	0
Corynebacterium glucuronolyticum	0.440647897123145	0.704393353795392	0	0	0	0	0	0	0	0	0	0	0	0	0	0	0	0	0	0	0	0	0	0	0	0	0	0	0	0	0	0	0	0	0	0	0	0	0	0	0	0	0	0.0675675675675676	0	0	0	0	0
Corynebacterium pseudokroppenstedtii	0.440647897123145	0.704393353795392	0	0	0	0	0	0	0	0	0	0	0	0	0	0	0	0	0	0	0	0	0	0	0	0	0	0	0	0	0	0	0	0	0	0	0	0	0	0	0	0	0	0	0	0	0	0	0
Cunninghamella bertholletiae	0.440647897123145	0.704393353795392	0	0	0	0	0	0	0	0	0	0	0	0	0	0	0	0	0	0	0	0	0	0	0	0	0	0	0	0	0	0	0	0	0	0	0	0	0	0	0	0	0	0	0	0	0.000436824287430381	0	0
Dialister invisus	0.440647897123145	0.704393353795392	0	0	0	0	0	0	0	0	0	0	0	0	0	0	0	0	0	0	0	0	0	0	0	0	0	0	0	0	0	0	0.000415541242468315	0	0	0	0	0	0	0	0	0	0	0	0	0	0	0	0
Dialister pneumosintes	0.440647897123145	0.704393353795392	0	0	0	0	0	0	0	0	0	0	0	0	0	0	0	0	0	0	0	0	0	0	0	0	0	0	0	0	0	0	0.0237551076944387	0	0	0	0	0	0	0	0	0	0	0	0	0	0	0	0
Dictyostelium capitatum	0.440647897123145	0.704393353795392	0	0	0	0	0	0	0	0	0	0	0	0	0	0	0	0	0	0	0	0	0	0	0	0	0	0	0	0	0	0	0	0	0	0	0	0	0	0	0	0	0	0	0	0	0	0	0
Echinostoma caproni	0.440647897123145	0.704393353795392	0	0	0	0	0	0	0	0	0	0	0	0	0	0	0	0	0	0	0	0	0	0	0	0	0	0	0	0	0	0	0	0	0	0	0	0	0	0	0	0	0	0	0	0.00302395906024657	0	0	0
Eikenella corrodens	0.440647897123145	0.704393353795392	0	0	0	0	0	0	0	0	0	0	0	0	0	0	0	0	0	0	0	0	0	0	0	0	0	0	0	0	0	0	0	0	0	0	0	0	0	0	0	0	0	0	0	0	0	0	0
Elizabethkingia bruuniana	0.440647897123145	0.704393353795392	0	0	0	0	0	0	0	0	0	0	0	0	0	0	0	0	0	0	0	0	0	0	0	0	0	0	0	0	0	0	0	0	0.00000993063451789252	0	0	0	0	0	0	0	0	0	0	0	0	0	0
Flavonifractor plautii	0.440647897123145	0.704393353795392	0	0	0	0	0	0	0	0	0	0	0	0	0	0	0	0	0	0	0	0	0	0	0	0	0	0.000957854406130268	0	0	0	0	0	0	0	0	0	0	0	0	0	0	0	0	0	0	0	0	0
Fusarium avenaceum	0.440647897123145	0.704393353795392	0	0	0	0	0	0	0	0	0	0	0	0	0	0	0	0	0	0	0	0	0	0	0	0	0	0	0	0	0	0	0	0	0	0	0	0	0	0	0	0	0	0	0	0	0.000218412143715191	0	0
Fusarium proliferatum	0.440647897123145	0.704393353795392	0	0	0	0	0	0	0	0	0	0	0	0	0	0	0	0	0	0	0	0	0	0	0	0	0	0	0	0	0	0	0	0	0	0	0	0	0	0	0	0	0	0	0	0	0	0	0
Fusobacterium massiliense	0.440647897123145	0.704393353795392	0	0	0	0	0	0	0	0	0	0	0	0	0	0	0	0	0	0	0	0	0	0	0	0	0	0	0	0	0	0	0.109979915506614	0	0	0	0	0	0	0	0	0	0	0	0	0	0	0	0
Granulibacter bethesdensis	0.440647897123145	0.704393353795392	0	0	0	0	0	0	0	0	0	0	0	0	0	0	0	0	0	0	0	0	0	0	0	0	0	0	0	0	0	0	0	0	0	0	0	0	0	0	0	0	0	0	0	0	0	0	0
Haemophilus parahaemolyticus	0.440647897123145	0.704393353795392	0	0	0	0	0	0	0	0	0	0	0	0	0	0	0	0	0	0	0	0	0	0	0	0	0	0	0	0	0	0	0	0	0	0	0	0	0	0	0	0.00156128024980484	0	0	0	0	0	0	0
Hallella bergensis	0.440647897123145	0.704393353795392	0	0	0	0	0	0	0	0	0	0	0	0	0	0	0	0	0	0	0	0	0	0	0	0	0	0	0	0	0	0	0	0	0	0	0	0	0	0	0	0	0	0.027027027027027	0	0	0	0	0
Helicobacter pylori	0.440647897123145	0.704393353795392	0	0	0	0	0	0	0	0	0	0	0	0	0	0	0	0	0	0	0	0	0	0	0	0	0	0.00191570881226054	0	0	0	0	0	0	0	0	0	0	0	0	0	0	0	0	0	0	0	0	0
Hoylesella timonensis	0.440647897123145	0.704393353795392	0	0	0	0	0	0	0	0	0	0	0	0	0	0	0	0	0	0	0	0	0	0	0	0	0	0	0	0	0	0	0	0	0	0	0	0	0	0	0	0	0	0.027027027027027	0	0	0	0	0
Inquilinus limosus	0.440647897123145	0.704393353795392	0	0	0	0	0	0	0	0	0	0	0	0	0	0	0	0	0	0	0	0	0	0	0	0	0	0	0	0	0	0	0	0	0	0	0	0	0	0	0	0	0	0	0	0	0	0	0
Klebsiella oxytoca	0.440647897123145	0.704393353795392	0	0	0	0	0	0	0	0	0	0	0	0	0	0	0	0	0	0	0	0	0	0	0	0	0	0.000718390804597701	0	0	0	0	0	0	0	0	0	0	0	0	0	0	0	0	0	0	0	0	0
Lacticaseibacillus paracasei	0.440647897123145	0.704393353795392	0	0	0	0	0	0	0	0	0	0	0	0	0	0	0	0	0	0	0	0	0	0	0	0	0	0	0	0	0	0	0	0	0	0.00564971751412429	0	0	0	0	0	0	0	0	0	0	0	0	0
Lautropia dentalis	0.440647897123145	0.704393353795392	0	0	0	0	0	0	0	0	0	0	0	0	0	0	0	0	0	0	0	0	0	0	0	0	0	0	0	0	0	0	0	0	0	0	0	0	0	0	0	0	0	0	0	0	0	0	0
Leptospira kirschneri	0.440647897123145	0.704393353795392	0	0	0	0	0	0	0	0	0	0	0	0	0	0	0	0	0	0	0	0	0	0	0	0	0.0000474164792586772	0	0	0	0	0	0	0	0	0	0	0	0	0	0	0	0	0	0	0	0	0	0
Lodderomyces elongisporus	0.440647897123145	0.704393353795392	0	0	0	0	0	0	0	0	0	0	0	0	0	0	0	0	0	0	0	0	0	0	0	0	0	0	0	0	0	0	0	0	0	0	0	0	0	0	0	0	0	0	0	0.000465224470807164	0	0	0
Metamycoplasma hominis	0.440647897123145	0.704393353795392	0	0	0	0	0	0	0	0	0	0	0	0	0	0	0	0	0	0	0	0	0	0	0	0	0	0	0	0	0	0	0.000346284368723596	0	0	0	0	0	0	0	0	0	0	0	0	0	0	0	0
Mogibacterium diversum	0.440647897123145	0.704393353795392	0	0	0	0	0	0	0	0	0	0	0	0	0	0	0	0	0	0	0	0	0	0	0	0	0	0.030411877394636	0	0	0	0	0	0	0	0	0	0	0	0	0	0	0	0	0	0	0	0	0
Mogibacterium timidum	0.440647897123145	0.704393353795392	0	0	0	0	0	0	0	0	0	0	0	0	0	0	0	0	0	0	0	0	0	0	0	0	0	0.000718390804597701	0	0	0	0	0	0	0	0	0	0	0	0	0	0	0	0	0	0	0	0	0
Mucor circinelloides	0.440647897123145	0.704393353795392	0	0	0	0	0	0	0	0	0	0	0	0	0	0	0	0	0	0	0	0	0	0	0	0	0	0	0	0	0	0	0	0	0	0	0	0	0	0	0	0	0	0	0	0.000930448941614329	0	0	0
Mycobacterium gordonae	0.440647897123145	0.704393353795392	0	0	0	0	0	0	0	0	0	0	0	0	0	0	0	0	0	0	0	0	0	0	0	0	0.0000135475655024792	0	0	0	0	0	0	0	0	0	0	0	0	0	0	0	0	0	0	0	0	0	0
Neisseria elongata	0.440647897123145	0.704393353795392	0	0	0	0	0	0	0	0	0	0	0	0	0	0	0	0	0	0	0	0	0	0	0	0	0	0	0	0	0	0	0	0	0	0	0	0	0	0.0666666666666667	0	0	0	0	0	0	0	0	0
Neisseria mucosa	0.440647897123145	0.704393353795392	0	0	0	0	0	0	0	0	0	0	0	0	0	0	0	0	0	0	0	0	0	0	0	0	0	0	0	0	0	0	0	0	0	0.000191515847936417	0	0	0	0	0	0	0	0	0	0	0	0	0
Nocardia nova	0.440647897123145	0.704393353795392	0	0	0	0	0	0	0	0	0	0	0	0	0	0	0	0	0	0	0	0	0	0	0	0	0	0	0	0	0	0	0	0	0.0000347572208126238	0	0	0	0	0	0	0	0	0	0	0	0	0	0
Pantoea ananatis	0.440647897123145	0.704393353795392	0	0	0	0	0	0	0	0	0	0	0	0	0	0	0	0	0	0	0	0	0	0	0	0	0	0	0	0	0	0	0	0	0	0	0	0	0	0	0	0	0	0	0	0	0	0	0
Pasteurella canis	0.440647897123145	0.704393353795392	0	0	0	0	0	0	0	0	0	0	0	0	0	0	0	0	0	0	0	0	0	0	0	0	0.0000135475655024792	0	0	0	0	0	0	0	0	0	0	0	0	0	0	0	0	0	0	0	0	0	0
Peptoniphilus coxii	0.440647897123145	0.704393353795392	0	0	0	0	0	0	0	0	0	0	0	0	0	0	0	0	0	0	0	0	0	0	0	0	0	0.00239463601532567	0	0	0	0	0	0	0	0	0	0	0	0	0	0	0	0	0	0	0	0	0
Peptoniphilus gorbachii	0.440647897123145	0.704393353795392	0	0	0	0	0	0	0	0	0	0	0	0	0	0	0	0	0	0	0	0	0	0	0	0	0	0	0	0	0	0	0	0	0	0	0	0	0	0	0	0	0	0.027027027027027	0	0	0	0	0
Phialophora americana	0.440647897123145	0.704393353795392	0	0	0	0	0	0	0	0	0	0	0	0	0	0	0	0	0	0	0	0	0	0	0	0	0	0	0	0	0	0	0	0	0	0	0	0	0	0	0	0	0	0	0	0.000465224470807164	0	0	0
Phyllobacterium zundukense	0.440647897123145	0.704393353795392	0	0	0	0	0	0	0	0	0	0	0	0	0	0	0	0	0	0	0	0	0	0	0	0	0	0	0	0	0	0	0	0	0	0	0	0	0	0	0	0	0	0	0	0	0	0	0
Prevotella aurantiaca	0.440647897123145	0.704393353795392	0	0	0	0	0	0	0	0	0	0	0	0	0	0	0	0	0	0	0	0	0	0	0	0	0	0.220067049808429	0	0	0	0	0	0	0	0	0	0	0	0	0	0	0	0	0	0	0	0	0
Prevotella nigrescens	0.440647897123145	0.704393353795392	0	0	0	0	0	0	0	0	0	0	0	0	0	0	0	0	0	0	0	0	0	0	0	0	0	0	0.0584002293577982	0	0	0	0	0	0	0	0	0	0	0	0	0	0	0	0	0	0	0	0
Pseudomonas nitroreducens	0.440647897123145	0.704393353795392	0	0	0	0	0	0	0	0	0	0	0	0	0	0	0	0	0	0	0	0	0	0	0	0	0	0.000478927203065134	0	0	0	0	0	0	0	0	0	0	0	0	0	0	0	0	0	0	0	0	0
Pyramidobacter piscolens	0.440647897123145	0.704393353795392	0	0	0	0	0	0	0	0	0	0	0	0	0	0	0	0	0	0	0	0	0	0	0	0	0	0	0	0	0	0	0	0	0	0	0	0	0	0	0	0	0	0	0	0	0	0	0
Raoultella planticola	0.440647897123145	0.704393353795392	0	0	0	0	0	0	0	0	0	0	0	0	0	0	0	0	0	0	0	0	0	0	0	0	0	0	0	0	0	0	0	0	0	0	0	0	0	0	0	0	0	0	0	0	0	0	0
Rhizomucor pusillus	0.440647897123145	0.704393353795392	0	0	0	0	0	0	0	0	0	0	0	0	0	0	0	0	0	0	0	0	0	0	0	0	0	0	0	0	0	0	0	0	0	0	0	0	0	0	0	0	0	0	0	0.000465224470807164	0	0	0
Roseolovirus humanbeta6a	0.440647897123145	0.704393353795392	0	0	0	0	0	0	0	0	0	0	0	0	0	0	0	0	0	0	0	0	0	0	0	0	0	0	0	0	0	0	0	0	0	0	0	0	0	0	0	0	0	0	0	0.803675273319377	0	0	0
Scedosporium dehoogii	0.440647897123145	0.704393353795392	0	0	0	0	0	0	0	0	0	0	0	0	0	0	0	0	0	0	0	0	0	0	0	0	0	0	0	0	0	0	0	0	0	0	0	0	0	0	0	0	0	0	0	0.000465224470807164	0	0	0
Sclerotinia glacialis	0.440647897123145	0.704393353795392	0	0	0	0	0	0	0	0	0	0	0	0	0	0	0	0	0	0	0	0	0	0	0	0	0	0	0	0	0	0	0	0	0	0	0	0	0	0	0	0	0	0.027027027027027	0	0	0	0	0
Serratia liquefaciens	0.440647897123145	0.704393353795392	0	0	0	0	0	0	0	0	0	0	0	0	0	0	0	0	0	0	0	0	0	0	0	0	0	0.000478927203065134	0	0	0	0	0	0	0	0	0	0	0	0	0	0	0	0	0	0	0	0	0
Shigella boydii	0.440647897123145	0.704393353795392	0	0	0	0	0	0	0	0	0	0	0	0	0	0	0	0	0	0	0	0	0	0	0	0	0	0	0	0	0	0	0	0	0.00000993063451789252	0	0	0	0	0	0	0	0	0	0	0	0	0	0
Sphingomonas olei	0.440647897123145	0.704393353795392	0	0	0	0	0	0	0	0	0	0	0	0	0	0	0	0	0	0	0	0	0	0	0	0	0	0	0	0	0	0	0	0	0	0	0	0	0	0	0	0	0	0	0	0	0	0	0
Sphingopyxis fribergensis	0.440647897123145	0.704393353795392	0	0	0	0	0	0	0	0	0	0	0	0	0	0	0	0	0	0	0	0	0	0	0	0	0	0	0	0	0	0	0	0	0	0	0	0	0	0	0	0	0	0	0	0	0	0	0
Staphylococcus arlettae	0.440647897123145	0.704393353795392	0	0	0	0	0	0	0	0	0	0	0	0	0	0	0	0	0	0	0	0	0	0	0	0	0	0	0	0	0	0	0	0	0	0	0	0	0	0	0	0	0	0.027027027027027	0	0	0	0	0
Streptococcus anginosus	0.440647897123145	0.704393353795392	0	0	0	0	0	0	0	0	0	0	0	0	0	0	0	0	0	0	0	0	0	0	0	0	0	0	0	0	0	0	0	0	0	0	0	0	0	0	0	0	0	0	0	0	0	0	0
Streptococcus oralis	0.440647897123145	0.704393353795392	0	0	0	0	0	0	0	0	0	0	0	0	0	0	0	0	0	0	0	0	0	0	0	0	0	0	0.035493119266055	0	0	0	0	0	0	0	0	0	0	0	0	0	0	0	0	0	0	0	0
Suttonella indologenes	0.440647897123145	0.704393353795392	0	0	0	0	0	0	0	0	0	0	0	0	0	0	0	0	0	0	0	0	0	0	0	0	0	0	0	0	0	0	0	0	0.00000993063451789252	0	0	0	0	0	0	0	0	0	0	0	0	0	0
Tannerella forsythia	0.440647897123145	0.704393353795392	0	0	0	0	0	0	0	0	0	0	0	0	0	0	0	0	0	0	0	0	0	0	0	0	0	0.000478927203065134	0	0	0	0	0	0	0	0	0	0	0	0	0	0	0	0	0	0	0	0	0
Tissierella praeacuta	0.440647897123145	0.704393353795392	0	0	0	0	0	0	0	0	0	0	0	0	0	0	0	0	0	0	0	0	0	0	0	0	0	0	0	0	0	0	0	0	0	0	0	0	0	0	0	0	0	0	0	0	0	0	0
Torque teno virus 12	0.440647897123145	0.704393353795392	0	0	0	0	0	0	0	0	0	0	0	0	0	0	0	0	0	0	0	0	0	0	0	0	0	0	0	0	0	0	0	0	0	0	0	0	0	0	0	0	0	0	0	0	0	0	0
Torque teno virus 16	0.440647897123145	0.704393353795392	0	0	0	0	0	0	0	0	0	0	0	0	0	0	0	0	0	0	0	0	0	0	0	0	0	0	0	0	0	0	0	0	0	0	0	0	0	0	0	0	0	0	0	0	0	0	0
Yokenella regensburgei	0.440647897123145	0.704393353795392	0	0	0	0	0	0	0	0	0	0	0	0	0	0	0	0	0	0	0	0	0	0	0	0	0	0	0	0	0	0	0	0	0.00000993063451789252	0	0	0	0	0	0	0	0	0	0	0	0	0	0
Cellulosimicrobium cellulans	0.453305760092852	0.721992446984251	0	0	0.0159395973154362	0.000077802547917896	0.0512940079272558	0.00160642570281125	0.0246153846153846	0.0000813426967815406	0.00884955752212389	0.0000311433678167145	0	0	0	0	0	0	0	0	0	0	0	0	0	0	0	0	0	0	0	0	0	0	0	0	0	0	0.0169014084507042	0	0	0.00234192037470726	0.000240081627753436	0.135135135135135	0	0	0.000218412143715191	0.0000453833760693458	0.0239651416122004
Staphylococcus epidermidis	0.460831252396653	0.73131916141208	0	0	0	0	0.0149218932152017	0	0.0307692307692308	0	0.00884955752212389	0	0	0	0.00847058823529412	0	0	0	0	0	0	0	0	0	0.0227692307692308	0	0	0	0	0.121076233183857	0	0.00117736102934993	0	0	0	0	0	0	0	0	0	0	0	0.027027027027027	0	0	0	0	0
Roseomonas mucosa	0.473270531680397	0.748348349732902	0	0	0.00318791946308725	0	0.000233154581487526	0	0	0	0	0	0	0	0.00470588235294118	0	0	0	0	0	0	0	0	0	0	0	0	0	0	0	0	0	0	0	0	0	0	0	0	0	0	0	0	0	0	0	0	0	0
Alloprevotella tannerae	0.476997337955097	0.751528179943642	0	0.0693717277486911	0	0	0	0	0	0	0	0	0	0	0	0	0	0	0	0	0.062015503875969	0	0	0	0	0	0	0	0.0456135321100917	0	0	0	0.0459173072927488	0	0	0	0	0	0	0	0.0426136363636364	0.0101483216237315	0.114789028269612	0	0	0	0	0.228936440581815	0
Megasphaera micronuciformis	0.486772133343514	0.764179908259711	0	0.0366492146596859	0	0.0000693290030951548	0	0	0	0.036217835741981	0.00884955752212389	0	0	0.0398589354547691	0	0	0	0	0	0	0	0	0	0	0	0	0	0	0	0	0	0.00529812463207468	0	0	0	0	0	0	0	0	0.0568181818181818	0	0.0709441210011404	0	0	0	0	0	0
Conidiobolus incongruus	0.489247350638035	0.765322641355211	0	0	0	0.00000231096676983849	0	0	0	0	0.0147492625368732	0	0.000247463499133878	0	0.00988235294117647	0	0	0.012987012987013	0	0.0000153765891430297	0	0	0	0	0	0	0	0	0	0	0	0	0	0	0	0	0	0	0	0	0.000710227272727273	0.00156128024980484	0.000060020406938359	0.027027027027027	0	0.00232612235403582	0.000327618215572786	0	0
Lactococcus cremoris	0.491902607430995	0.766737872081053	0	0	0	0	0	0	0	0	0	0.00000270811894058387	0	0	0	0	0	0	0	0	0	0	0.000100666319520389	0.00551882724920954	0	0	0	0	0.0000573394495412844	0	0	0	0	0	0.00000993063451789252	0	0	0	0	0	0	0	0	0	0	0	0	0	0
Clostridioides difficile	0.51024054746523	0.790754468658566	0	0	0	0	0	0	0	0.0000135571161302568	0	0.0000148946541732113	0	0	0.000941176470588235	0	0.0000436986540814543	0	0	0	0	0	0	0	0	0	0.00017611835153223	0.00239463601532567	0	0	0	0	0	0	0	0	0	0	0	0	0	0	0	0	0	0	0	0	0
Malassezia globosa	0.510921266279393	0.790754468658566	0	0	0.00956375838926174	0	0.00738322841377166	0	0.0553846153846154	0	0	0	0	0	0	0	0	0	0	0	0	0	0	0	0	0	0	0	0	0	0	0	0	0	0	0	0	0.0285714285714286	0	0	0	0	0	0.0405405405405405	0	0	0	0	0
Veillonella parvula	0.515366153981717	0.79482526564786	0	0.0301047120418848	0	0.000196432175436272	0	0	0	0.291328868523088	0.00589970501474926	0	0	0	0.00611764705882353	0	0	0.0714285714285714	0	0.0234372168373651	0.062015503875969	0	0.0151036085214955	0	0.0153846153846154	0	0	0.0268199233716475	0.124455275229358	0	0	0.0044571524682533	0	0	0.0465746758889159	0.0181940055539596	0	0	0	0	0	0	0	0	0	0	0	0	0
Eggerthia catenaformis	0.530870531765911	0.815864185661295	0	0	0	0	0	0	0	0.0000406713483907703	0	0.0000189568325840871	0	0	0	0	0	0	0.00000895195040619475	0.00974106922210934	0	0	0	0	0	0	0.0000203213482537188	0	0.000172018348623853	0	0	0	0	0	0.0000148959517768388	0	0	0	0	0	0	0	0.000360122441630154	0	0	0	0	0.000953050897456262	0
Acinetobacter soli	0.540925851381698	0.819811497941813	0	0	0.0023489932885906	0	0.00085490013212093	0	0	0	0	0	0	0	0	0	0	0	0	0	0	0	0	0	0	0	0	0	0	0	0	0	0	0	0	0	0	0	0	0	0	0	0	0	0	0	0	0	0
Cunninghamella elegans	0.540925851381698	0.819811497941813	0	0	0	0	0	0	0	0	0.00884955752212389	0	0	0	0.00564705882352941	0	0	0	0	0	0	0	0	0	0	0	0	0	0	0	0	0	0	0	0	0	0	0	0	0	0.00106534090909091	0	0	0	0	0.000697836706210747	0	0	0
Gardnerella vaginalis	0.540925851381698	0.819811497941813	0	0	0	0	0	0	0	0	0	0.000866598060986839	0.000989853996535511	0	0	0	0	0	0	0	0	0	0	0	0	0	0	0	0	0	0	0	0	0	0.00000993063451789252	0	0	0	0	0	0	0	0	0	0	0	0	0	0
Trichomonas tenax	0.540925851381698	0.819811497941813	0	0	0.00134228187919463	0	0	0	0	0.00325370787126163	0	0	0	0	0	0	0	0	0	0	0	0	0	0	0	0	0	0	0	0	0	0	0	0	0	0	0	0	0	0	0	0	0.000750255086729488	0	0	0	0	0	0
Pseudomonas aeruginosa	0.552012389908794	0.833729057862247	0	0	0.0171140939597315	0.997025785767218	0.0121240382373514	0	0.101538461538462	0	0	0.00000406217841087581	0	0	0.000941176470588235	0	0.000524383848977452	0	0	0	0	0.188405797101449	0	0	0	0	0	0.000957854406130268	0	0	0	0	0.000138513747489438	0	0.0000794450761431402	0.00057454754380925	0	0.012987012987013	0.00845070422535211	0	0	0	0	0.189189189189189	0.00133244503664224	0	0	0.000226916880346729	0
Escherichia coli	0.556321338848771	0.836713610989458	0	0	0.00134228187919463	0	0.000233154581487526	0	0	0	0	0	0	0	0	0	0.0000655479811221814	0	0.00544278584696641	0.00000439331118372278	0	0	0	0	0	0	0.0000270951310049584	0.000718390804597701	0	0.0134529147982063	0	0	0	0	0.000278057766500991	0.000191515847936417	0	0	0	0	0	0	0	0	0	0	0	0	0
Streptococcus mitis	0.557809073992972	0.836713610989458	0	0	0	0	0	0	0	0	0	0	0.0277159119029943	0	0	0	0.0275301520713162	0	0	0	0	0	0	0	0	0	0	0	0.0277522935779817	0	0	0	0	0	0	0	0	0.0779220779220779	0	0	0	0	0	0	0.0586275816122585	0	0	0	0
Rothia dentocariosa	0.564035472265988	0.838864034372141	0	0	0.00167785234899329	0	0	0	0	0	0	0.000106970698153063	0	0.00155827113917822	0	0	0.00015294528928509	0.0324675324675325	0.0157912405165275	0	0.0155038759689922	0	0	0.000689853406151193	0	0	0.000352236703064459	0.0014367816091954	0	0	0.000657091898995588	0	0	0	0.0122295764087846	0.523508570334195	0	0	0	0	0	0	0.0052817958105756	0	0	0	0	0	0
Neisseria wadsworthii	0.56498833365247	0.838864034372141	0	0	0	0	0	0	0	0	0	0	0	0	0	0	0	0	0.00000447597520309737	0	0	0	0	0	0	0	0	0	0	0	0	0	0	0	0	0	0	0	0	0	0	0	0	0	0	0	0	0.0000680750641040187	0
Streptococcus sanguinis	0.56498833365247	0.838864034372141	0	0	0	0	0	0.0963855421686747	0	0	0	0.00967340085576559	0	0	0	0	0	0	0	0	0	0	0	0	0	0	0	0	0	0	0	0	0	0	0.0132971196194581	0	0	0	0	0	0	0	0	0	0	0	0	0	0
Granulicatella elegans	0.570199380721205	0.843740975526647	0	0	0	0	0	0	0	0	0	0	0	0	0	0	0	0	0.000416265693888056	0.00050523078612812	0	0	0.000298338365124062	0	0	0	0.000440295878830574	0	0	0	0.00103257298413592	0	0	0	0.00098313281727136	0	0	0	0	0	0	0	0	0	0	0	0	0	0
Aspergillus flavus	0.576715056769645	0.847852976817517	0	0	0	0	0	0	0	0	0	0	0	0	0.00282352941176471	0	0	0	0	0	0	0	0.00000366059343710506	0	0	0	0	0	0	0.260089686098655	0	0	0	0	0	0	0	0	0	0	0	0	0	0	0	0.000465224470807164	0	0	0
Rothia mucilaginosa	0.576849742218311	0.847852976817517	0.379518072289157	0.150523560209424	0.0206375838926174	0.000100141893359668	0	0.0433734939759036	0	0	0	0.223246492985972	0.535387280376144	0.0504387763470844	0.0494117647058823	0	0.152420905436113	0.025974025974026	0.0296667636461294	0.0655899393173893	0.0697674418604651	0	0.131277116989821	0.20523138832998	0	0.151515151515152	0.0787723196141653	0.0545977011494253	0	0.179372197309417	0.318032479113865	0.00555041628122109	0	0.0978593272171254	0.101153443199253	0.17265153691468	0	0.168831168831169	0.219718309859155	0	0	0.0187353629976581	0.0477762439229338	0	0.222518321119254	0.00209351011863224	0.224200065523643	0	0.161220043572985
Veillonella dispar	0.583802277715157	0.847940884873295	0	0.0235602094240838	0	0.0000523819134496725	0	0	0	0	0.0176991150442478	0.0937510155446027	0	0.144591158861642	0	0	0	0	0.0389208423785332	0.0359175155825256	0	0.0676328502415459	0	0	0	0	0.0427967594223318	0	0.034375	0	0	0	0	0	0.0283916840866547	0.000670305467777459	0	0.0493506493506494	0	0	0.0479403409090909	0	0.0620010803673249	0	0	0	0.0105929889701867	0	0
Anaerococcus octavius	0.589553954062441	0.847940884873295	0	0	0	0	0.000233154581487526	0	0	0	0	0	0	0	0	0	0	0	0	0	0	0	0	0	0	0	0	0	0	0	0	0	0	0	0	0	0	0	0	0	0	0	0	0	0	0.000465224470807164	0	0	0
Aspergillus niger	0.589553954062441	0.847940884873295	0	0	0	0	0	0	0	0	0	0	0	0	0.00282352941176471	0	0	0	0	0.00000219665559186139	0	0	0	0	0	0	0	0	0	0	0	0	0	0	0	0	0	0	0	0	0	0	0	0	0	0.000465224470807164	0	0	0
Schizophyllum commune	0.589553954062441	0.847940884873295	0	0	0.000503355704697987	0	0	0	0	0	0	0	0	0	0.000941176470588235	0	0	0	0	0	0	0	0	0	0	0	0	0	0	0	0	0	0	0	0	0	0	0.00779220779220779	0	0	0	0	0	0	0	0	0	0	0
Simplexvirus humanalpha1	0.589553954062441	0.847940884873295	0	0	0	0.000607013938210911	0	0	0	0	0	0.00174267453826572	0	0	0	0	0	0	0	0	0	0	0	0	0	0	0	0	0	0	0	0.000420486081910689	0	0	0	0	0	0	0	0	0	0	0	0	0	0	0	0	0
Veillonella tobetsuensis	0.589553954062441	0.847940884873295	0	0	0	0	0	0	0	0	0	0	0	0	0.0324705882352941	0	0.0180038454815592	0	0	0	0	0	0	0	0	0	0	0.103927203065134	0	0	0	0	0	0	0	0	0	0	0	0	0	0	0	0	0	0	0	0.00660328121808981	0
Bacteroides pyogenes	0.590662734086312	0.847940884873295	0	0	0	0	0	0	0	0	0	0.00000270811894058387	0	0	0	0	0	0	0	0.0000164749169389604	0	0	0.0000155575221076965	0	0	0	0	0	0.0000573394495412844	0	0	0	0	0	0	0	0	0	0	0	0	0	0	0	0	0	0	0.0000907667521386916	0
Capnocytophaga leadbetteri	0.61460081703768	0.847940884873295	0	0	0.0694630872483221	0	0	0	0	0	0	0	0	0	0	0	0	0	0	0	0	0	0	0	0	0	0	0	0	0	0	0	0	0	0	0	0	0	0	0	0	0	0	0	0	0	0	0	0.111111111111111
Campylobacter gracilis	0.614600817037784	0.847940884873295	0	0	0	0	0	0	0	0	0	0	0	0	0.000941176470588235	0	0	0	0.0000492357272340711	0	0	0	0	0	0	0	0	0.00311302681992337	0	0	0	0	0	0	0.000630595291886175	0	0	0	0	0	0	0	0	0	0	0	0	0	0
Leptotrichia buccalis	0.615406952753421	0.847940884873295	0	0	0	0	0	0	0	0	0	0.0134810160862265	0	0	0	0	0.000240342597447999	0	0	0	0	0	0	0	0.00246153846153846	0	0	0	0	0	0	0	0	0	0	0	0	0	0	0	0	0	0	0	0	0	0.000436824287430381	0.00612675576936168	0
Penicillium citrinum	0.615406952753421	0.847940884873295	0	0	0.000335570469798658	0	0	0	0	0	0	0	0	0	0.00141176470588235	0	0	0	0	0	0	0	0	0	0.00246153846153846	0	0	0	0	0	0	0	0	0	0.00000993063451789252	0	0	0	0	0	0	0	0	0	0	0.000465224470807164	0	0	0
Prevotella salivae	0.615406952753421	0.847940884873295	0	0	0	0	0	0	0	0.101251321818823	0.023598820058997	0	0	0	0	0	0	0	0	0	0	0	0	0	0	0	0	0	0	0	0	0	0	0	0	0	0	0.0779220779220779	0	0	0	0	0	0	0	0	0	0	0
Aeromonas caviae	0.640105341831775	0.847940884873295	0	0	0.000503355704697987	0	0.000233154581487526	0	0	0	0	0	0	0	0	0	0	0	0	0	0	0	0	0	0	0	0	0	0	0	0	0	0	0	0	0	0	0	0	0	0	0	0	0	0	0	0	0	0
Capnocytophaga granulosa	0.640105341831775	0.847940884873295	0.0662650602409639	0	0	0	0	0	0	0	0	0	0	0	0	0	0	0	0	0	0	0	0	0	0	0	0	0.0560344827586207	0	0	0.000750962170280672	0	0	0	0.0323837991628475	0	0	0	0	0	0	0	0	0	0	0	0	0	0
Clostridium perfringens	0.640105341831775	0.847940884873295	0	0	0	0	0	0	0	0	0	0	0	0	0.00188235294117647	0	0	0	0	0	0	0	0	0	0	0	0	0	0	0	0	0	0.000207770621234157	0	0	0	0	0	0	0	0	0	0	0	0	0.000697836706210747	0	0	0
Dirofilaria immitis	0.640105341831775	0.847940884873295	0	0	0	0	0	0	0	0	0	0	0	0	0.00611764705882353	0	0	0	0	0	0	0	0	0	0	0	0	0	0	0	0	0	0	0	0	0	0	0	0	0	0	0	0	0	0	0.0025587345894394	0.000764442503003167	0	0
Gordonia bronchialis	0.640105341831775	0.847940884873295	0	0	0.000503355704697987	0	0.000544027356804228	0	0	0	0	0	0	0	0	0	0	0	0	0	0	0	0	0	0	0	0	0	0	0	0	0	0	0	0	0.000766063391745667	0	0	0	0	0	0	0	0	0	0	0	0	0
Histoplasma capsulatum	0.640105341831775	0.847940884873295	0	0	0	0	0	0	0	0	0	0	0	0	0.00329411764705882	0	0	0	0	0	0	0	0	0	0	0	0	0	0	0	0	0	0	0	0	0	0	0	0	0	0.000710227272727273	0	0	0	0	0	0.000218412143715191	0	0
Moraxella atlantae	0.640105341831775	0.847940884873295	0	0	0	0	0	0	0	0	0	0	0	0	0.00188235294117647	0	0	0	0	0	0	0	0	0	0	0	0	0	0	0	0	0	0	0	0.000019861269035785	0.000383031695872833	0	0	0	0	0	0	0	0	0	0	0	0	0
Odoribacter splanchnicus	0.640105341831775	0.847940884873295	0	0	0	0	0	0	0	0	0	0.00000541623788116774	0	0	0	0	0	0	0	0	0	0	0.0000164726704669728	0	0	0	0	0	0	0	0	0	0	0	0	0	0	0	0	0	0	0	0	0	0	0	0	0.0000453833760693458	0
Candida parapsilosis	0.655198904670588	0.847940884873295	0	0	0	0	0.000544027356804228	0	0	0	0	0	0	0	0.000941176470588235	0	0	0	0	0	0	0	0	0	0	0	0	0.000718390804597701	0	0	0	0	0	0	0.000114202296955764	0	0	0	0	0	0	0	0	0	0	0	0	0	0
Leptotrichia wadei	0.67932409598862	0.847940884873295	0	0	0	0	0	0	0	0	0	0.0389738937334128	0	0.0109078979742475	0	0	0.00738507253976577	0	0	0	0	0	0	0	0.0307692307692308	0	0	0	0	0	0	0	0	0	0	0	0	0	0	0	0	0	0	0	0	0	0.0245713661679589	0.0808731761555742	0
Prevotella jejuni	0.687781515156662	0.847940884873295	0	0.256544502617801	0.0738255033557047	0.000068558680838542	0	0	0	0	0	0	0	0	0	0	0.402289809473868	0.103896103896104	0	0.0878343721683737	0.310077519379845	0	0	0	0.181538461538462	0.19047619047619	0	0	0	0	0.151788228667981	0	0.0492416372324953	0	0.440175375005586	0	0	0	0.0225352112676056	0	0	0	0	0	0	0	0.285137053620181	0	0
Streptococcus salivarius	0.688270928607501	0.847940884873295	0	0	0	0.0000215690231851593	0	0	0	0.03960033621648	0	0	0	0.12072500615107	0	0	0	0	0	0.0710519234465526	0	0.256038647342995	0	0	0	0	0.00589319099357845	0	0	0	0	0	0	0	0	0	0	0	0.0394366197183099	0	0	0	0.146809915371226	0	0	0	0	0	0
Actinomyces oris	0.689193961221217	0.847940884873295	0	0	0	0	0	0	0	0	0	0	0	0	0	0	0	0	0	0	0	0.0193236714975845	0	0	0	0	0	0	0	0	0	0	0	0	0	0.00335152733888729	0	0	0	0	0	0	0	0	0	0	0	0	0
Alphatorquevirus homin1	0.689193961221217	0.847940884873295	0	0	0	0	0	0	0	0	0	0	0	0	0	0	0	0.0454545454545455	0	0	0	0	0	0	0	0	0	0	0	0	0	0	0	0	0	0	0	0	0	0	0	0	0	0	0	0	0	0	0
Alphatorquevirus homin5	0.689193961221217	0.847940884873295	0	0	0	0	0	0	0	0	0	0	0	0	0	0	0	0.012987012987013	0	0	0	0	0	0	0	0	0	0	0	0	0	0	0	0	0	0	0	0	0	0	0	0	0	0	0	0	0	0	0
Ascaris suum	0.689193961221217	0.847940884873295	0	0	0	0	0	0	0	0	0	0	0	0	0.008	0	0	0	0	0	0	0	0	0	0	0	0	0	0	0	0	0	0	0	0	0	0	0	0	0	0	0	0	0	0	0	0	0	0
Atlantibacter hermannii	0.689193961221217	0.847940884873295	0	0	0.000335570469798658	0	0	0	0	0	0	0	0	0	0	0	0	0	0	0	0	0	0	0	0	0	0	0	0	0	0	0	0	0	0	0	0	0	0	0	0	0	0	0	0	0	0	0	0
Brucella pseudogrignonensis	0.689193961221217	0.847940884873295	0	0	0.000671140939597315	0	0	0	0	0	0	0	0	0	0	0	0	0	0	0	0	0	0	0	0	0	0	0	0	0	0	0	0	0	0	0	0	0	0	0	0	0	0	0	0	0	0	0	0
Brugia malayi	0.689193961221217	0.847940884873295	0	0	0	0	0	0	0	0	0	0	0	0	0.00611764705882353	0	0	0	0	0	0	0	0	0	0	0	0	0	0	0	0	0	0	0	0	0	0	0	0	0	0	0	0	0	0	0.00162828564782508	0	0	0
Corynebacterium afermentans	0.689193961221217	0.847940884873295	0	0	0	0	0	0	0.0369230769230769	0	0	0	0	0	0	0	0	0	0	0	0	0	0	0	0	0	0	0	0	0	0	0	0	0	0	0	0	0	0	0	0	0	0	0	0	0.00488485694347523	0	0	0
Corynebacterium pseudogenitalium	0.689193961221217	0.847940884873295	0	0	0	0	0.00341960052848372	0	0	0	0	0	0	0	0	0	0	0	0	0	0	0	0	0	0	0	0	0	0	0	0	0	0	0	0	0	0	0	0	0	0	0	0	0	0	0.000930448941614329	0	0	0
Corynebacterium singulare	0.689193961221217	0.847940884873295	0	0	0	0	0	0	0.101538461538462	0	0	0	0	0	0	0	0	0	0	0	0	0	0	0	0	0	0	0	0	0	0	0	0	0	0	0	0	0	0	0	0	0	0	0.0945945945945946	0	0	0	0	0
Erwinia billingiae	0.689193961221217	0.847940884873295	0	0	0.000838926174496644	0	0	0	0	0	0	0	0	0	0	0	0	0	0	0	0	0	0	0	0	0	0	0	0	0	0	0	0	0	0	0	0	0	0	0	0	0	0	0	0	0	0	0	0
Fusarium poae	0.689193961221217	0.847940884873295	0	0	0	0	0	0	0	0	0	0	0	0	0.000941176470588235	0	0	0	0	0	0	0	0	0	0	0	0	0	0	0	0	0	0	0	0	0	0	0	0	0	0	0	0	0	0	0	0.000218412143715191	0	0
Fusobacterium hwasookii	0.689193961221217	0.847940884873295	0	0	0	0	0	0	0	0	0	0	0	0	0	0	0	0	0	0	0	0	0	0.00914055763150331	0	0	0	0	0	0	0	0	0.00609460488953529	0	0	0	0	0	0	0	0	0	0	0	0	0	0	0	0
Gordonia terrae	0.689193961221217	0.847940884873295	0	0	0.000503355704697987	0	0	0	0	0	0	0	0	0	0	0	0	0	0	0	0	0	0	0	0	0	0	0	0	0	0	0	0	0	0	0	0	0	0	0	0	0	0	0	0	0	0	0	0
Kluyveromyces marxianus	0.689193961221217	0.847940884873295	0	0	0	0	0	0	0	0	0	0	0	0	0.00141176470588235	0	0	0	0	0	0	0	0	0	0	0	0	0.000478927203065134	0	0	0	0	0	0	0	0	0	0	0	0	0	0	0	0	0	0	0	0	0
Lautropia mirabilis	0.689193961221217	0.847940884873295	0	0	0	0	0	0.0369477911646586	0	0	0	0	0	0	0	0	0	0	0	0	0	0	0	0	0	0	0	0	0	0	0	0	0	0	0	0	0	0	0	0	0	0	0	0	0	0	0	0	0
Mucor indicus	0.689193961221217	0.847940884873295	0	0	0	0	0	0	0	0	0	0	0	0	0.000941176470588235	0	0	0	0	0	0	0	0	0	0	0	0	0	0	0	0	0	0	0	0	0	0	0	0	0	0	0	0	0	0	0	0.000436824287430381	0	0
Mycobacteroides chelonae	0.689193961221217	0.847940884873295	0	0	0.000838926174496644	0	0	0	0	0	0	0	0	0	0	0	0	0	0	0	0	0	0	0	0	0	0	0	0	0	0	0	0	0	0	0	0	0	0	0	0	0	0	0	0	0	0	0	0
Mycolicibacterium canariasense	0.689193961221217	0.847940884873295	0	0	0	0	0	0	0	0	0	0	0	0	0.000941176470588235	0	0	0	0	0	0	0	0	0	0	0	0	0	0	0	0	0	0	0	0	0	0	0	0	0	0	0	0	0	0	0	0	0	0
Nocardia cyriacigeorgica	0.689193961221217	0.847940884873295	0	0	0	0	0	0	0	0	0	0	0	0	0	0	0	0	0	0	0	0	0	0.000689853406151193	0	0	0	0	0	0	0	0	0	0	0	0	0	0	0	0	0	0	0	0	0	0	0	0	0
Nocardiopsis dassonvillei	0.689193961221217	0.847940884873295	0	0	0.000335570469798658	0	0	0	0	0	0	0	0	0	0	0	0	0	0	0	0	0	0	0	0	0	0	0	0	0	0	0	0	0	0	0	0	0	0	0	0	0	0	0	0	0	0	0	0
Pandoraea nosoerga	0.689193961221217	0.847940884873295	0	0	0	0	0	0	0	0	0	0	0	0	0.000941176470588235	0	0	0	0	0	0	0	0	0	0	0	0	0	0	0	0	0	0	0	0	0	0	0	0	0	0	0	0	0	0	0	0	0	0
Pantoea septica	0.689193961221217	0.847940884873295	0	0	0	0	0	0	0	0	0	0	0	0	0.000941176470588235	0	0	0	0	0	0	0	0	0	0	0	0	0	0	0	0	0	0	0	0	0	0	0	0	0	0	0	0	0	0	0	0	0	0
Peptoniphilus harei	0.689193961221217	0.847940884873295	0	0	0	0	0.000155436387658351	0	0	0	0	0	0	0	0	0	0	0	0	0	0	0	0	0	0	0	0	0	0	0	0	0	0	0	0.00000993063451789252	0	0	0	0	0	0	0	0	0	0	0	0	0	0
Plasmodium malariae	0.689193961221217	0.847940884873295	0	0	0	0	0	0	0	0	0	0	0	0	0.00235294117647059	0	0	0	0	0	0	0	0	0	0	0	0	0	0	0	0	0	0	0	0	0	0	0	0	0	0	0	0	0	0	0.00116306117701791	0	0	0
Proteus mirabilis	0.689193961221217	0.847940884873295	0	0	0	0	0	0	0	0	0	0	0	0	0.00188235294117647	0	0	0	0	0	0	0	0	0	0	0	0.0000135475655024792	0	0	0	0	0	0	0	0	0	0	0	0	0	0	0	0	0	0	0	0	0	0
Pseudomonas mendocina	0.689193961221217	0.847940884873295	0	0	0.0011744966442953	0	0	0	0	0	0	0	0	0	0	0	0	0	0	0	0	0	0	0	0	0	0	0.000478927203065134	0	0	0	0	0	0	0	0	0	0	0	0	0	0	0	0	0	0	0	0	0
Pseudomonas moraviensis	0.689193961221217	0.847940884873295	0	0	0	0	0.00170980026424186	0	0	0	0	0	0	0	0	0	0	0	0	0	0	0	0	0	0	0	0	0	0	0	0	0	0	0	0	0	0	0	0	0	0	0	0	0	0	0	0	0	0
Rodentolepis nana	0.689193961221217	0.847940884873295	0	0	0	0	0	0	0	0	0	0	0	0	0.00376470588235294	0	0	0	0	0	0	0	0	0	0	0	0	0	0	0	0	0	0	0	0	0	0	0	0	0	0	0	0	0	0	0.00116306117701791	0	0	0
Roseomonas cervicalis	0.689193961221217	0.847940884873295	0	0	0.000503355704697987	0	0	0	0	0	0	0	0	0	0	0	0	0	0	0	0	0	0	0	0	0	0	0	0	0	0	0	0	0	0	0	0	0	0	0	0	0	0	0	0	0	0	0	0
Schaalia odontolytica	0.689193961221217	0.847940884873295	0	0	0	0	0	0	0	0	0	0	0	0	0	0	0	0	0	0.0419605151157363	0	0	0	0	0	0	0	0	0	0	0	0	0	0	0	0	0	0	0	0	0	0	0	0	0	0	0	0	0
Staphylococcus saprophyticus	0.689193961221217	0.847940884873295	0	0	0	0	0	0	0	0	0	0	0	0	0.0503529411764706	0	0	0	0	0	0	0	0	0	0	0	0	0	0	0	0	0	0	0	0	0	0	0	0	0	0	0	0	0.027027027027027	0	0	0	0	0
Tropheryma whipplei	0.689193961221217	0.847940884873295	0	0	0	0	0.000233154581487526	0	0	0	0	0	0	0	0	0	0	0	0	0	0	0	0	0	0	0	0.0000135475655024792	0	0	0	0	0	0	0	0	0	0	0	0	0	0	0	0	0	0	0	0	0	0
Wuchereria bancrofti	0.689193961221217	0.847940884873295	0	0	0	0	0	0	0	0	0	0	0	0	0.00423529411764706	0	0	0	0	0	0	0	0	0	0	0	0	0	0	0	0	0	0	0	0	0	0	0	0	0	0	0	0	0	0	0.00186089788322866	0	0	0
Massilia timonae	0.695994912944762	0.853909725125506	0	0	0.00134228187919463	0	0.000699463744462579	0	0	0	0	0	0	0	0	0	0	0	0	0	0	0	0	0	0	0	0	0.000478927203065134	0.0000573394495412844	0	0	0	0	0	0	0	0	0	0	0	0	0	0	0	0	0	0	0	0
Klebsiella pneumoniae	0.707061777677858	0.853909918925236	0	0	0.000503355704697987	0	0.000388590969145877	0	0	0	0.185840707964602	0	0	0	0	0	0	0	0.00000447597520309737	0	0	0	0	0	0.402461538461538	0	0	0	0	0	0	0.0660163148599781	0	0	0.000352537525385185	0	0	0	0	0	0.00497159090909091	0	0	0	0	0	0	0	0
Acinetobacter guillouiae	0.726372081574324	0.853909918925236	0	0	0	0	0	0	0	0	0	0	0	0	0.102117647058824	0	0	0	0	0	0	0	0	0	0	0	0	0	0	0	0	0	0	0	0	0	0.1875	0	0	0	0	0	0	0	0	0	0	0	0
Campylobacter rectus	0.726372081574324	0.853909918925236	0	0	0.0011744966442953	0	0	0	0	0	0	0	0	0	0	0	0	0	0	0	0	0	0	0	0	0	0	0	0	0	0	0	0	0	0	0	0	0	0	0	0	0	0	0	0	0	0	0	0
Capnocytophaga bilenii	0.726372081574324	0.853909918925236	0	0	0	0	0	0	0	0	0	0	0	0	0	0	0	0	0	0	0	0	0	0.00494394941075022	0	0	0	0	0	0	0	0	0	0	0	0	0	0	0	0	0	0	0	0	0	0	0	0	0
Chaetomium globosum	0.726372081574324	0.853909918925236	0	0	0	0	0.000155436387658351	0	0	0	0	0	0	0	0	0	0	0	0	0	0	0	0	0	0	0	0	0	0	0	0	0.000168194432764276	0	0	0	0	0	0	0	0	0	0	0	0	0	0	0	0	0
Conidiobolus coronatus	0.726372081574324	0.853909918925236	0	0	0	0	0	0	0	0	0	0	0	0	0	0	0	0	0	0.00000219665559186139	0	0	0	0	0	0	0	0	0	0	0	0	0	0	0	0	0	0	0	0	0	0	0	0	0	0	0.000218412143715191	0	0
Corynebacterium accolens	0.726372081574324	0.853909918925236	0	0	0	0	0.00458537343592135	0	0	0	0	0	0	0	0	0	0	0	0	0	0	0	0	0	0	0	0	0	0	0	0	0	0	0	0	0	0	0	0	0.0666666666666667	0	0	0	0	0	0	0	0	0
Corynebacterium diphtheriae	0.726372081574324	0.853909918925236	0	0	0	0	0	0	0	0	0	0.00000406217841087581	0	0	0	0	0	0	0	0	0	0	0	0	0	0	0	0	0	0	0	0	0	0	0	0	0	0	0	0	0	0	0	0	0	0	0	0	0
Halomonas stevensii	0.726372081574324	0.853909918925236	0	0	0.000335570469798658	0	0	0	0	0	0	0	0	0	0	0	0	0	0	0	0	0	0	0	0	0	0	0	0	0	0	0	0	0	0	0	0	0	0	0	0	0	0	0	0	0	0	0	0
Leuconostoc mesenteroides	0.726372081574324	0.853909918925236	0	0	0	0	0	0	0	0	0	0.00000270811894058387	0	0	0	0	0	0	0	0	0	0	0	0	0	0	0	0	0.0000573394495412844	0	0	0	0	0	0	0	0	0	0	0	0	0	0	0	0	0	0	0	0
Pasteurella bettyae	0.726372081574324	0.853909918925236	0	0	0	0	0	0	0	0	0	0	0	0	0	0	0	0	0	0	0	0	0.00000549089015565758	0	0	0	0	0	0	0	0	0	0	0	0	0	0	0	0	0	0	0	0	0	0	0	0	0	0
Pasteurella multocida	0.726372081574324	0.853909918925236	0	0	0	0	0	0	0	0	0	0	0	0	0	0	0	0	0	0	0	0	0.00000549089015565758	0	0	0	0	0	0	0	0	0	0	0	0	0	0	0	0	0	0	0	0	0	0	0	0	0	0
Salmonella enterica	0.726372081574324	0.853909918925236	0	0	0	0	0	0	0	0	0	0.00000270811894058387	0	0	0	0	0	0	0	0	0	0	0	0	0	0	0.0000135475655024792	0	0	0	0	0	0	0	0	0	0	0	0	0	0	0	0	0	0	0	0	0	0
Tannerella serpentiformis	0.726372081574324	0.853909918925236	0	0	0	0	0	0	0	0	0	0	0	0	0	0	0	0	0	0	0	0	0.0363570140173274	0	0	0	0	0.0502873563218391	0	0	0	0	0	0	0	0	0	0	0	0	0	0	0	0	0	0	0	0	0
Granulicatella adiacens	0.727188127303911	0.853909918925236	0	0	0	0	0	0	0	0	0	0	0	0	0	0	0	0	0.057686368417519	0.124834838957687	0	0	0.0438529942281593	0	0	0	0.039098274040155	0	0	0	0.26293062986952	0	0	0	0.0766644984781303	0.00900124485301159	0	0	0	0	0	0	0	0	0	0	0	0	0
Haemophilus pittmaniae	0.727188127303911	0.853909918925236	0	0	0	0	0	0	0	0	0	0	0	0	0	0	0	0	0.0000111899380077434	0	0	0	0.000129951067017229	0.000689853406151193	0	0	0.0000541902620099168	0	0	0	0	0	0	0	0	0	0	0	0	0	0	0	0.000060020406938359	0	0	0	0	0.0000453833760693458	0
Stutzerimonas stutzeri	0.736595018898922	0.862131603118221	0	0	0.0104026845637584	0.00000693290030951548	0.00528483718038393	0.00321285140562249	0.00923076923076923	0.0000135571161302568	0.0117994100294985	0.00000270811894058387	0	0	0.00564705882352941	0	0.000196643943366544	0	0	0	0	0	0	0	0	0	0	0.000718390804597701	0.0000860091743119266	0.00896860986547085	0	0	0.000692568737447192	0	0.000283023083759937	0.000383031695872833	0	0.0103896103896104	0.00563380281690141	0	0.000710227272727273	0	0	0	0.00133244503664224	0	0	0.0000453833760693458	0
Rothia aeria	0.738126372532723	0.862131603118221	0.0240963855421687	0	0	0	0	0.00401606425702811	0	0	0	0	0	0	0.000941176470588235	0	0	0	0	0.000875367253356764	0	0	0.0260817282393735	0	0	0	0	0	0	0.0134529147982063	0	0	0	0.201834862385321	0	0	0	0.0311688311688312	0.00845070422535211	0	0	0	0	0	0	0.00162828564782508	0.000218412143715191	0	0
Streptococcus pyogenes	0.746698199799317	0.869309791235671	0	0	0	0	0	0	0	0	0	0.0000243730704652548	0	0	0	0	0	0	0.00000447597520309737	0.0000351464894697823	0	0	0.0000201332639040778	0	0	0	0.0000541902620099168	0	0	0	0	0	0.000207770621234157	0	0.00000993063451789252	0	0	0	0	0	0	0	0.000060020406938359	0	0	0	0	0	0
Malassezia restricta	0.748241532638922	0.869309791235671	0	0	0.0451342281879195	0	0.0217610942721691	0	0.123076923076923	0	0	0	0	0	0	0	0	0	0	0	0	0	0	0	0	0	0	0	0	0	0	0	0	0	0	0	0.375	0.0441558441558442	0	0	0	0	0	0.0675675675675676	0	0	0	0	0
Gemella sanguinis	0.754150797362974	0.873857273134875	0	0	0	0	0	0	0	0	0	0.0207861669284515	0	0	0	0	0.039481733962594	0	0	0	0	0	0	0.0670307559643576	0	0.0735930735930736	0	0	0	0	0	0	0	0.0672782874617737	0	0	0	0	0.047887323943662	0	0.0369318181818182	0	0	0	0	0	0.0472862291143388	0	0
Corynebacterium striatum	0.769484364881547	0.886931978468731	0	0	0.000671140939597315	0	0.000233154581487526	0	0	0	0	0	0	0	0	0	0.000174794616325817	0	0	0	0	0	0	0	0	0	0.0000270951310049584	0	0	0	0	0	0	0	0	0.000191515847936417	0	0.00779220779220779	0	0	0	0	0	0	0	0	0	0	0.00435729847494553
Dolosigranulum pigrum	0.769484364881547	0.886931978468731	0	0	0.000335570469798658	0	0.000544027356804228	0	0	0	0	0	0	0	0	0	0	0	0	0.0000307531782860595	0	0	0	0	0.0172307692307692	0	0	0	0	0	0	0	0	0	0.0000297919035536776	0	0	0	0	0	0	0	0	0	0	0	0	0	0
Streptococcus agalactiae	0.774946327217866	0.890883179321327	0	0	0.000671140939597315	0	0	0	0	0.000135571161302568	0	0.000282998429291014	0.00173224449393714	0.000492085622898384	0	0	0.000327739905610907	0	0.000389409842669472	0.000249320409676268	0	0	0.000329453409339455	0.000287438919229664	0	0	0.000128701872273552	0	0.000229357798165138	0	0.000281610813855252	0.000168194432764276	0.000554054989957753	0.00917431192660551	0.000322745621831507	0.000191515847936417	0	0	0	0	0.000710227272727273	0	0.000210071424284257	0	0.00532978014656895	0	0.000655236431145572	0.000476525448728131	0
Neisseria gonorrhoeae	0.784713026680646	0.899749491324929	0	0	0	0	0	0	0	0.0000135571161302568	0	0.00000812435682175161	0	0	0.00141176470588235	0	0	0	0.000568448850793367	0	0	0	0.00000915148359276264	0	0	0	0	0	0.000172018348623853	0	0	0	0.000138513747489438	0	0.00019861269035785	0	0	0	0	0	0	0	0.000240081627753436	0	0	0	0	0.000408450384624112	0
Candida albicans	0.789972986901698	0.902122183392059	0	0	0	0	0	0	0	0	0.00589970501474926	0	0.0219005196733482	0	0.00188235294117647	0	0	0.038961038961039	0	0.00280842417419479	0	0	0.00000274544507782879	0	0	0	0	0	0	0	0.0093870271285084	0.000168194432764276	0	0	0.0000397225380715701	0.0201091640333238	0	0	0	0	0	0	0.000360122441630154	0	0	0	0	0	0
Roseolovirus humanbeta7	0.790901640234134	0.902122183392059	0	0	0	0.00000231096676983849	0	0.01285140562249	0	0	0	0	0	0	0	0	0	0	0.00000447597520309737	0	0	0	0	0	0	0	0.0000474164792586772	0	0	0	0	0	0	0	0.0000148959517768388	0	0	0	0	0	0	0	0	0	0	0	0	0.0000453833760693458	0
Schaalia meyeri	0.794708000265487	0.904109361340995	0	0	0	0.00000385161128306416	0	0	0	0.000948998129117974	0	0.00049693982559714	0.000371195248700817	0.00041007135241532	0	0	0.000699178465303269	0	0	0.00328619676542464	0	0	0.000218720457867027	0	0	0	0	0	0.000229357798165138	0	0.000844832441565756	0	0.000138513747489438	0	0	0	0	0	0	0	0.000710227272727273	0	0.000540183662445231	0	0	0	0	0.00138419297011505	0
Prevotella histicola	0.811873406196817	0.921244953145611	0	0	0	0	0	0.0345381526104418	0	0	0	0	0	0.156237185270237	0	0	0	0	0	0.169258903319696	0	0	0	0	0	0	0	0	0	0	0	0	0	0	0	0	0	0	0	0	0	0	0.149750915311206	0	0	0	0	0	0
Cladosporium sphaerospermum	0.828913108767184	0.925571457914757	0	0	0.00268456375838926	0	0.000466309162975052	0	0	0	0	0	0	0	0.00282352941176471	0	0	0	0	0	0	0	0.000783366995540482	0	0	0	0	0.000718390804597701	0	0	0	0	0.000138513747489438	0	0.0000546184898484089	0.000191515847936417	0	0	0	0	0	0	0	0	0	0	0	0	0
[Clostridium] innocuum	0.834197639057366	0.925571457914757	0	0	0	0	0	0	0	0	0	0.0000771813898066403	0	0	0	0	0	0	0.000266320524584294	0.00000329498338779209	0	0	0	0	0	0	0.0010092936299347	0.00838122605363985	0	0	0	0	0	0	0.000129098248732603	0	0	0	0	0	0	0	0	0	0	0	0	0	0
Acinetobacter schindleri	0.834312441674141	0.925571457914757	0	0	0.00151006711409396	0	0	0	0	0	0	0.0000162487136435032	0	0	0	0	0	0	0	0	0	0	0	0	0	0	0	0.000478927203065134	0	0	0	0	0	0	0.000019861269035785	0.000191515847936417	0	0	0	0	0	0	0	0	0	0	0	0	0
Prevotella pallens	0.838006245074941	0.925571457914757	0	0	0.051006711409396	0	0	0	0	0	0	0.228624817201972	0	0	0.125176470588235	0	0	0	0.0389969339569859	0	0	0.0628019323671498	0.150749643778501	0.171371083644726	0	0.147186147186147	0.253041428455307	0	0	0	0.0115460433680653	0	0	0.0825688073394495	0	0	0.1875	0	0	0	0.192826704545455	0.00624512099921936	0	0	0.0606262491672219	0.00744359153291463	0	0.0779232567110667	0.152505446623094
Streptococcus infantis	0.8445159737381	0.925571457914757	0.0421686746987952	0	0.0214765100671141	0	0	0	0	0	0	0.0656420950008124	0.0189309576837416	0	0	0	0	0	0.246203254033973	0	0	0.0241545893719807	0.0345093294799486	0.063294050014372	0	0.0303030303030303	0.0660917983038448	0	0	0.0672645739910314	0	0.00571861071398537	0	0.125382262996942	0.104385864734827	0.00555395959015609	0	0.038961038961039	0.0309859154929577	0	0.0245028409090909	0	0	0	0	0	0.0424811619526046	0	0
Actinomyces israelii	0.844584380044227	0.925571457914757	0	0	0	0	0	0	0	0.0000135571161302568	0	0.000200400801603206	0	0	0	0	0.000109246635203636	0	0.0000984714544681423	0.0201674949888794	0	0	0.000224211348022685	0	0	0	0.0000203213482537188	0	0.0000860091743119266	0	0	0	0	0	0.0000397225380715701	0	0	0	0	0	0	0	0.000120040813876718	0	0	0	0.000655236431145572	0.00104381764959495	0
Actinobacillus ureae	0.853014131424111	0.925571457914757	0	0	0	0	0	0	0	0	0	0	0	0	0	0	0	0	0	0	0	0	0.00000549089015565758	0	0	0	0	0	0	0	0	0	0	0	0	0	0	0	0	0	0	0	0	0	0	0	0	0.0000453833760693458	0
Bacteroides fragilis	0.853014131424111	0.925571457914757	0	0	0	0	0	0	0	0	0	0.00000270811894058387	0	0	0	0	0	0	0	0	0	0	0	0	0	0	0.0000135475655024792	0	0	0	0	0	0.000138513747489438	0	0	0	0	0	0	0	0	0	0	0	0	0	0	0	0
Candida tropicalis	0.853014131424111	0.925571457914757	0	0	0	0	0	0	0	0	0	0	0	0	0	0	0	0	0	0.00000878662236744556	0	0	0	0	0	0	0	0	0	0	0	0	0	0	0	0	0	0	0	0	0	0	0	0	0	0	0	0	0
Klebsiella aerogenes	0.853014131424111	0.925571457914757	0	0	0	0	0	0	0	0	0	0	0	0	0.000941176470588235	0	0	0	0	0	0	0	0	0	0	0	0	0.00119731800766284	0	0	0	0.712892103271382	0	0	0	0	0	0	0	0	0	0	0	0	0	0	0	0	0
Mycobacteroides immunogenum	0.853014131424111	0.925571457914757	0	0	0	0	0	0	0	0	0	0.00000270811894058387	0	0	0	0	0	0	0	0	0	0	0	0	0	0	0	0	0	0	0	0	0	0	0	0	0	0	0	0	0	0	0	0	0	0	0	0	0
Nakaseomyces glabratus	0.853014131424111	0.925571457914757	0	0	0	0	0	0	0	0	0	0	0	0	0	0	0	0	0	0.00000329498338779209	0	0	0	0	0	0	0.000738342319885117	0	0	0	0	0.000336388865528551	0	0	0	0	0	0	0	0	0	0	0	0	0	0	0	0	0
Neisseria animaloris	0.853014131424111	0.925571457914757	0	0	0	0	0	0	0	0	0	0.00000270811894058387	0	0	0	0	0	0	0	0	0	0	0	0	0	0	0	0	0	0	0	0	0	0	0.0000148959517768388	0	0	0	0	0	0	0	0	0	0	0	0	0	0
Parvimonas micra	0.853014131424111	0.925571457914757	0	0	0	0	0	0	0	0	0	0	0	0	0	0	0	0	0	0.028525769515912	0	0	0	0	0	0	0	0	0.0911697247706422	0	0	0	0.105408961839463	0	0	0	0	0	0	0	0	0	0	0	0	0	0	0	0
Sneathia vaginalis	0.853014131424111	0.925571457914757	0	0	0	0	0	0	0	0	0	0.0000257271299355468	0	0	0	0	0	0	0	0	0	0	0	0	0	0	0	0	0	0	0	0.000588680514674964	0	0	0	0	0	0	0	0	0	0	0	0	0	0	0	0	0
Sphingomonas hominis	0.853014131424111	0.925571457914757	0	0	0	0	0	0	0	0	0.0206489675516224	0	0	0	0	0	0	0	0	0	0	0	0	0	0	0	0	0	0	0	0	0	0	0	0	0	0	0	0	0	0	0	0	0	0	0	0	0	0
Treponema pedis	0.853014131424111	0.925571457914757	0	0	0	0	0	0	0	0	0	0	0	0	0	0	0	0	0	0	0	0	0.00000366059343710506	0	0	0	0.0000135475655024792	0	0	0	0	0	0	0	0	0	0	0	0	0	0	0	0	0	0	0	0	0.0000453833760693458	0
Ralstonia insidiosa	0.853723445199912	0.925571457914757	0	0	0.192953020134228	0	0.0792725577057589	0	0.209230769230769	0	0	0	0	0	0	0	0	0	0	0	0	0	0	0	0	0	0	0	0	0	0	0	0	0	0	0	0	0	0	0	0	0.0132708821233411	0	0.0945945945945946	0.0379746835443038	0	0	0	0.0435729847494553
Campylobacter showae	0.85770845678534	0.927595812523405	0	0	0	0	0	0	0	0.00631083755863453	0	0	0	0	0	0	0.00185719279846181	0	0	0	0	0	0	0	0.00123076923076923	0	0.000311594006557022	0	0	0	0	0	0	0	0	0	0	0	0	0	0	0	0	0	0	0	0	0	0
Agrobacterium tumefaciens	0.871111741640914	0.9329283420982	0	0	0	0	0	0	0	0	0.498525073746313	0	0	0	0	0	0	0.305194805194805	0	0	0	0	0	0	0	0	0	0	0	0	0	0	0	0	0	0	0	0	0	0	0	0	0	0	0	0	0	0	0
Eikenella glucosivorans	0.878002345701719	0.9329283420982	0	0	0	0	0	0	0	0	0	0.00000270811894058387	0	0	0	0	0	0	0.0000134279256092921	0	0	0	0.00000274544507782879	0	0	0	0	0	0.0000573394495412844	0	0	0	0	0	0	0	0	0	0	0	0	0	0	0	0	0	0	0.0000453833760693458	0
Staphylococcus hominis	0.881230145421546	0.9329283420982	0	0	0	0	0.0231600217610943	0	0.0246153846153846	0	0	0	0	0	0	0	0	0	0	0	0	0	0	0	0	0	0	0	0	0.00896860986547085	0	0.00630729122866033	0	0	0	0	0.125	0	0	0	0	0	0	0	0	0.0025587345894394	0	0	0
Anaerococcus nagyae	0.885419926577072	0.9329283420982	0	0	0	0	0.000233154581487526	0	0	0	0	0	0	0	0	0	0	0	0	0	0	0	0	0	0	0	0	0	0	0	0	0	0	0	0.00000993063451789252	0	0	0	0	0	0.000710227272727273	0	0	0	0	0	0	0	0
Chryseobacterium indologenes	0.885419926577072	0.9329283420982	0	0	0	0	0.000155436387658351	0	0	0	0	0	0	0	0	0	0	0	0	0	0	0	0	0	0	0	0	0	0	0	0	0	0	0	0	0	0	0	0	0	0	0	0	0	0	0	0	0	0
Pantoea agglomerans	0.885419926577072	0.9329283420982	0	0	0.000335570469798658	0	0	0	0	0	0	0	0	0	0	0	0	0	0	0	0	0	0	0	0	0	0	0	0	0	0	0	0	0	0.0000148959517768388	0	0	0	0	0	0	0	0	0	0	0	0	0	0
Campylobacter concisus	0.888294784325162	0.9329283420982	0	0	0.0424496644295302	0	0	0	0	0.0245587158699601	0	0	0	0	0.0409411764705882	0	0.0214997378080755	0	0.0190363225387731	0	0	0	0	0	0.0332307692307692	0	0.0336453789254071	0.0634578544061303	0	0	0	0	0	0	0.043059231269582	0	0	0	0	0	0	0	0	0	0	0	0	0	0
Botrytis cinerea	0.896726877030332	0.9329283420982	0	0	0	0	0	0	0	0	0	0	0	0	0.00141176470588235	0	0	0	0	0.00000549163897965348	0	0	0	0	0	0	0	0	0	0	0	0	0	0	0	0	0	0	0	0	0	0	0	0	0	0.000697836706210747	0	0	0
Campylobacter ureolyticus	0.896726877030332	0.9329283420982	0	0	0	0	0	0	0	0	0	0	0	0	0.00141176470588235	0	0	0	0	0.00000219665559186139	0	0	0	0	0	0	0	0	0	0	0	0	0	0	0	0	0	0	0	0	0	0	0.000060020406938359	0	0	0.000465224470807164	0	0	0
Aspergillus fumigatus	0.904558005004614	0.9329283420982	0	0	0	0	0	0	0.00615384615384615	0	0	0	0.000247463499133878	0	0	0	0.0000436986540814543	0	0	0	0.0155038759689922	0	0	0	0	0	0	0.000718390804597701	0	0	0.00159579461184643	0	0	0	0	0	0	0	0	0	0.0749289772727273	0	0	0	0	0.000697836706210747	0	0	0
Haemophilus influenzae	0.906958353342114	0.9329283420982	0.120481927710843	0	0.0011744966442953	0	0	0.0072289156626506	0	0	0.00589970501474926	0	0.185597624350408	0	0.00470588235294118	0	0.0000655479811221814	0	0.00010294742967124	0.00000329498338779209	0	0	0.000270883914345774	0.00063236562230526	0	0	0.0000880591757661148	0	0.0000860091743119266	0	0	0.000168194432764276	0.00907265046055821	0	0.000486601091376734	0	0	0	0	0.133333333333333	0.00568181818181818	0	0.000990336714482924	0	0.0386409060626249	0.0825773435682717	0.000655236431145572	0.00147495972225374	0
Anaerococcus hydrogenalis	0.918018528411699	0.9329283420982	0	0	0	0	0	0	0	0	0	0	0	0	0.00141176470588235	0	0	0	0	0	0	0	0	0	0	0	0	0	0	0	0	0	0	0	0.00000993063451789252	0	0	0	0	0	0	0	0	0	0	0	0	0	0
Blastomyces dermatitidis	0.918018528411699	0.9329283420982	0	0	0	0	0	0	0	0	0	0	0	0	0.000941176470588235	0	0	0	0	0	0	0	0	0	0	0	0	0	0	0	0	0	0	0	0	0	0	0	0	0	0	0	0	0	0	0.000465224470807164	0.000218412143715191	0	0
Elizabethkingia anophelis	0.918018528411699	0.9329283420982	0	0	0	0	0	0	0	0	0	0	0	0	0.000941176470588235	0	0	0	0	0	0	0	0	0	0	0	0	0	0	0	0	0	0	0	0.00000993063451789252	0	0	0	0	0	0	0	0	0	0	0	0	0	0
Fusobacterium pseudoperiodonticum	0.918018528411699	0.9329283420982	0	0	0	0	0	0	0	0	0	0	0	0	0	0	0	0	0	0	0	0	0	0.0294912331129635	0	0	0	0	0	0	0	0	0	0	0	0	0	0	0	0	0	0	0	0	0	0	0	0.00310876126075019	0
Gemella morbillorum	0.918018528411699	0.9329283420982	0	0	0	0	0	0	0	0	0	0	0	0	0	0	0	0	0	0	0	0	0	0.0363897671744754	0	0	0	0	0	0	0	0	0	0	0	0	0	0	0	0	0.00958806818181818	0	0	0	0	0	0.00633395216774053	0	0
Geotrichum candidum	0.918018528411699	0.9329283420982	0	0	0	0	0	0	0	0	0	0	0	0	0.000941176470588235	0	0	0	0	0	0	0	0	0	0	0	0	0	0	0	0	0	0	0	0	0	0	0	0	0	0	0	0	0	0	0.000930448941614329	0	0	0
Hoylesella nanceiensis	0.918018528411699	0.9329283420982	0.22289156626506	0	0	0	0	0	0	0	0	0	0	0	0	0	0	0	0	0	0	0	0	0	0	0	0	0	0	0	0	0	0	0	0	0	0	0	0	0	0	0.0195160031225605	0	0	0	0.0137241218888114	0	0	0
Kocuria palustris	0.918018528411699	0.9329283420982	0	0	0	0	0	0	0	0	0	0	0	0	0.143529411764706	0	0	0	0	0	0	0	0	0	0	0	0	0	0	0	0	0	0	0	0	0	0	0	0	0	0	0	0	0	0	0	0	0	0
Onchocerca volvulus	0.918018528411699	0.9329283420982	0	0	0	0	0	0	0	0	0	0	0	0	0.00564705882352941	0	0	0	0	0	0	0	0	0	0	0	0	0	0	0	0	0	0	0	0	0	0	0	0	0	0	0	0	0	0	0.00139567341242149	0	0	0
Paracoccidioides brasiliensis	0.918018528411699	0.9329283420982	0	0	0	0	0	0	0	0	0	0	0	0	0.000941176470588235	0	0	0	0	0	0	0	0	0	0	0	0	0	0	0	0.000187740542570168	0	0	0	0	0	0	0	0	0	0	0	0	0	0	0.000465224470807164	0	0	0
Penicillium digitatum	0.918018528411699	0.9329283420982	0	0	0	0	0	0	0	0	0	0	0	0	0	0	0	0	0	0	0	0.0289855072463768	0	0	0	0	0	0.000478927203065134	0	0	0	0	0	0	0	0	0	0	0	0	0.0078125	0	0	0	0	0	0	0	0
Rhizopus microsporus	0.918018528411699	0.9329283420982	0	0	0	0	0	0	0	0	0	0	0	0	0.000941176470588235	0	0	0	0	0	0	0	0	0	0	0	0	0	0	0	0	0	0	0	0	0	0	0	0	0	0	0	0	0	0	0.000465224470807164	0	0	0
Scedosporium apiospermum	0.918018528411699	0.9329283420982	0	0	0	0	0	0	0	0	0	0	0	0	0.000941176470588235	0	0	0	0	0	0	0	0	0	0	0	0	0	0	0	0	0	0	0	0	0	0	0	0	0	0.000710227272727273	0	0	0	0	0	0	0	0
Schistosoma japonicum	0.918018528411699	0.9329283420982	0	0	0	0	0	0	0	0	0	0	0	0	0.00611764705882353	0	0	0	0	0	0	0	0	0	0	0	0	0	0	0	0	0	0	0	0	0	0	0	0	0	0	0	0	0	0	0.0039544080018609	0.000982854646718357	0	0
Streptococcus pseudopneumoniae	0.918018528411699	0.9329283420982	0	0	0	0	0	0	0	0	0	0	0	0	0	0	0	0	0	0	0.147286821705426	0	0	0	0	0	0	0	0	0	0	0.00117736102934993	0	0	0	0	0	0	0	0	0	0	0	0	0.0453031312458361	0	0	0	0
Acinetobacter junii	0.921919213280438	0.934723646798221	0	0	0.00302013422818792	0	0.00396362788528795	0	0.00615384615384615	0.0000203356741953852	0	0.000143530303850945	0	0	0.0112941176470588	0	0	0	0	0	0	0	0	0	0	0	0	0.00574712643678161	0	0	0	0.000168194432764276	0.000554054989957753	0	0.00011916761421471	0.000287273771904625	0	0.00519480519480519	0	0	0.000710227272727273	0	0	0	0	0	0	0	0
Lymphocryptovirus humangamma4	0.938691655658114	0.949531051219986	0	0	0	0.0000154064451322566	0.000310872775316702	0	0	0.0159363900111168	0	0.000166549314845908	0	0	0	0.0909090909090909	0.0000436986540814543	0	0.00000447597520309737	0	0	0	0	0	0.00184615384615385	0	0.000142249437776032	0.00383141762452107	0.000229357798165138	0	0.00497512437810945	0	0	0	0	0.0692329790290147	0	0	0	0	0	0	0	0	0	0	0	0	0
Veillonella atypica	0.942417543673221	0.951103419651776	0	0	0	0	0	0	0	0.0370448198259266	0	0.0900977630937551	0	0.115148035758222	0	0	0.03996241915749	0	0.0185932009936665	0	0.10077519379845	0.101449275362319	0.0340471795585141	0	0.0233846153846154	0	0.0927127645162164	0	0	0	0	0.00504583298292826	0	0	0	0	0	0.0649350649350649	0	0	0.0230823863636364	0	0.101614548946642	0	0	0	0.0281751665392596	0.0500351721164537	0
Aspergillus versicolor	0.948254734668966	0.95479442249427	0	0	0.00100671140939597	0	0	0	0	0	0	0	0	0	0	0	0	0	0	0.00000219665559186139	0	0	0	0	0	0	0	0	0	0	0	0	0	0	0	0	0	0	0.00845070422535211	0	0	0	0	0	0	0	0	0	0
Fusobacterium necrophorum	0.974113747145229	0.974113747145229	0	0	0	0	0	0	0	0	0	0.0000108324757623355	0	0	0	0	0	0	0	0.000014278261347099	0	0	0	0	0	0	0	0	0.0000573394495412844	0	0	0	0.000207770621234157	0	0	0	0	0	0	0	0	0	0	0	0	0	0	0	0
Gemella haemolysans	0.974113747145229	0.974113747145229	0	0	0	0	0	0	0	0	0	0.000123219411796566	0	0	0	0	0.00209753539590981	0	0	0	0	0	0	0	0	0.194805194805195	0	0	0	0	0	0	0	0.018348623853211	0	0	0	0	0	0	0	0	0	0	0	0	0	0	0
Peptoniphilus lacrimalis	0.974113747145229	0.974113747145229	0	0	0	0	0	0	0	0	0	0.00000270811894058387	0	0	0	0	0	0	0.00000895195040619475	0	0	0	0	0	0	0	0.0000270951310049584	0	0	0	0	0.000168194432764276	0	0	0	0	0	0	0	0	0	0	0	0	0	0	0	0	0
[truncated: 12 more columns]
