# Supplementary material for: Enrichment of prevotella melaninogenica in the lower respiratory tract links to checkpoint inhibitor pneumonitis and radiation pneumonitis
Source: Front Cell Infect Microbiol. 2025 Oct 3;15:1594460. doi: 10.3389/fcimb.2025.1594460 (PMC12531214; doi:10.3389/fcimb.2025.1594460)
Supplement: Supplementary file 2 [file DataSheet1.zip › Data-all result/diff/Group_family_difftest.xls]

taxnomic	p-value	q-value	A22B2023060505	A23B2023082912	A23B2023090106	A23B2023090506	A23B2023102405	A23B2023122907	A23B2024010909	A23B2024022711	A23B2024053105	A23B2024062710	A23B2024072511	A23B2024080213	A23B2024090320	A23B2024090321	A23B2023070610	A23B2024090513	CF221P0101	CF23550207	CF23BL0060	CF24130032	CF24930011	CF24960051	A21B2021102810	A22B2022021507	A22B2022021809	A22B2022030807	A22B2022031806	A22B2022101204	A22B2023033105	A22B2023041207	A22B2023042604	A22B2023042811	A22S2022092703	A22S2022093001	A23B2023070620	A23B2023071807	A23B2023110803	A23B2023120110	A23B2023122906	A23B2024010514	A23B2024012308	A23B2024012409	A23B2024020610	A23B2024022408	A23B2024022707	A23B2024030705	A23B2024031510
Neisseriaceae	0.0051063758978594	0.102127517957188	0	0	0	0	0	0	0	0.0000135561972155571	0	0.000131378059034385	0.000247341083353945	0	0.00133749442710655	0	0	0	0.104708725913658	0.0000175716235850725	0	0	0.0000346897006278836	0	0	0.177514792899408	0	0	0.000544646696287803	0	0	0.000161173341929245	0.000691132766604465	0.167224080267559	0.000307554938240984	0.00369528140989198	0	0.0925449871465296	0	0.0465116279069767	0.00260707635009311	0.0171339563862928	0.00234058514628657	0	0	0.0213953488372093	0	0.0626290589756972	0.216919739696312
Porphyromonadaceae	0.0282979622309159	0.28297962230916	0	0	0	0.0000277312594459602	0	0	0	0.0174264915205986	0	0	0	0.0241942097925039	0	0	0	0	0.219051988451984	0	0	0	0	0	0	0	0	0.0820719016083254	0.24242511107926	0.174887892376682	0.150525525525526	0	0.3344391457599	0	0.027496403591448	0	0	0.0668380462724936	0	0	0.0443202979515829	0	0	0	0.117921385742838	0.00953488372093023	0.0272328640664667	0.143229934874855	0
Mycobacteriaceae	0.0926178459296994	0.617452306197996	0.846012832263978	0	0.0111164046371288	0	0.000229867443107808	0	0	0	0	0.00000276585387440811	0	0	0.00178332590280874	0	0	0	0.00000447597520309737	0.0000208663030072736	0	0.115384615384615	0.00000547732115177109	0	0	0	0.0000135473819684346	0	0	0	0.0000938438438438438	0	0	0	0	0	0	0.0025706940874036	0	0	0	0	0	0	0	0	0	0	0
Aspergillaceae	0.166165515436283	0.830827577181416	0	0.00785340314136126	0.00539939653803398	0	0.0211478047659183	0	0.00604229607250755	0	0.0294985250737463	0.0000304243926184892	0.000247341083353945	0	0.0196165849308961	0.125	0.000136674259681093	0	0.00000447597520309737	0.00000439290589626812	0.0155038759689922	0.0230769230769231	0.0000146061897380562	0	0.00246153846153846	0	0	0.00165562913907285	0	0.260089686098655	0.00159534534534535	0	0	0	0.0000297633811200952	0	0	0	0.00879765395894428	0	0.0878957169459963	0	0	0	0	0.00209302325581395	0	0	0
Pasteurellaceae	0.260524893337222	0.880175237118941	0.0183318056828598	0	0.00111164046371288	0	0	0.548818897637795	0	0	0.00589970501474926	0	0.188473905515706	0	0.00445831475702185	0	0.0000683371298405467	0	0.000114137367678983	0.00000329467942220109	0	0	0.0996050851449573	0.28327776352911	0	0	0.206123416649732	0	0.0466676221871865	0	0	0.000161173341929245	0.0588845117147004	0	0.000486135224961556	0	0	0.0668380462724936	0.205278592375367	0.0930232558139535	0.10316573556797	0.0218068535825545	0.0315978994748687	0	0.209193870752831	0.0916279069767442	0.000692360950842372	0.00186071841884318	0.169197396963124
Sphingomonadaceae	0.264052571135682	0.880175237118941	0	0	0.00111164046371288	0	0.242586774959773	0	0	0.00128783873547792	0.0589970501474926	0.00000276585387440811	0.000865693791738808	0	0.0129291127953634	0.0833333333333333	0	0.012987012987013	0	0.00000219645294813406	0	0	0	0	0	0	0	0	0	0	0	0	0	0	0	0	0	0.0051413881748072	0.343108504398827	0	0	0	0.0000600150037509377	0	0.00199866755496336	0	0.0024232633279483	0.000113458440173364	0
Micrococcaceae	0.558700221980302	0.9855926498677	0.0614115490375802	0.150523560209424	0.0215975861521359	0.000100140659110412	0.000229867443107808	0.0464566929133858	0	0	0	0.228115181218746	0.53512243383626	0.0519970474862626	0.1836825679893	0.0833333333333333	0.159066059225513	0.0584415584415584	0.0454580041626569	0.0664591750781663	0.0852713178294574	0	0.15697272111489	0.229674275455245	0	0.207100591715976	0.0791234843866423	0.0553453169347209	0	0.192825112107623	0.31859984984985	0.00531872028366508	0	0.327759197324415	0.113274467979562	0.688838355126019	0	0.197943444730077	0.237536656891496	0	0	0.0186915887850467	0.053053263315829	0	0.222518321119254	0.00372093023255814	0.237133625663513	0	0.160520607375271
Veillonellaceae	0.613205737629776	0.9855926498677	0	0.0903141361256544	0	0.000318139170866155	0	0	0	0.364566811717977	0.0324483775811209	0.187768287825818	0	0.299598130074633	0.0365581810075791	0	0.0604328018223235	0.0714285714285714	0.0575140433721997	0.0593492568850563	0.162790697674419	0.134615384615385	0.0490293274032203	0	0.0387692307692308	0	0.135507688139267	0.129139072847682	0.158807510391286	0	0	0.0141832540897736	0.0241205335544958	0	0.0748945880251997	0.0186659086602236	0	0.113110539845758	0	0	0.134078212290503	0	0.234538634658665	0	0	0	0.040964689591507	0.0566384533345436	0
Moraxellaceae	0.616443651691778	0.9855926498677	0	0	0.0571700809909481	0	0.0223737644624933	0.0196850393700787	0.193353474320242	0.0000338904930388927	0	0.000190843917334159	0.00049468216670789	0	0.205974141774409	0.0833333333333333	0.000751708428246014	0	0	0.0000702864943402899	0	0	0.00247118472630739	0	0	0	0	0.00733207190160833	0.000143328077970474	0	0.000375375375375375	0.00378757353533726	0.0019351717464925	0	0.000198422540800635	0.00909607731665719	0.375	0.012853470437018	0	0.302325581395349	0.00074487895716946	0	0	0	0	0.00209302325581395	0	0	0
Streptococcaceae	0.63709540690549	0.9855926498677	0.00641613198900092	0.00523560209424084	0.0655867873590599	0.0000338937615450625	0.000229867443107808	0.139370078740157	0	0.0407363726327491	0.00884955752212389	0.0802152940655839	0.0779124412564927	0.193963749692446	0.00133749442710655	0	0.0870842824601367	0	0.277535080455654	0.0880360306141612	0.255813953488372	0.280769230769231	0.0597758315029952	0.161708130289818	0	0.153846153846154	0.0762853078642552	0.0115894039735099	0.101046294969184	0.121076233183857	0.00365990990990991	0.00701104037392215	0.00843181975257447	0.277591973244147	0.152497643732328	0.13606215652833	0	0.123393316195373	0.0733137829912024	0	0.0674115456238361	0.00233644859813084	0.231807951987997	0	0.292471685542971	0.0013953488372093	0.0771982460189245	0.0274115591458849	0.0130151843817787
Actinomycetaceae	0.755695420433999	0.9855926498677	0	0	0	0.0000439078274561037	0.000153244962071872	0	0	0.0455894912359185	0	0.0592155485241404	0.112292851842691	0.0630689740014763	0	0	0.0135990888382688	0	0.0000984714544681423	0.362000705061396	0	0.0576923076923077	0.000453704768738372	0	0	0	0.0000203210729526519	0	0.000315321771535044	0	0.000844594594594595	0	0.000138226553320893	0	0.000039684508160127	0.0142126208072769	0.0833333333333333	0	0	0	0.00074487895716946	0	0.0392198049512378	0	0	0	0.0590814678052158	0.0834373369034923	0
Herpesviridae	0.781394820898227	0.9855926498677	0	0.00785340314136126	0	0.000651684596980066	0.000459734886215616	0.0125984251968504	0	0.0160234251087885	0	0.00194992698145772	0.000371011625030918	0	0	0.541666666666667	0.000455580865603645	0.0649350649350649	0.00000895195040619475	0	0	0	0	0	0.00184615384615385	0	0.000189663347558084	0.00378429517502365	0.000229324924752759	0	0.00497372372372372	0.000402933354823112	0	0	0.000233146485440746	0.0685048322910745	0	0	0	0	0	0	0	0	0	0.803488372093023	0	0.0000453833760693458	0
Peptoniphilaceae	0.800414392550164	0.9855926498677	0	0	0.0014292520247737	0.00000154062552477557	0.00252854187418589	0	0.0302114803625378	0	0	0.0000179780501836527	0	0	0.0173874275523852	0	0	0	0.00000895195040619475	0.0285231379844689	0	0	0	0	0	0	0.0000270947639368692	0.00236518448438978	0.0911566575892217	0	0	0.000161173341929245	0.105605086737162	0	0.0000744084528002381	0	0	0	0	0	0.00074487895716946	0	0	0.0921052631578947	0.00199866755496336	0.000465116279069767	0	0	0
Prevotellaceae	0.81379292075871	0.9855926498677	0.0540788267644363	0.735602094240838	0.118151500714626	0.00103221910159963	0	0.162992125984252	0	0.416907289167243	0.0973451327433628	0.342544087710758	0	0.356105962437464	0.166295140436915	0	0.644851936218679	0.324675324675325	0.212570776357899	0.257069558370188	0.48062015503876	0.130769230769231	0.485697801585867	0.241856886381123	0.44	0.461538461538462	0.41657522183838	0.416035950804163	0.332291815966748	0.0986547085201794	0.163288288288288	0.137803207349504	0.155573985762665	0.22742474916388	0.451059080311523	0	0.125	0.159383033419023	0.0410557184750733	0	0.548975791433892	0.0358255451713396	0.405461365341335	0.0526315789473684	0.11325782811459	0.0211627906976744	0.523309485345027	0.486396333023214	0.234273318872017
Corynebacteriaceae	0.853705026766983	0.9855926498677	0	0	0.00127044624424329	0	0.00827522795188108	0	0.166163141993958	0	0	0.00000414878081161216	0	0	0	0	0.000182232346241458	0	0	0	0	0	0.0617933114605642	0	0	0	0.0000270947639368692	0	0	0	0	0	0	0	0	0.000189501610763691	0	0.0077120822622108	0	0.511627906976744	0	0	0	0.157894736842105	0	0.00581395348837209	0	0	0.00433839479392625
Pseudomonadaceae	0.856115901692217	0.9855926498677	0	0	0.0292202636175957	0.997523444468923	0.445712972186039	0.0031496062992126	0.108761329305136	0.0000135561972155571	0.0117994100294985	0.00000691463468602027	0	0	0.00936246098974588	0	0.000751708428246014	0	0	0	0	0.15	0	0	0	0	0	0.00260170293282876	0.0000859968467822847	0.00896860986547085	0	0	0.000829359319925358	0	0.000575425368321841	0.00132651127534584	0	0.0282776349614396	0.0146627565982405	0	0.00074487895716946	0	0	0.184210526315789	0.00266489007328448	0	0	0.000272300256416075	0
Flavobacteriaceae	0.876014692089534	0.9855926498677	0.0100824931255729	0	0.0681276798475464	0	0	0	0	0	0	0.0418598154622295	0.0526836507543903	0	0	0	0	0	0	0	0	0	0	0.0380866888945884	0	0	0	0.102175969725639	0	0	0.0827702702702703	0	0	0	0.0548886353489756	0	0	0	0	0	0	0	0	0	0	0	0	0	0.130151843817787
Enterobacteriaceae	0.921884513439488	0.9855926498677	0	0	0.0101635699539463	0	0.00122595969657497	0	0	0.0000135561972155571	0.185840707964602	0.00000276585387440811	0	0	0.00222915737851092	0	0.000113895216400911	0	0.00544726182216951	0.00000439290589626812	0	0	0	0	0.403692307692308	0	0.0000406421459053038	0.00425733207190161	0	0.0134529147982063	0	0.746716093158192	0	0	0.000659754948162111	0.000189501610763691	0	0	0	0	0.00521415270018622	0	0	0	0	0	0.000230786983614124	0	0
Malasseziaceae	0.978987325217913	0.9855926498677	0	0	0.0517706844529141	0	0.028733430388476	0	0.175226586102719	0	0	0	0	0	0	0	0	0	0	0	0	0	0	0	0	0	0	0	0	0	0	0	0	0	0	0	0.25	0.0719794344473008	0	0	0	0	0	0.105263157894737	0	0	0	0	0
Burkholderiaceae	0.9855926498677	0.9855926498677	0	0	0.194854692710815	0.0000154062552477557	0.0970806834725308	0.0362204724409449	0.217522658610272	0.0000271123944311142	0	0	0	0	0.00534997770842621	0	0	0	0	0.000271261939094556	0	0	0	0	0	0	0	0.00638599810785241	0	0	0	0.000161173341929245	0.000691132766604465	0	0.00111612679200357	0.0109910934242941	0	0	0.00879765395894428	0	0	0.0179127725856698	0.0000900225056264066	0.0921052631578947	0.0379746835443038	0	0	0	0.0477223427331887
[truncated: 12 more columns]
