# Supplementary material for: Enrichment of prevotella melaninogenica in the lower respiratory tract links to checkpoint inhibitor pneumonitis and radiation pneumonitis
Source: Front Cell Infect Microbiol. 2025 Oct 3;15:1594460. doi: 10.3389/fcimb.2025.1594460 (PMC12531214; doi:10.3389/fcimb.2025.1594460)
Supplement: Supplementary file 2 [file DataSheet1.zip › Data-all result/group.txt]

ID	Group	BALF-N	BALF-L	KL-6	B-lymphocyte	T-lymphocyte	Th	Ts	NK	WBC	Neutrophiles	Lymphocyte	NLR	EOS	CRP	PCT	ESR	FDP	D-dimer	Scr	Glu	ALB	CAR	LDH	ALT	AST
A22B2023060505	CIP/RP	97	0	619	57.9	504.7	295.6	164.2	234.5	5.91	4.36	0.83	5.253012048	0.21	0.5	0.05	5	2.3	1.26	55	6.31	41.2	0.012135922	275	21	23
A23B2023082912	CIP/RP	87	6	255	50.1	908.2	92.2	790.1	39	5.91	4.02	1.78	2.258426966	0.01	127.59	0.29	47.92	8.96	1.24	76	9.9	26.5	4.814716981	255	63	37
A23B2023090106	CIP/RP	0	4	369	55.3	425.7	282	138	244.5	6.4	5.2	0.67	7.76119403	0.04	2.05	0.133	36	4.26	0.52	93	6.2	45	0.045555556	207	11	19
A23B2023090506	CIP/RP	83	9	145	55.3	394.8	147.8	243.5	48.6	4.65	3.94	0.52	7.576923077	0	67.89	0.4	47.92	4.48	0.74	75	8.2	31.6	2.148417722	134	56	27
A23B2023102405	CIP/RP	70	2	619	90.62	560.89	266.55	272.91	156.06	4.35	3.19	0.6	5.316666667	0	48.93	0.038	47.92	8.67	0.6	69	5.45	38.7	1.264341085	189	11	16
A23B2023122907	CIP/RP	80	0	619	90.62	560.89	266.55	272.91	156.06	7.38	6.4	0.62	10.32258065	0.01	23.68	0.05	47.92	4.71	0.25	64	5.7	35	1.286434	246.15	156	33
A23B2024010909	CIP/RP	80	3	1860	90.62	560.89	266.55	272.91	156.06	8.52	5.69	1.86	3.059139785	0.04	24.68	0.06	47.92	4.23	1.17	77	10.6	28.3	0.872084806	274	41	44
A23B2024022711	CIP/RP	34	15	904	9.87	590.94	281.77	256	748.82	9.13	6.71	1.44	4.659722222	0.11	68.36	0.133	104	5.41	1.7	127	6.5	33.5	2.040597015	614	14	27
A23B2024053105	CIP/RP	50	10	176	29.8	331	218	101	73	3.68	2.79	0.44	6.340909091	0.1	15.59	0.133	69	4.61	0.27	55	5.7	39.4	0.395685279	146	23	26
A23B2024062710	CIP/RP	18	76	1177	48.12	258.61	81.62	131	151	8.89	8.34	0.57	14.63157895	0.01	86.56	0.13	47.92	6.31	0.35	64	8.6	30.2	2.866225166	547	32	39
A23B2024072511	CIP/RP	95	5	653	244.74	902.27	633.47	271	129.9	14.78	12.5	1.16	10.77586207	0	159.34	0.2	47.92	6.69	0.42	42	6.8	26.3	6.058555133	279	39	109
A23B2024080213	CIP/RP	86	4	448	58.36	726.37	321.35	383.58	50.28	5.92	4.35	0.78	5.576923077	0.18	13.14	0.22	75	6.03	0.15	50	4.2	34	0.386470588	156	15	17
A23B2024090320	CIP/RP	5	33	619	90.62	560.89	266.55	272.91	156.06	4.89	4.05	0.49	8.265306122	0.07	43.6	0.08	67	5.9	0.17	60	10.5	38	1.147368421	246.15	20	29
A23B2024090321	CIP/RP	12	56	266	238.56	468.38	210.72	235.97	246.31	6.34	3.86	0.88	4.386363636	0.92	48	0.133	47.92	4.64	0.33	69	5.7	32.3	1.486068111	168	6	15
A23B2023070610	CIP/RP	64	4	292	33	487	160	299	151	4.85	3.33	0.64	5.203125	0.29	48.78	0.133	81	4.46	1.07	82	9.3	30.4	1.604605263	233	33	32
A23B2024090513	CIP/RP	34	2	854	13.9	566.6	328.7	226	106.4	4.63	3.19	0.79	4.037974684	0.01	3.3	0.133	47.92	3.16	0.21	49	4.5	32.3	0.102167183	206	13	26
CF221P0101	CIP/RP	56	14	1701	26.6	438.9	274.9	157.9	49.5	4.53	3.47	0.54	6.425925926	0.06	37.8	0.133	77	7.32	0.44	87	5.99	32.5	1.163076923	265	43	26
CF23550207	CIP/RP	13	27	205	450.1	1130.2	773.1	313.2	220.9	6.83	3.92	1.8	2.177777778	0.61	18.76	0.133	67	4.42	1.7	65	4.18	37.2	0.504301075	170	18	21
CF23BL0060	CIP/RP	69	8	590	90.62	560.89	266.55	272.91	156.06	4.73	4.06	0.5	8.12	0	0.5	0.133	4	2.23	0.27	96	19.4	40.7	0.012285012	209	13	16
CF24130032	CIP/RP	77	12	548	90.62	560.89	266.55	272.91	156.06	9.23	6.88	1.57	4.382165605	0.01	5.1	0.03	7	2.93	0.39	84	7.8	35	1.286434	246.15	21	20
CF24930011	CIP/RP	37	3	458	9.82	569.98	182.76	372.75	46.01	6.71	6	0.37	16.21621622	0	0.5	0.133	47.92	2.48	0.16	84	16.7	40.5	0.012345679	219	111	58
CF24960051	CIP/RP	80	6	240	45	238	92	131.5	64.58	2.47	1.8	0.33	5.454545455	0.05	0.5	0.133	13	0.92	0.15	92	7.7	43.7	0.011441648	207	24	30
A21B2021102810	LC-P	94	0	369.75	168.14	842.47	486.45	335.31	294.37	5.67	5.04	0.37	13.62162162	0.01	8.26	0.05	34	3.66	0.1	74	14.15	31.2	0.26474359	164	14	18
A22B2022021507	LC-P	15	5	178	212	628.9	439.6	159.7	633.5	5.16	3.05	1.49	2.046979866	0.12	3.89	0.08125	17	4.15	1.06	63	4.42	40.3	0.096526055	175	23	22
A22B2022021809	LC-P	10	2	369.75	168.14	842.47	486.45	335.31	294.37	9.64	6.61	2.15	3.074418605	0.17	0.5	0.5	7	2.2	0.14	71	4.06	38.3	0.01305483	186	45	41
A22B2022030807	LC-P	70	8	391	168.14	842.47	486.45	335.31	294.37	6.86	4.87	1.25	3.896	0.12	1.8	0.03	87	4.84	0.53	64	3.9	33.5	0.053731343	204	10	18
A22B2022031806	LC-P	23	5	369.75	13.4	298.8	140.7	156.4	222.1	4.97	3.58	0.66	5.424242424	0.09	5.66	0.03	38.06	4.1	0.18	67	9.11	46.5	0.12172043	236	21	19
A22B2022101204	LC-P	97	0	369.75	377	1038.4	641.2	379.8	331.9	8.59	5.75	1.71	3.362573099	0.32	12.78	0.08125	87	4.91	0.5	48	7.7	35	0.365142857	160	44	26
A22B2023033105	LC-P	79	8	264	87	699	424.3	277.2	235.7	11.12	9.18	1.05	8.742857143	0.1	62.16	0.04	61	7.42	0.19	45	18.49	32.8	1.895121951	235	19	20
A22B2023041207	LC-P	0	2	369.75	411.4	1515.2	715.4	904.4	55.8	8.7	4.86	2.9	1.675862069	0.01	75.49	0.06	75	8.37	0.18	60	7.43	40.2	1.877860697	166	13	20
A22B2023042604	LC-P	7	25	369.75	136.5	387.3	294.4	102.6	252.8	4.82	3.54	0.87	4.068965517	0.04	0.5	0.02	12	3.48	0.38	78	4.85	44	0.011363636	200	14	21
A22B2023042811	LC-P	88	5	369.75	102.2	876.2	574.1	275.1	550.8	8.22	5.7	1.5	3.8	0.26	12.26	0.02	52	4.33	1.63	96	6.07	37.5	0.326933333	209	30	21
A22S2022092703	LC-P	14	0	369.75	119.9	874	532.3	290.4	495.7	5.43	3.18	1.59	2	0.16	0.5	0.08125	4	2.79	0.46	98	4.73	38.5	0.012987013	207	16	25
A22S2022093001	LC-P	0	0	171	86.2	706.6	186.3	506.4	159.8	9.52	7.76	0.97	8	0.08	72.89	0.08	31	5.79	0.21	65	4.8	33.4	2.182335329	131	12	12
A23B2023070620	LC-P	51	2	369.75	156.3	838.2	455	351.7	350.1	6.64	4.54	1.45	3.131034483	0.14	2.36	0.08125	22	3.21	0.19	99	9.12	37.2	0.06344086	157	42	43
A23B2023071807	LC-P	34	3	156	280.4	657.1	451.3	177.2	146.9	4.47	2.88	0.86	3.348837209	0.28	0.5	0.08125	7	2.73	0.28	56	4.99	44.5	0.011235955	203	44	29
A23B2023110803	LC-P	15	15	369.75	88.8	701.6	512.4	185.5	532.7	6.31	3.87	1.4	2.764285714	0.26	2.42	0.08125	29	3.37	4.83	55	6.2	37.6	0.064361702	238	14	23
A23B2023120110	LC-P	44	8	369.75	167.8	452.7	264	182.8	304.4	5.73	4	1.02	3.921568627	0.13	0.67	0.02	6	2.47	0.16	81	6.6	39	0.017179487	181	10	24
A23B2023122906	LC-P	42	2	369.75	324.1	1209.3	674	518	285.1	6.08	3.46	1.75	1.977142857	0.62	3.22	0.05	38.06	2.95	0.14	77	5.8	40.8	0.078921569	217	17	21
A23B2024010514	LC-P	48	4	393	172.55	980.93	690.35	287.68	283.48	6.98	4.96	1.38	3.594202899	0.1	0.5	0.05	62	3.97	0.48	93	6.6	38	0.013157895	232	14	25
A23B2024012308	LC-P	54	5	369.75	206	1242	854	323	62.3	9.3	6.29	1.66	3.789156627	0.12	6.83	0.05	30	4.19	0.08	65	5.4	41.8	0.163397129	190	7	15
A23B2024012409	LC-P	23	17	369.75	204.68	2239.1	759.21	1362.58	980.06	9.43	5.9	2.48	2.379032258	0.04	78.82	0.14	89	7.74	1.1	51	4.1	31.2	2.526282051	444	38	27
A23B2024020610	LC-P	5	5	223	137.2	753.3	495.74	222.88	353.44	6.24	4.39	1.19	3.68907563	0.19	22.52	0.06	48	5.3	0.21	73.43	10.3	38.9	0.578920308	260	14	23
A23B2024022408	LC-P	44	7	502	162.15	803.51	526.59	316.25	179.17	5.39	3.54	1.17	3.025641026	0.14	0.61	0.08125	8	2.09	0.12	109	13.7	42.4	0.014386792	215	33	45
A23B2024022707	LC-P	12	5	1052	19.59	470.58	279.96	172.52	96.41	4.72	3.64	0.68	5.352941176	0.05	15.9	0.08125	65	5.4	0.38	87	7.4	38	0.418421053	263	29	28
A23B2024030705	LC-P	18	4	221	99.32	470.6	350.74	106.02	75.53	4.65	3.66	0.661	5.537065053	0.08	0.5	0.08125	7	2.08	0.12	78	10.7	40.4	0.012376238	171	27	32
A23B2024031510	LC-P	55	0	594	168.14	842.47	486.45	335.31	294.37	3.56	2.43	0.67	3.626865672	0.18	12.49	0.08125	67	6.03	0.89	85	6.6	41.7	0.299520384	153	35	22
A23B2024031513	LC-P	88	3	189	75.36	1268.25	820.8	434.73	221.21	8.06	5.35	1.67	3.203592814	0.12	2.32	0.13	9	2.56	0.37	79	8.5	36.5	0.063561644	223	33	24
A23B2024032305	LC-P	2	6	369.75	445.08	736.94	539.48	201.96	125.68	7.27	5.69	1.25	4.552	0.02	0.56	0.02	5	2.15	0.08	47	8.7	45.3	0.012362031	213	42	28
A23B2024032502	LC-P	65	0	219	33.88	444.88	299.9	133	112	5.91	5.08	0.51	9.960784314	0	2.21	0.08125	38.06	4.3	0.39	79	6.4	39.5	0.055949367	247	18	36
A23B2024060708	LC-P	44	2	591	248.9	573.8	298.97	267.24	123.88	5.18	3.48	1.03	3.378640777	0.18	21.9	0.05	46	4.64	0.25	77	9.3	37.8	0.579365079	248	28	26
A23B2024070512	LC-P	60	0	188	240.42	1164.56	912.82	145.14	229.11	7.91	5.69	1.54	3.694805195	0.13	1.89	0.06	10	3.08	0.12	78	8.8	45.6	0.041447368	219	13	20
A23B2024070908	LC-P	65	1	369.75	114.85	790.9	568.73	192.58	311.44	5.31	3.41	1.05	3.247619048	0.03	47.7	0.07	38.06	7.52	0.21	78	6.1	42.4	1.125	368	59	61
A23B2024070910	LC-P	78	0	521	55	603.22	204.34	399.17	57.11	3.26	1.96	0.66	2.96969697	0.07	125.8	0.3	38.06	8.96	0.6	107	8.5	39.04	0.464143	215	10	22
A23B2024100110	LC-P	38	2	130	419.5	1177.7	619.97	470.59	320	6.82	4	2.12	1.886792453	0.17	0.5	0.08125	38.06	3.66	0.19	45	6.6	40.9	0.012224939	222	6	20
CF220B0115	LC-P	2	6	369.75	143.5	639.5	461.5	158.7	337.5	7.23	4.51	1.99	2.266331658	0.18	3.39	0.02	9	2.6	0.16	66	6.82	39.8	0.085175879	251	41	72
CF236Q0171	LC-P	90	4	819	6.8	448.7	215	211.1	671.6	8.93	6.56	1.2	5.466666667	0.2	55.49	0.08125	78	8.18	0.68	74	6.55	35.8	1.55	188	8	17
CF236Q0220	LC-P	63	2	309	26.8	1122.4	404.2	708.2	252.8	7.65	5.25	1.33	3.947368421	0.24	48.1	0.08125	98	6.06	0.57	64	8.47	37.5	1.282666667	158	18	16
R210630PAPR057	LC-P	90	0	369.75	168.14	842.47	486.45	335.31	294.37	7.06	4.86	1.27	3.826771654	0.12	36.62	0.08	38.06	4.3	0.23	67	7.5	39.04	0.464143	200	15	22
