# Supplementary material for: Enrichment of prevotella melaninogenica in the lower respiratory tract links to checkpoint inhibitor pneumonitis and radiation pneumonitis
Source: Front Cell Infect Microbiol. 2025 Oct 3;15:1594460. doi: 10.3389/fcimb.2025.1594460 (PMC12531214; doi:10.3389/fcimb.2025.1594460)
Supplement: Supplementary file 2 [file DataSheet1.zip › Data-all result/lefse/lefse.sh]

set -e +u
source /dssg/home/lihf/biosoft/minconda/miniconda3/etc/profile.d/conda.sh
conda activate /dssg/home/lihf/biosoft/minconda/miniconda3/envs/lefse
/dssg/home/lihf/biosoft/minconda/miniconda3/envs/lefse/bin/lefse_format_input.py /dssg/home/zhangh/09New_dev/mNGS_run_work/D20250120U12L0005/summary/lefse/modify.lefse.xls /dssg/home/zhangh/09New_dev/mNGS_run_work/D20250120U12L0005/summary/lefse/sample_lefse.in -c 1 -u 2 -s -1 -o 1000000
/dssg/home/lihf/biosoft/minconda/miniconda3/envs/lefse/bin/lefse_run.py /dssg/home/zhangh/09New_dev/mNGS_run_work/D20250120U12L0005/summary/lefse/sample_lefse.in /dssg/home/zhangh/09New_dev/mNGS_run_work/D20250120U12L0005/summary/lefse/sample_lefse.res -l 2
/dssg/home/lihf/biosoft/minconda/miniconda3/envs/lefse/bin/lefse_plot_res.py /dssg/home/zhangh/09New_dev/mNGS_run_work/D20250120U12L0005/summary/lefse/sample_lefse.res /dssg/home/zhangh/09New_dev/mNGS_run_work/D20250120U12L0005/summary/lefse/sample_lefse.Plot.pdf --format pdf --width 10 --feature_font_size 5
/dssg/home/lihf/biosoft/minconda/miniconda3/envs/lefse/bin/lefse_plot_res.py /dssg/home/zhangh/09New_dev/mNGS_run_work/D20250120U12L0005/summary/lefse/sample_lefse.res /dssg/home/zhangh/09New_dev/mNGS_run_work/D20250120U12L0005/summary/lefse/sample_lefse.Plot.png --format png --width 10 --feature_font_size 5
/dssg/home/lihf/biosoft/minconda/miniconda3/envs/lefse/bin/lefse_plot_cladogram.py /dssg/home/zhangh/09New_dev/mNGS_run_work/D20250120U12L0005/summary/lefse/sample_lefse.res /dssg/home/zhangh/09New_dev/mNGS_run_work/D20250120U12L0005/summary/lefse/sample_lefse.Plot_Cladogram.pdf --format pdf --max_lev 7 --labeled_start_lev 2 --labeled_stop_lev 7 --abrv_start_lev 2 --abrv_stop_lev 7
/dssg/home/lihf/biosoft/minconda/miniconda3/envs/lefse/bin/lefse_plot_cladogram.py /dssg/home/zhangh/09New_dev/mNGS_run_work/D20250120U12L0005/summary/lefse/sample_lefse.res /dssg/home/zhangh/09New_dev/mNGS_run_work/D20250120U12L0005/summary/lefse/sample_lefse.Plot_Cladogram.png --format png --max_lev 7 --labeled_start_lev 2 --labeled_stop_lev 7 --abrv_start_lev 2 --abrv_stop_lev 7
