# Supplementary material for: Enrichment of prevotella melaninogenica in the lower respiratory tract links to checkpoint inhibitor pneumonitis and radiation pneumonitis
Source: Front Cell Infect Microbiol. 2025 Oct 3;15:1594460. doi: 10.3389/fcimb.2025.1594460 (PMC12531214; doi:10.3389/fcimb.2025.1594460)
Supplement: Supplementary file 2 [file DataSheet1.zip › Data-all result/lefse/modify.lefse.xls]

Group	LC-P	LC-P	LC-P	LC-P	LC-P	LC-P	LC-P	LC-P	LC-P	LC-P	CIP/RP	LC-P	LC-P	CIP/RP	LC-P	LC-P	CIP/RP	CIP/RP	CIP/RP	CIP/RP	LC-P	LC-P	LC-P	CIP/RP	LC-P	CIP/RP	LC-P	LC-P	LC-P	LC-P	LC-P	CIP/RP	LC-P	LC-P	LC-P	LC-P	LC-P	CIP/RP	LC-P	CIP/RP	LC-P	LC-P	LC-P	CIP/RP	CIP/RP	CIP/RP	CIP/RP	CIP/RP	LC-P
ID	A21B2021102810	A22B2022021507	A22B2022021809	A22B2022030807	A22B2022031806	A22B2022101204	A22B2023033105	A22B2023041207	A22B2023042604	A22B2023042811	A22B2023060505	A22S2022092703	A22S2022093001	A23B2023070610	A23B2023070620	A23B2023071807	A23B2023082912	A23B2023090106	A23B2023090506	A23B2023102405	A23B2023110803	A23B2023120110	A23B2023122906	A23B2023122907	A23B2024010514	A23B2024010909	A23B2024012308	A23B2024012409	A23B2024020610	A23B2024022408	A23B2024022707	A23B2024022711	A23B2024030705	A23B2024031510	A23B2024031513	A23B2024032305	A23B2024032502	A23B2024053105	A23B2024060708	A23B2024062710	A23B2024070512	A23B2024070908	A23B2024070910	A23B2024072511	A23B2024080213	A23B2024090320	A23B2024090321	A23B2024090513	A23B2024100110
k_Bacteria|p_Campylobacterota|c_Epsilonproteobacteria|o_Campylobacterales|f_Campylobacteraceae|g_Campylobacter|s_Campylobacter.coli	0	0	0	0	0	0	0	0	0	0	0	0	0	0	0	0	0	0	0	0	0	0	0	0	0	0	0	0	0	0	0	0	0	0	0	0	0	0	0	0	0	0	0	0	0	0	0	0	0
k_Bacteria|p_Campylobacterota|c_Epsilonproteobacteria|o_Campylobacterales|f_Campylobacteraceae|g_Campylobacter|s_Campylobacter.concisus	54	0	4967	265	0	0	0	0	0	0	0	8672	0	984	0	0	0	253	0	0	0	0	0	0	0	0	0	0	0	0	0	3623	0	0	0	220	0	0	258	0	0	2945	59	0	0	87	0	0	0
k_Bacteria|p_Campylobacterota|c_Epsilonproteobacteria|o_Campylobacterales|f_Campylobacteraceae|g_Campylobacter|s_Campylobacter.rectus	0	0	0	0	0	0	0	0	0	0	0	0	0	0	0	0	0	7	0	0	0	0	0	0	0	0	0	0	0	0	0	0	0	0	0	38	0	0	0	0	0	0	0	0	0	0	0	0	0
k_Bacteria|p_Campylobacterota|c_Epsilonproteobacteria|o_Campylobacterales|f_Campylobacteraceae|g_Campylobacter|s_Campylobacter.showae	2	0	46	0	0	0	0	0	0	0	0	0	0	85	0	0	0	0	0	0	0	0	0	0	0	0	0	0	0	0	0	931	0	0	0	0	0	0	8	0	0	925	0	0	0	0	0	0	0
k_Bacteria|p_Campylobacterota|c_Epsilonproteobacteria|o_Campylobacterales|f_Helicobacteraceae|g_Helicobacter|s_Helicobacter.pylori	0	0	0	8	0	0	0	0	0	0	0	0	0	0	0	0	0	0	0	0	0	0	0	0	0	0	0	0	0	0	0	0	0	0	0	0	0	0	0	0	0	0	0	0	0	0	0	0	0
k_Bacteria|p_Bacteroidota|c_Flavobacteriia|o_Flavobacteriales|f_Weeksellaceae|g_Chryseobacterium|s_Chryseobacterium.indologenes	0	0	0	0	0	0	0	0	0	0	0	0	0	0	0	0	0	0	0	2	0	0	0	0	0	0	0	0	0	0	0	0	0	0	0	0	3	0	0	0	3	0	0	0	0	0	0	0	0
k_Bacteria|p_Bacteroidota|c_Sphingobacteriia|o_Sphingobacteriales|f_Sphingobacteriaceae|g_Sphingobacterium|s_Sphingobacterium.spiritivorum	0	0	0	0	0	0	0	0	0	0	0	0	0	0	0	0	0	6	4	225	0	0	0	0	0	0	0	0	0	0	0	0	0	0	0	2	0	2	0	0	0	0	0	0	0	41	0	0	0
k_Bacteria|p_Pseudomonadota|c_Gammaproteobacteria|o_Pseudomonadales|f_Pseudomonadaceae|g_Pseudomonas|s_Pseudomonas.aeruginosa	0	0	0	4	0	0	0	0	2	0	0	16	6	24	0	5	0	102	1294297	156	3	0	0	0	0	33	0	14	2	0	0	0	10	0	0	15	0	0	0	3	0	2	5	0	0	2	0	0	0
k_Bacteria|p_Pseudomonadota|c_Alphaproteobacteria|o_Caulobacterales|f_Caulobacteraceae|g_Brevundimonas|s_Brevundimonas.diminuta	0	0	0	5	0	0	0	0	0	0	0	6	0	2	0	0	0	50	0	8	0	0	0	0	0	0	0	0	0	0	0	0	0	0	0	8	0	0	0	0	0	0	0	0	0	3	0	0	0
k_Bacteria|p_Pseudomonadota|c_Gammaproteobacteria|o_Pseudomonadales|f_Pseudomonadaceae|g_Pseudomonas|s_Pseudomonas.fluorescens	0	0	0	0	0	0	0	0	0	0	0	0	0	0	0	0	0	0	56	347	0	0	0	0	0	0	0	0	0	0	0	0	0	0	0	0	0	0	0	0	0	0	0	0	0	0	0	0	0
k_Bacteria|p_Pseudomonadota|c_Gammaproteobacteria|o_Pseudomonadales|f_Pseudomonadaceae|g_Pseudomonas|s_Pseudomonas.mendocina	0	0	0	2	0	0	0	0	0	0	0	0	0	0	0	0	0	7	0	0	0	0	0	0	0	0	0	0	0	0	0	0	0	0	0	0	0	0	0	0	0	0	0	0	0	0	0	0	0
k_Bacteria|p_Pseudomonadota|c_Gammaproteobacteria|o_Pseudomonadales|f_Pseudomonadaceae|g_Pseudomonas|s_Pseudomonas.putida	0	0	0	0	0	0	0	0	0	0	0	0	0	0	0	0	0	9	7	0	0	0	0	0	0	0	0	0	0	0	0	0	0	0	0	6	0	0	0	0	0	0	0	0	0	5	0	0	0
k_Bacteria|p_Pseudomonadota|c_Gammaproteobacteria|o_Pseudomonadales|f_Pseudomonadaceae|g_Stutzerimonas|s_Stutzerimonas.stutzeri	0	0	0	3	3	2	0	0	10	0	0	57	4	9	0	4	0	62	9	68	2	0	2	4	0	3	0	0	2	0	0	2	2	0	5	18	3	4	3	2	0	25	13	0	0	12	0	0	0
k_Bacteria|p_Pseudomonadota|c_Betaproteobacteria|o_Burkholderiales|f_Burkholderiaceae|g_Ralstonia|s_Ralstonia.pickettii	0	0	0	8	0	0	0	0	0	0	0	36	17	0	0	0	0	40	3	92	0	0	0	0	3	2	0	0	0	0	0	0	0	0	0	132	0	0	0	0	0	0	0	0	0	6	0	0	0
k_Bacteria|p_Pseudomonadota|c_Betaproteobacteria|o_Burkholderiales|f_Burkholderiaceae|g_Burkholderia|s_Burkholderia.glumae	0	0	0	0	0	0	0	0	0	0	0	0	0	0	0	0	0	0	0	0	0	0	0	0	0	0	0	0	0	0	0	0	0	0	0	0	0	0	0	0	0	0	0	0	0	0	0	0	0
k_Bacteria|p_Pseudomonadota|c_Alphaproteobacteria|o_Hyphomicrobiales|f_Rhizobiaceae|g_Agrobacterium|s_Agrobacterium.tumefaciens	0	0	0	0	0	0	0	0	0	0	0	0	0	0	0	0	0	0	0	0	0	0	0	0	0	0	0	0	0	0	0	0	0	0	0	0	0	169	0	0	204	0	70	0	0	0	0	47	506
k_Bacteria|p_Pseudomonadota|c_Betaproteobacteria|o_Neisseriales|f_Neisseriaceae|g_Neisseria|s_Neisseria.flavescens	0	9	0	0	0	0	0	0	0	13	0	0	0	0	0	6	0	0	0	0	0	0	0	0	10	0	0	0	0	0	0	0	589	25	54	0	777	0	0	0	0	0	0	0	0	0	0	0	0
k_Bacteria|p_Pseudomonadota|c_Betaproteobacteria|o_Neisseriales|f_Neisseriaceae|g_Neisseria|s_Neisseria.gonorrhoeae	0	0	0	0	6	0	0	0	2	0	0	40	0	0	0	0	0	0	0	0	0	0	0	0	0	0	8	0	0	0	0	2	18	0	0	4	51	0	0	6	0	38	0	0	0	3	0	0	0
k_Bacteria|p_Pseudomonadota|c_Betaproteobacteria|o_Neisseriales|f_Neisseriaceae|g_Neisseria|s_Neisseria.mucosa	0	0	0	0	0	0	0	0	0	0	0	0	2	0	0	0	0	0	0	0	0	0	0	0	0	0	0	0	0	0	0	0	0	0	0	0	0	0	0	0	0	0	0	0	0	0	0	0	0
k_Bacteria|p_Pseudomonadota|c_Betaproteobacteria|o_Neisseriales|f_Neisseriaceae|g_Neisseria|s_Neisseria.sicca	0	0	0	0	0	0	0	0	0	0	0	0	26	0	0	0	0	0	0	0	0	0	0	0	0	0	0	0	0	74	0	0	0	0	0	0	0	0	0	0	0	2245	0	0	0	0	0	0	0
k_Bacteria|p_Pseudomonadota|c_Betaproteobacteria|o_Neisseriales|f_Neisseriaceae|g_Neisseria|s_Neisseria.elongata	0	0	0	0	0	0	0	0	0	0	0	0	0	0	0	0	0	0	0	0	0	2	0	0	0	0	0	0	0	0	0	0	0	0	0	0	0	0	0	0	0	0	0	0	0	0	0	0	0
k_Bacteria|p_Pseudomonadota|c_Betaproteobacteria|o_Neisseriales|f_Neisseriaceae|g_Neisseria|s_Neisseria.macacae	0	0	0	0	11	0	0	2	8	0	0	19	11	0	0	0	0	0	0	0	0	0	7	0	0	0	70	0	0	0	0	0	31	0	0	13	124	0	2	85	0	652	0	2	0	0	0	0	0
k_Bacteria|p_Pseudomonadota|c_Betaproteobacteria|o_Neisseriales|f_Neisseriaceae|g_Eikenella|s_Eikenella.corrodens	0	0	0	0	0	0	0	0	0	0	0	0	0	0	0	0	0	0	0	0	0	0	0	0	0	0	0	0	0	0	0	0	0	0	0	0	0	0	0	0	0	0	0	0	0	0	0	0	0
k_Bacteria|p_Pseudomonadota|c_Gammaproteobacteria|o_Enterobacterales|f_Enterobacteriaceae|g_Klebsiella|s_Klebsiella.aerogenes	0	0	0	5	0	0	0	8477	0	0	0	0	0	0	0	0	0	0	0	0	0	0	0	0	0	0	0	0	0	0	0	0	0	0	0	0	0	0	0	0	0	0	0	0	0	2	0	0	0
k_Bacteria|p_Pseudomonadota|c_Gammaproteobacteria|o_Enterobacterales|f_Erwiniaceae|g_Pantoea|s_Pantoea.agglomerans	0	0	0	0	0	0	0	0	0	0	0	3	0	0	0	0	0	2	0	0	0	0	0	0	0	0	0	0	0	0	0	0	0	0	0	14	0	0	0	0	0	0	0	0	0	0	0	0	0
k_Bacteria|p_Pseudomonadota|c_Gammaproteobacteria|o_Enterobacterales|f_Erwiniaceae|g_Pantoea|s_Pantoea.ananatis	0	0	0	0	0	0	0	0	0	0	0	0	0	0	0	0	0	0	0	0	0	0	0	0	0	0	0	0	0	0	0	0	0	0	0	2	0	0	0	0	0	0	0	0	0	0	0	0	0
k_Bacteria|p_Pseudomonadota|c_Gammaproteobacteria|o_Enterobacterales|f_Enterobacteriaceae|g_Escherichia|s_Escherichia.coli	0	0	4	3	0	3	0	0	0	0	0	56	2	3	0	0	0	8	0	3	0	0	0	0	0	0	0	0	0	0	0	0	0	0	0	2	0	0	0	0	0	0	0	0	0	0	0	0	0
k_Bacteria|p_Pseudomonadota|c_Gammaproteobacteria|o_Enterobacterales|f_Enterobacteriaceae|g_Atlantibacter|s_Atlantibacter.hermannii	0	0	0	0	0	0	0	0	0	0	0	0	0	0	0	0	0	2	0	0	0	0	0	0	0	0	0	0	0	0	0	0	0	0	0	2	0	0	0	0	0	0	0	0	0	0	0	0	0
k_Bacteria|p_Pseudomonadota|c_Gammaproteobacteria|o_Enterobacterales|f_Enterobacteriaceae|g_Klebsiella|s_Klebsiella.oxytoca	0	0	0	3	0	0	0	0	0	0	0	0	0	0	0	0	0	0	0	0	0	0	0	0	0	0	0	0	0	0	0	0	0	0	0	0	0	0	0	0	0	0	0	0	0	0	0	0	0
k_Bacteria|p_Pseudomonadota|c_Gammaproteobacteria|o_Enterobacterales|f_Enterobacteriaceae|g_Klebsiella|s_Klebsiella.pneumoniae	654	0	0	0	0	0	0	785	0	0	0	71	0	0	0	0	0	3	0	5	0	0	14	0	0	0	0	0	0	0	0	0	0	0	0	0	0	63	59	0	0	0	0	0	0	0	0	0	0
k_Bacteria|p_Pseudomonadota|c_Gammaproteobacteria|o_Enterobacterales|f_Enterobacteriaceae|g_Raoultella|s_Raoultella.planticola	0	0	0	0	0	0	0	0	0	0	0	0	0	0	0	0	0	0	0	0	0	0	0	0	0	0	0	0	0	0	0	0	0	0	0	3	0	0	0	0	0	0	0	0	0	0	0	0	0
k_Bacteria|p_Pseudomonadota|c_Gammaproteobacteria|o_Enterobacterales|f_Morganellaceae|g_Proteus|s_Proteus.mirabilis	0	0	2	0	0	0	0	0	0	0	0	0	0	0	0	0	0	0	0	0	0	0	0	0	0	0	0	0	0	0	0	0	0	0	0	0	0	0	0	0	0	0	0	0	0	4	0	0	0
k_Bacteria|p_Pseudomonadota|c_Gammaproteobacteria|o_Enterobacterales|f_Yersiniaceae|g_Serratia|s_Serratia.liquefaciens	0	0	0	2	0	0	0	0	0	0	0	0	0	0	0	0	0	0	0	0	0	0	0	0	0	0	0	0	0	0	0	0	0	0	0	0	0	0	0	0	0	0	0	0	0	0	0	0	0
k_Bacteria|p_Pseudomonadota|c_Gammaproteobacteria|o_Enterobacterales|f_Yersiniaceae|g_Serratia|s_Serratia.marcescens	0	0	0	0	0	0	0	0	0	0	0	0	0	0	0	0	0	8	0	0	0	0	0	8	0	0	0	0	0	0	0	0	0	0	0	3	0	0	0	0	0	0	0	0	0	0	0	0	0
k_Bacteria|p_Pseudomonadota|c_Gammaproteobacteria|o_Enterobacterales|f_Enterobacteriaceae|g_Shigella|s_Shigella.boydii	0	0	0	0	0	0	0	0	0	0	0	2	0	0	0	0	0	0	0	0	0	0	0	0	0	0	0	0	0	0	0	0	0	0	0	0	0	0	0	0	0	0	0	0	0	0	0	0	0
k_Bacteria|p_Pseudomonadota|c_Gammaproteobacteria|o_Aeromonadales|f_Aeromonadaceae|g_Aeromonas|s_Aeromonas.caviae	0	0	0	0	0	0	0	0	0	0	0	0	0	0	0	0	0	3	0	3	0	0	0	0	0	0	0	0	0	0	0	0	0	0	0	6	0	0	0	0	0	0	0	0	0	0	0	0	0
k_Bacteria|p_Pseudomonadota|c_Gammaproteobacteria|o_Aeromonadales|f_Aeromonadaceae|g_Aeromonas|s_Aeromonas.veronii	0	0	0	0	0	0	0	0	0	0	0	0	0	0	0	0	0	0	2	0	0	0	0	0	0	0	0	0	0	0	0	0	0	0	0	0	0	0	0	0	0	0	0	0	0	0	0	0	0
k_Bacteria|p_Pseudomonadota|c_Gammaproteobacteria|o_Pasteurellales|f_Pasteurellaceae|g_Actinobacillus|s_Actinobacillus.ureae	0	0	0	0	0	0	0	0	0	0	0	0	0	0	0	0	0	0	0	0	0	0	0	0	0	0	0	0	0	0	0	0	2	0	0	0	0	0	0	0	0	2	0	0	0	0	0	0	0
k_Bacteria|p_Pseudomonadota|c_Gammaproteobacteria|o_Pasteurellales|f_Pasteurellaceae|g_Haemophilus|s_Haemophilus.haemolyticus	0	0	0	0	8	0	0	0	461	0	0	0	0	0	0	0	0	0	0	0	0	0	20	0	0	0	0	0	136	0	0	0	0	0	0	0	518	0	11	0	0	0	0	0	0	0	0	0	33
k_Bacteria|p_Pseudomonadota|c_Gammaproteobacteria|o_Pasteurellales|f_Pasteurellaceae|g_Haemophilus|s_Haemophilus.influenzae	0	0	13	0	3	0	0	2	131	0	20	98	0	3	0	0	0	7	0	0	0	4	16	9	0	0	33	0	58	355	6	0	65	0	0	4	191	2	3	0	0	45	12	1500	0	10	0	0	9
k_Bacteria|p_Pseudomonadota|c_Gammaproteobacteria|o_Pasteurellales|f_Pasteurellaceae|g_Haemophilus|s_Haemophilus.parainfluenzae	0	0	30379	0	1617	0	0	0	260	0	0	0	0	0	0	26	0	0	0	0	70	0	241	686	26	0	1016	0	120	39	0	0	0	78	0	1003	17489	0	222	0	0	0	0	24	0	0	0	0	236
k_Bacteria|p_Pseudomonadota|c_Gammaproteobacteria|o_Pasteurellales|f_Pasteurellaceae|g_Haemophilus|s_[Haemophilus].ducreyi	0	0	0	0	0	0	0	0	0	0	0	0	0	0	0	0	0	0	0	0	0	0	0	0	0	0	0	0	0	0	0	0	13	0	0	0	0	0	0	0	0	0	0	0	0	0	0	0	0
k_Bacteria|p_Pseudomonadota|c_Gammaproteobacteria|o_Pasteurellales|f_Pasteurellaceae|g_Haemophilus|s_Haemophilus.parahaemolyticus	0	0	0	0	0	0	0	0	0	0	0	0	0	0	0	0	0	0	0	0	0	0	0	0	2	0	0	0	0	0	0	0	0	0	0	0	0	0	0	0	0	0	0	0	0	0	0	0	0
k_Bacteria|p_Pseudomonadota|c_Gammaproteobacteria|o_Pasteurellales|f_Pasteurellaceae|g_Pasteurella|s_Pasteurella.multocida	0	0	0	0	0	0	0	0	0	0	0	0	0	0	0	0	0	0	0	0	0	0	0	0	0	0	0	0	0	0	0	0	0	0	0	0	2	0	0	0	0	0	0	0	0	0	0	0	0
k_Bacteria|p_Pseudomonadota|c_Gammaproteobacteria|o_Pasteurellales|f_Pasteurellaceae|g_Pasteurella|s_Pasteurella.bettyae	0	0	0	0	0	0	0	0	0	0	0	0	0	0	0	0	0	0	0	0	0	0	0	0	0	0	0	0	0	0	0	0	0	0	0	0	0	0	0	0	0	2	0	0	0	0	0	0	0
k_Bacteria|p_Pseudomonadota|c_Gammaproteobacteria|o_Pasteurellales|f_Pasteurellaceae|g_Pasteurella|s_Pasteurella.canis	0	0	2	0	0	0	0	0	0	0	0	0	0	0	0	0	0	0	0	0	0	0	0	0	0	0	0	0	0	0	0	0	0	0	0	0	0	0	0	0	0	0	0	0	0	0	0	0	0
k_Bacteria|p_Bacteroidota|c_Bacteroidia|o_Bacteroidales|f_Bacteroidaceae|g_Bacteroides|s_Bacteroides.fragilis	0	0	2	0	0	0	0	0	2	0	0	0	0	0	0	0	0	0	0	0	0	0	0	0	0	0	0	0	0	0	0	0	0	0	0	0	0	0	0	2	0	0	0	0	0	0	0	0	0
k_Bacteria|p_Bacteroidota|c_Bacteroidia|o_Bacteroidales|f_Bacteroidaceae|g_Phocaeicola|s_Phocaeicola.vulgatus	0	0	0	0	0	0	0	0	0	0	0	0	0	0	0	0	0	2	0	0	0	0	0	0	0	0	0	0	0	0	0	0	0	0	0	0	0	0	0	0	0	0	0	0	0	0	0	0	0
k_Bacteria|p_Campylobacterota|c_Epsilonproteobacteria|o_Campylobacterales|f_Campylobacteraceae|g_Campylobacter|s_Campylobacter.gracilis	0	0	0	13	0	0	0	0	0	0	0	127	0	0	0	0	0	0	0	0	0	0	0	0	0	0	0	0	0	0	0	0	0	0	0	0	0	0	0	0	0	0	0	0	0	2	0	0	0
k_Bacteria|p_Campylobacterota|c_Epsilonproteobacteria|o_Campylobacterales|f_Campylobacteraceae|g_Campylobacter|s_Campylobacter.ureolyticus	0	0	0	0	0	0	0	0	0	0	0	0	0	0	0	0	0	0	0	0	0	0	0	0	0	0	2	0	0	2	0	0	0	0	0	0	0	0	0	0	0	0	0	0	0	3	0	0	0
k_Bacteria|p_Bacteroidota|c_Bacteroidia|o_Bacteroidales|f_Porphyromonadaceae|g_Porphyromonas|s_Porphyromonas.gingivalis	0	0	0	4	7661	23	0	0	4748	0	0	0	0	0	0	0	0	0	0	0	0	0	0	0	0	0	0	0	152	27	0	5	3827	0	0	0	673	0	0	0	0	0	0	0	263	0	0	0	0
k_Bacteria|p_Fusobacteriota|c_Fusobacteriia|o_Fusobacteriales|f_Fusobacteriaceae|g_Fusobacterium|s_Fusobacterium.gonidiaformans	0	0	0	0	0	0	0	0	0	0	0	0	0	0	0	0	0	0	0	0	0	0	0	0	0	0	0	0	0	0	0	0	0	0	0	0	0	0	0	0	0	0	0	0	0	0	0	0	0
k_Bacteria|p_Fusobacteriota|c_Fusobacteriia|o_Fusobacteriales|f_Fusobacteriaceae|g_Fusobacterium|s_Fusobacterium.nucleatum	0	0	0	0	0	0	0	0	2306	0	0	0	0	0	0	0	0	0	0	0	0	0	0	0	0	0	0	0	0	0	0	0	2045	0	0	271	0	0	0	0	0	0	0	0	0	0	0	0	0
k_Bacteria|p_Fusobacteriota|c_Fusobacteriia|o_Fusobacteriales|f_Fusobacteriaceae|g_Fusobacterium|s_Fusobacterium.necrophorum	0	0	0	0	2	0	0	0	3	0	0	0	0	0	0	0	0	0	0	0	0	0	0	0	0	0	0	0	0	0	0	0	0	0	0	0	0	0	0	8	0	0	0	0	0	0	0	0	0
k_Bacteria|p_Bacteroidota|c_Flavobacteriia|o_Flavobacteriales|f_Flavobacteriaceae|g_Capnocytophaga|s_Capnocytophaga.gingivalis	0	0	0	198	0	0	874	0	0	0	0	0	0	0	0	0	0	0	0	0	0	0	0	0	0	0	0	0	0	0	0	0	0	9	0	83	367	0	0	3549	0	4087	0	421	0	0	0	0	0
k_Bacteria|p_Bacteroidota|c_Flavobacteriia|o_Flavobacteriales|f_Flavobacteriaceae|g_Capnocytophaga|s_Capnocytophaga.sputigena	0	0	0	0	0	0	0	0	0	0	0	4543	0	0	0	0	0	15	0	0	0	0	0	0	0	0	0	0	0	0	0	0	0	0	0	0	0	0	0	26718	0	0	0	5	0	0	0	0	0
k_Bacteria|p_Bacillota|c_Bacilli|o_Lactobacillales|f_Lactobacillaceae|g_Leuconostoc|s_Leuconostoc.mesenteroides	0	0	0	0	2	0	0	0	0	0	0	0	0	0	0	0	0	0	0	0	0	0	0	0	0	0	0	0	0	0	0	0	0	0	0	0	0	0	0	2	0	0	0	0	0	0	0	0	0
k_Bacteria|p_Bacillota|c_Tissierellia|o_Tissierellales|f_Peptoniphilaceae|g_Finegoldia|s_Finegoldia.magna	0	0	0	0	0	0	0	0	2	0	0	6	0	0	0	0	0	7	2	21	0	0	0	0	0	10	0	5	3	0	0	0	0	0	0	7	0	0	0	2	0	0	0	0	0	23	0	0	0
k_Bacteria|p_Bacillota|c_Clostridia|o_Eubacteriales|f_Peptostreptococcaceae|g_Peptostreptococcus|s_Peptostreptococcus.anaerobius	0	0	0	0	0	0	0	245	0	0	0	0	0	0	0	0	0	0	0	0	0	0	0	0	0	0	0	0	0	0	0	0	0	0	0	0	0	0	0	0	0	0	0	0	0	0	0	0	0
k_Bacteria|p_Actinomycetota|c_Actinomycetes|o_Micrococcales|f_Micrococcaceae|g_Micrococcus|s_Micrococcus.luteus	0	0	0	0	0	0	0	0	0	0	0	0	0	0	0	0	0	0	0	0	0	0	0	0	0	0	0	0	0	0	0	0	0	0	0	0	0	0	0	0	0	0	0	0	0	0	2	0	0
k_Bacteria|p_Bacillota|c_Bacilli|o_Bacillales|f_Staphylococcaceae|g_Staphylococcus|s_Staphylococcus.aureus	0	0	0	0	0	0	0	4	0	0	0	4	0	0	0	0	0	9	0	0	0	0	0	0	0	0	0	0	0	0	0	7	12	0	0	8	0	0	0	0	0	0	0	0	0	4	0	0	0
k_Bacteria|p_Bacillota|c_Bacilli|o_Bacillales|f_Staphylococcaceae|g_Staphylococcus|s_Staphylococcus.epidermidis	37	0	0	0	0	27	0	14	0	0	0	0	0	0	0	0	0	0	0	192	0	0	0	0	0	10	0	2	0	0	0	0	0	0	0	0	0	3	0	0	0	0	0	0	0	18	0	0	0
k_Bacteria|p_Bacillota|c_Bacilli|o_Bacillales|f_Staphylococcaceae|g_Staphylococcus|s_Staphylococcus.hominis	0	0	0	0	0	2	0	75	0	0	0	0	0	0	2	0	0	0	0	298	0	0	0	0	0	8	0	0	0	11	0	0	0	0	0	0	0	0	0	0	0	0	0	0	0	0	0	0	0
k_Bacteria|p_Bacillota|c_Bacilli|o_Lactobacillales|f_Streptococcaceae|g_Streptococcus|s_Streptococcus.oralis	0	0	0	0	1238	0	0	0	0	0	0	0	0	0	0	0	0	0	0	0	0	0	0	0	0	0	0	0	0	0	0	0	0	0	0	0	0	0	0	0	0	0	0	0	0	0	0	0	0
k_Bacteria|p_Bacillota|c_Bacilli|o_Lactobacillales|f_Streptococcaceae|g_Streptococcus|s_Streptococcus.salivarius	0	0	870	0	0	0	0	0	0	0	0	0	0	0	0	0	0	0	28	0	14	0	0	0	0	0	4892	0	0	0	0	5842	0	0	0	0	830	0	0	0	0	0	0	0	1472	0	0	0	1222
k_Bacteria|p_Bacillota|c_Bacilli|o_Lactobacillales|f_Streptococcaceae|g_Streptococcus|s_Streptococcus.sanguinis	0	0	0	0	0	0	0	0	0	0	0	2678	0	0	0	0	0	0	0	0	0	0	0	120	0	0	0	0	0	0	0	0	0	0	43	0	0	0	0	7144	0	0	0	0	0	0	0	0	0
k_Bacteria|p_Bacillota|c_Bacilli|o_Lactobacillales|f_Streptococcaceae|g_Streptococcus|s_Streptococcus.agalactiae	0	0	19	0	8	0	3	2	8	3	0	65	2	15	0	0	0	4	0	0	0	0	2	0	0	0	7	0	8	0	6	20	21	0	2	0	9	0	2	209	0	11	0	14	6	0	0	0	11
k_Bacteria|p_Bacillota|c_Bacilli|o_Lactobacillales|f_Streptococcaceae|g_Streptococcus|s_Streptococcus.pneumoniae	0	0	608	49	1309	4	36	3	111	16	0	6972	21	252	0	3	4	43	0	3	0	0	43	3	3	0	378	0	275	6	57	3	1187	6	9	91	91	0	116	2153	0	3	0	239	114	3	0	0	1908
k_Bacteria|p_Bacillota|c_Bacilli|o_Lactobacillales|f_Streptococcaceae|g_Streptococcus|s_Streptococcus.pyogenes	0	0	8	0	0	0	0	0	3	0	0	2	0	0	0	0	0	0	0	0	0	0	0	0	0	0	2	0	0	0	0	0	0	0	0	0	0	0	0	18	0	4	0	0	0	0	0	0	3
k_Bacteria|p_Bacillota|c_Bacilli|o_Lactobacillales|f_Streptococcaceae|g_Streptococcus|s_Streptococcus.parasanguinis	0	19	0	0	0	8	0	0	0	0	0	0	1355	0	0	0	0	238	16	0	0	0	67	0	0	0	2446	0	0	0	217	0	0	0	0	85	0	3	0	0	0	0	0	0	773	0	0	0	0
k_Bacteria|p_Bacillota|c_Bacilli|o_Lactobacillales|f_Streptococcaceae|g_Streptococcus|s_Streptococcus.anginosus	0	0	0	0	0	0	0	0	0	0	0	0	0	0	0	0	0	0	0	0	0	0	0	0	0	0	0	0	0	0	0	0	0	0	0	0	0	0	0	0	0	0	0	0	0	0	0	0	0
k_Bacteria|p_Bacillota|c_Bacilli|o_Lactobacillales|f_Streptococcaceae|g_Streptococcus|s_Streptococcus.vestibularis	0	0	0	0	0	0	0	0	0	0	0	0	0	0	0	0	0	0	0	0	0	0	0	0	0	0	0	0	0	0	0	145	0	0	0	0	0	0	0	0	0	0	0	0	0	0	0	0	0
k_Bacteria|p_Bacillota|c_Bacilli|o_Lactobacillales|f_Enterococcaceae|g_Enterococcus|s_Enterococcus.faecalis	0	0	3	0	0	0	0	0	0	0	0	0	0	0	0	0	0	0	0	0	0	0	0	0	0	0	0	0	0	0	0	0	0	0	0	0	2	0	0	5	0	2	0	0	0	2	0	0	0
k_Bacteria|p_Bacillota|c_Bacilli|o_Lactobacillales|f_Enterococcaceae|g_Enterococcus|s_Enterococcus.faecium	0	0	0	0	0	0	0	110	0	0	0	0	0	0	0	0	0	0	3	17	0	0	0	0	0	0	0	0	0	0	0	0	0	0	0	0	0	0	0	0	0	0	0	0	0	0	0	0	0
k_Bacteria|p_Bacillota|c_Bacilli|o_Lactobacillales|f_Enterococcaceae|g_Enterococcus|s_Enterococcus.gallinarum	0	0	0	0	0	0	0	0	0	0	0	0	0	0	0	0	0	0	0	0	0	0	0	0	0	0	0	0	0	0	0	0	0	0	0	0	0	0	0	0	0	0	0	0	0	0	0	0	0
k_Bacteria|p_Bacillota|c_Bacilli|o_Lactobacillales|f_Streptococcaceae|g_Lactococcus|s_Lactococcus.lactis	0	0	0	0	0	0	0	0	0	0	0	0	0	0	0	0	0	0	0	0	0	0	0	0	0	0	0	0	0	0	0	0	0	0	0	0	0	0	0	0	0	0	0	0	0	0	0	0	0
k_Bacteria|p_Bacillota|c_Bacilli|o_Lactobacillales|f_Streptococcaceae|g_Lactococcus|s_Lactococcus.cremoris	0	0	0	0	2	0	0	0	0	0	0	2	0	0	0	0	0	0	0	0	0	0	0	0	0	0	0	0	0	0	0	0	0	0	0	3	0	0	0	2	0	0	0	0	0	0	0	0	0
k_Bacteria|p_Bacillota|c_Bacilli|o_Lactobacillales|f_Streptococcaceae|g_Lactococcus|s_Lactococcus.garvieae	0	0	0	0	0	0	0	0	0	0	0	0	0	0	0	0	0	0	0	0	0	0	0	0	0	0	0	0	0	0	0	0	0	0	0	0	0	0	0	0	0	0	0	0	0	0	0	0	0
k_Bacteria|p_Bacillota|c_Bacilli|o_Lactobacillales|f_Aerococcaceae|g_Aerococcus|s_Aerococcus.viridans	0	0	0	0	0	0	0	0	0	0	0	3	0	0	0	0	0	9	0	6	0	0	0	0	0	0	0	0	0	0	0	0	0	0	0	0	0	0	0	0	0	0	0	0	0	7	0	0	0
k_Bacteria|p_Bacillota|c_Bacilli|o_Bacillales|f_NA|g_Gemella|s_Gemella.haemolysans	0	45	0	0	0	0	0	0	0	6	0	0	0	96	0	0	0	0	0	0	0	0	0	0	0	0	0	0	0	0	0	0	0	0	0	0	0	0	0	91	0	0	0	0	0	0	0	0	202
k_Bacteria|p_Actinomycetota|c_Coriobacteriia|o_Coriobacteriales|f_Atopobiaceae|g_Lancefieldella|s_Lancefieldella.parvula	0	0	0	0	0	0	0	20	0	0	0	0	0	0	0	0	0	0	0	0	0	0	0	0	0	0	0	0	0	0	0	0	0	0	0	0	0	0	0	0	0	0	0	0	0	0	0	0	0
k_Bacteria|p_Actinomycetota|c_Coriobacteriia|o_Coriobacteriales|f_Atopobiaceae|g_Lancefieldella|s_Lancefieldella.rimae	0	0	0	0	0	0	0	78	0	0	0	0	0	0	0	0	0	0	0	0	0	0	0	0	0	0	0	0	0	0	0	0	0	0	0	0	0	0	0	0	0	0	0	0	0	0	0	0	0
k_Bacteria|p_Bacillota|c_Clostridia|o_Eubacteriales|f_Clostridiaceae|g_Clostridium|s_Clostridium.botulinum	0	0	0	0	0	0	0	0	0	0	0	0	0	0	0	0	0	0	0	0	0	0	0	0	0	0	0	0	0	0	0	0	0	0	0	0	0	0	0	0	0	0	0	0	0	2	0	0	0
k_Bacteria|p_Bacillota|c_Clostridia|o_Eubacteriales|f_Peptostreptococcaceae|g_Clostridioides|s_Clostridioides.difficile	0	0	26	10	0	0	0	0	0	0	0	0	0	2	0	0	0	0	0	0	0	0	0	0	0	0	0	0	0	0	0	2	0	0	0	0	0	0	2	11	0	0	0	0	0	2	0	0	0
k_Bacteria|p_Bacillota|c_Clostridia|o_Eubacteriales|f_Clostridiaceae|g_Clostridium|s_Clostridium.perfringens	0	0	0	0	0	0	0	0	3	0	0	0	0	0	0	0	0	0	0	0	0	0	0	0	0	0	0	0	0	3	0	0	0	0	0	0	0	0	2	0	0	0	0	0	0	4	0	0	0
k_Bacteria|p_Bacillota|c_Clostridia|o_Eubacteriales|f_Clostridiaceae|g_Clostridium|s_Clostridium.tetani	0	0	0	0	0	0	0	0	0	0	0	0	0	0	0	0	0	0	0	0	0	0	0	0	0	0	0	0	0	2	0	0	0	0	0	0	0	0	0	3	0	0	0	0	0	3	0	0	0
k_Bacteria|p_Bacillota|c_Erysipelotrichia|o_Erysipelotrichales|f_Coprobacillaceae|g_Thomasclavelia|s_[Clostridium].innocuum	0	0	149	35	0	0	0	0	0	0	0	26	0	0	0	0	0	0	0	0	0	0	0	0	0	0	0	0	0	0	0	0	0	0	0	0	0	0	0	57	0	0	0	0	0	0	0	0	0
k_Bacteria|p_Bacillota|c_Clostridia|o_Eubacteriales|f_Clostridiaceae|g_Clostridium|s_Clostridium.cadaveris	0	0	0	0	0	0	0	0	0	0	0	0	0	0	0	0	0	0	0	0	0	0	0	0	0	0	0	0	0	0	0	0	0	0	0	0	0	0	0	2	0	0	0	0	0	0	0	0	0
k_Bacteria|p_Bacillota|c_Clostridia|o_Eubacteriales|f_Lachnospiraceae|g_Enterocloster|s_Enterocloster.clostridioformis	0	0	0	0	0	0	0	0	0	0	0	0	0	0	0	0	0	0	0	0	0	0	0	0	0	0	0	0	0	0	0	0	0	0	0	0	0	0	0	0	0	0	0	0	0	0	0	0	0
k_Bacteria|p_Bacillota|c_Bacilli|o_Lactobacillales|f_Lactobacillaceae|g_Weissella|s_Weissella.confusa	0	0	0	0	0	0	0	0	0	0	0	0	0	0	0	0	0	4	0	0	0	0	0	0	0	0	0	0	0	0	0	0	0	0	0	0	0	0	0	0	0	0	0	0	0	0	0	0	0
k_Bacteria|p_Bacillota|c_Bacilli|o_Lactobacillales|f_Lactobacillaceae|g_Lactobacillus|s_Lactobacillus.gasseri	0	0	0	0	0	0	0	0	0	0	0	0	0	0	0	0	0	0	0	28	0	0	0	0	0	0	0	0	0	0	0	0	0	0	0	0	0	0	0	0	0	0	0	0	0	0	0	0	0
k_Bacteria|p_Bacillota|c_Bacilli|o_Lactobacillales|f_Lactobacillaceae|g_Lacticaseibacillus|s_Lacticaseibacillus.paracasei	0	0	0	0	0	0	0	0	0	0	0	0	59	0	0	0	0	0	0	0	0	0	0	0	0	0	0	0	0	0	0	0	0	0	0	0	0	0	0	0	0	0	0	0	0	0	0	0	0
k_Bacteria|p_Bacillota|c_Bacilli|o_Lactobacillales|f_Lactobacillaceae|g_Ligilactobacillus|s_Ligilactobacillus.salivarius	0	0	1547	0	0	0	0	0	0	0	0	0	0	0	0	0	0	0	0	0	0	0	0	0	0	0	0	0	0	0	0	0	0	0	0	0	0	0	0	0	0	0	0	0	0	0	0	0	929
k_Bacteria|p_Bacillota|c_Bacilli|o_Bacillales|f_Listeriaceae|g_Listeria|s_Listeria.monocytogenes	0	0	0	0	0	0	0	0	0	0	0	5	0	0	0	0	0	0	0	0	0	0	0	0	0	0	0	0	0	0	0	0	0	0	0	0	0	0	0	0	0	0	0	0	0	0	0	0	0
k_Bacteria|p_Actinomycetota|c_Actinomycetes|o_Actinomycetales|f_Actinomycetaceae|g_Actinomyces|s_Actinomyces.naeslundii	0	0	0	0	0	0	0	0	0	0	0	0	115	0	0	0	0	0	0	0	0	0	0	0	0	0	0	0	0	0	0	0	0	0	0	0	0	0	0	0	0	0	0	0	0	0	0	0	0
k_Bacteria|p_Actinomycetota|c_Actinomycetes|o_Actinomycetales|f_Actinomycetaceae|g_Actinomyces|s_Actinomyces.israelii	0	0	3	0	3	0	0	0	0	0	0	8	0	5	0	0	0	0	0	0	0	0	0	0	0	0	4	0	0	0	6	2	46	0	0	5	6	0	0	148	0	3	0	0	0	0	0	0	0
k_Bacteria|p_Actinomycetota|c_Actinomycetes|o_Actinomycetales|f_Actinomycetaceae|g_Schaalia|s_Schaalia.odontolytica	0	0	0	0	0	0	0	0	0	0	0	0	0	0	0	0	0	0	0	0	0	0	0	0	0	0	0	0	0	0	0	0	0	0	0	0	0	0	0	0	0	0	0	0	0	0	0	0	0
k_Bacteria|p_Actinomycetota|c_Actinomycetes|o_Bifidobacteriales|f_Bifidobacteriaceae|g_Bifidobacterium|s_Bifidobacterium.breve	0	0	0	0	0	0	0	0	0	0	0	0	0	0	0	0	0	0	0	0	0	0	0	0	0	0	0	0	0	0	0	0	0	0	0	0	0	0	0	0	0	0	0	0	0	0	0	0	0
k_Bacteria|p_Actinomycetota|c_Actinomycetes|o_Micrococcales|f_Promicromonosporaceae|g_Cellulosimicrobium|s_Cellulosimicrobium.cellulans	0	0	0	0	0	0	0	0	0	0	0	0	0	0	0	0	0	95	101	660	6	0	0	2	3	8	8	10	0	0	2	12	2	11	0	155	2	3	0	23	0	0	0	0	0	0	0	0	13
k_Bacteria|p_Actinomycetota|c_Actinomycetes|o_Mycobacteriales|f_Corynebacteriaceae|g_Corynebacterium|s_Corynebacterium.diphtheriae	0	0	0	0	0	0	0	0	0	0	0	0	0	0	0	0	0	0	0	0	0	0	0	0	0	0	0	0	0	0	0	0	0	0	0	0	15	0	0	3	0	0	0	0	0	0	0	0	0
k_Bacteria|p_Actinomycetota|c_Actinomycetes|o_Mycobacteriales|f_Mycobacteriaceae|g_Mycolicibacterium|s_Mycolicibacterium.fortuitum	0	0	0	0	0	0	0	0	0	0	0	0	0	0	0	0	0	0	0	0	0	0	0	0	0	0	0	0	0	0	0	0	0	0	0	0	0	0	0	0	0	0	0	0	0	0	0	0	0
k_Bacteria|p_Actinomycetota|c_Actinomycetes|o_Mycobacteriales|f_Mycobacteriaceae|g_Mycobacteroides|s_Mycobacteroides.chelonae	0	0	0	0	0	0	0	0	0	0	0	0	0	0	0	0	0	5	0	0	0	0	0	0	0	0	0	0	0	0	0	0	0	0	0	2	0	0	0	0	0	0	0	0	0	0	0	0	0
k_Bacteria|p_Actinomycetota|c_Actinomycetes|o_Mycobacteriales|f_Mycobacteriaceae|g_Mycobacterium|s_Mycobacterium.gordonae	0	0	2	0	0	0	0	0	0	0	0	0	0	0	0	0	0	0	0	0	0	0	0	0	0	0	0	0	0	0	0	0	0	0	0	0	0	0	0	0	0	0	0	0	0	0	0	0	0
k_Bacteria|p_Actinomycetota|c_Actinomycetes|o_Mycobacteriales|f_Mycobacteriaceae|g_Mycolicibacterium|s_Mycolicibacterium.obuense	0	0	0	0	0	0	0	0	0	0	0	0	0	0	0	0	0	3	0	0	0	0	0	0	0	0	0	0	0	0	0	0	0	0	0	0	0	0	0	0	0	0	0	0	0	0	0	0	0
k_Bacteria|p_Actinomycetota|c_Actinomycetes|o_Streptosporangiales|f_Nocardiopsaceae|g_Nocardiopsis|s_Nocardiopsis.dassonvillei	0	0	0	0	0	0	0	0	0	0	0	0	0	0	0	0	0	2	0	0	0	0	0	0	0	0	0	0	0	0	0	0	0	0	0	2	0	0	0	0	0	0	0	0	0	0	0	0	0
k_Bacteria|p_Actinomycetota|c_Actinomycetes|o_Micrococcales|f_Tropherymataceae|g_Tropheryma|s_Tropheryma.whipplei	0	0	2	0	0	0	0	0	0	0	0	0	0	0	0	0	0	0	0	3	0	0	0	0	0	0	0	0	0	0	0	0	0	0	0	0	0	0	0	0	0	0	0	0	0	0	0	0	0
k_Bacteria|p_Actinomycetota|c_Actinomycetes|o_Micrococcales|f_Micrococcaceae|g_Rothia|s_Rothia.dentocariosa	0	0	52	6	0	0	7	0	0	0	0	2463	5467	7	0	0	0	10	0	0	0	0	0	0	0	0	176	0	0	0	0	0	0	0	0	0	28	0	0	79	0	4381	0	0	19	0	0	5	49
k_Bacteria|p_Actinomycetota|c_Actinomycetes|o_Mycobacteriales|f_Gordoniaceae|g_Gordonia|s_Gordonia.bronchialis	0	0	0	0	0	0	0	0	0	0	0	0	8	0	0	0	0	3	0	7	0	0	0	0	0	0	0	0	0	0	0	0	0	0	0	12	0	0	0	0	0	0	0	0	0	0	0	0	0
k_Bacteria|p_Actinomycetota|c_Actinomycetes|o_Mycobacteriales|f_Gordoniaceae|g_Gordonia|s_Gordonia.terrae	0	0	0	0	0	0	0	0	0	0	0	0	0	0	0	0	0	3	0	0	0	0	0	0	0	0	0	0	0	0	0	0	0	0	0	2	0	0	0	0	0	0	0	0	0	0	0	0	0
k_Bacteria|p_Mycoplasmatota|c_NA|o_Mycoplasmoidales|f_Metamycoplasmataceae|g_Metamycoplasma|s_Metamycoplasma.hominis	0	0	0	0	0	0	0	0	5	0	0	0	0	0	0	0	0	0	0	0	0	0	0	0	0	0	0	0	0	0	0	0	0	0	0	0	0	0	0	0	0	0	0	0	0	0	0	0	0
k_Bacteria|p_Actinomycetota|c_Actinomycetes|o_Bifidobacteriales|f_Bifidobacteriaceae|g_Gardnerella|s_Gardnerella.vaginalis	0	0	0	0	0	0	0	0	0	0	0	2	0	0	0	0	0	0	0	0	0	0	0	0	0	0	0	0	0	0	0	0	0	0	0	0	0	0	0	640	0	0	0	8	0	0	0	0	0
k_Eukaryota|p_Mucoromycota|c_Mucoromycetes|o_Mucorales|f_Lichtheimiaceae|g_Rhizomucor|s_Rhizomucor.pusillus	0	0	0	0	0	0	0	0	0	0	0	0	0	0	0	0	0	0	0	0	0	0	0	0	0	0	0	0	0	2	0	0	0	0	0	0	0	0	0	0	0	0	0	0	0	0	0	0	0
k_Eukaryota|p_Mucoromycota|c_Mucoromycetes|o_Mucorales|f_Cunninghamellaceae|g_Cunninghamella|s_Cunninghamella.elegans	0	0	0	0	0	0	0	0	0	0	0	0	0	0	0	0	0	0	0	0	0	0	3	0	0	0	0	0	0	3	0	0	0	0	0	0	0	3	0	0	0	0	0	0	0	12	0	0	0
k_Eukaryota|p_Ascomycota|c_Saccharomycetes|o_Saccharomycetales|f_Pichiaceae|g_Pichia|s_Pichia.kudriavzevii	0	0	0	0	0	0	0	0	0	0	0	0	0	0	0	0	0	0	0	0	0	0	0	0	0	0	0	0	0	0	0	0	0	0	0	0	0	0	0	0	0	0	0	0	0	2	0	0	0
k_Eukaryota|p_Ascomycota|c_Saccharomycetes|o_Saccharomycetales|f_Saccharomycetaceae|g_Kluyveromyces|s_Kluyveromyces.marxianus	0	0	0	2	0	0	0	0	0	0	0	0	0	0	0	0	0	0	0	0	0	0	0	0	0	0	0	0	0	0	0	0	0	0	0	0	0	0	0	0	0	0	0	0	0	3	0	0	0
k_Eukaryota|p_Ascomycota|c_Saccharomycetes|o_Saccharomycetales|f_Debaryomycetaceae|g_Meyerozyma|s_Meyerozyma.guilliermondii	0	0	0	0	0	0	0	0	0	0	0	0	0	0	0	0	0	0	0	5	0	0	0	0	0	2	0	0	0	0	0	0	0	0	0	12	0	2	0	0	2	8	0	0	0	15	0	0	3
k_Eukaryota|p_Ascomycota|c_Saccharomycetes|o_Saccharomycetales|f_Debaryomycetaceae|g_Debaryomyces|s_Debaryomyces.hansenii	0	0	0	0	0	0	0	0	0	0	0	0	0	0	0	0	0	0	0	0	0	0	0	0	0	0	0	0	0	0	0	0	0	0	0	0	0	0	0	0	0	0	0	0	0	4	0	0	0
k_Eukaryota|p_Ascomycota|c_Eurotiomycetes|o_Onygenales|f_Ajellomycetaceae|g_Histoplasma|s_Histoplasma.capsulatum	0	0	0	0	0	0	0	0	0	0	0	0	0	0	0	0	0	0	0	0	0	0	2	0	0	0	0	0	0	0	2	0	0	0	0	0	2	0	0	0	0	0	0	0	0	7	0	0	0
k_Eukaryota|p_Ascomycota|c_Eurotiomycetes|o_Onygenales|f_Ajellomycetaceae|g_Blastomyces|s_Blastomyces.dermatitidis	0	0	0	0	0	0	0	0	0	0	0	0	0	0	0	0	0	0	0	0	0	0	0	0	0	0	0	0	0	2	2	0	0	0	0	0	0	0	0	0	0	0	0	0	0	2	0	0	0
k_Eukaryota|p_Ascomycota|c_Eurotiomycetes|o_Eurotiales|f_Aspergillaceae|g_Aspergillus|s_Aspergillus.flavus	0	0	0	0	0	58	0	0	0	0	0	0	0	0	0	0	0	0	0	0	0	0	0	0	0	0	0	0	0	2	0	0	0	0	3951	0	0	0	0	0	0	2	0	0	0	6	0	0	0
k_Eukaryota|p_Ascomycota|c_Eurotiomycetes|o_Eurotiales|f_Aspergillaceae|g_Aspergillus|s_Aspergillus.niger	0	0	0	0	0	0	0	0	0	0	0	0	0	0	0	0	0	0	0	0	0	0	0	0	0	0	0	0	0	2	0	0	0	0	0	0	0	0	2	0	0	0	0	0	0	6	0	0	0
k_Eukaryota|p_Ascomycota|c_Eurotiomycetes|o_Eurotiales|f_Aspergillaceae|g_Aspergillus|s_Aspergillus.wentii	0	0	0	0	0	0	0	0	0	0	0	0	0	0	0	0	0	0	0	2	0	0	0	0	0	0	0	0	0	0	0	0	0	0	0	0	0	0	0	0	0	0	0	0	0	0	0	0	0
k_Eukaryota|p_Ascomycota|c_Eurotiomycetes|o_Eurotiales|f_Aspergillaceae|g_Aspergillus|s_Aspergillus.parasiticus	0	0	0	0	0	0	0	0	0	0	0	0	0	0	0	0	0	0	0	0	0	0	0	0	0	0	0	0	0	0	0	0	0	0	3	0	0	0	0	0	0	0	0	0	0	0	0	0	0
k_Eukaryota|p_Ascomycota|c_Eurotiomycetes|o_Eurotiales|f_Aspergillaceae|g_Aspergillus|s_Aspergillus.tubingensis	0	0	0	0	0	0	0	0	0	0	0	0	0	0	0	0	6	0	0	0	0	0	0	0	0	0	0	0	0	0	0	0	0	0	0	0	0	0	0	0	0	0	0	0	0	5	0	0	0
k_Eukaryota|p_Ascomycota|c_Eurotiomycetes|o_Eurotiales|f_Aspergillaceae|g_Penicillium|s_Penicillium.citrinum	4	0	0	0	0	0	0	0	0	0	0	2	0	0	0	0	0	2	0	0	0	0	0	0	0	0	0	0	0	2	0	0	0	0	4	0	0	0	0	0	0	0	0	0	0	3	0	0	0
k_Eukaryota|p_Basidiomycota|c_Agaricomycetes|o_Agaricales|f_Schizophyllaceae|g_Schizophyllum|s_Schizophyllum.commune	0	0	0	0	0	0	0	0	0	0	0	0	0	0	0	3	0	3	0	0	0	0	0	0	0	0	0	0	0	0	0	0	0	0	0	0	2	0	0	0	0	0	0	0	0	2	0	0	0
k_Eukaryota|p_Ascomycota|c_Saccharomycetes|o_Saccharomycetales|f_Debaryomycetaceae|g_Candida|s_Candida.albicans	0	0	0	0	0	0	100	2	0	0	0	8	210	0	0	0	0	0	0	0	0	0	0	0	0	0	12	0	0	0	0	0	0	0	0	0	0	2	0	0	0	0	12	177	0	4	0	6	22
k_Eukaryota|p_Ascomycota|c_Saccharomycetes|o_Saccharomycetales|f_Saccharomycetaceae|g_Nakaseomyces|s_Nakaseomyces.glabratus	0	0	109	0	0	0	0	4	0	0	0	0	0	0	0	0	0	0	0	0	0	0	0	0	0	0	0	0	0	0	0	0	0	0	0	0	0	0	0	0	0	0	0	0	0	0	0	0	0
k_Eukaryota|p_Ascomycota|c_Saccharomycetes|o_Saccharomycetales|f_Debaryomycetaceae|g_Candida|s_Candida.parapsilosis	0	0	0	3	0	0	0	0	0	0	0	23	0	0	0	0	0	0	0	7	0	0	0	0	0	0	0	0	0	0	0	0	0	0	0	2	0	0	0	0	0	2	0	0	0	2	0	0	19
k_Eukaryota|p_Ascomycota|c_Saccharomycetes|o_Saccharomycetales|f_Debaryomycetaceae|g_Candida|s_Candida.tropicalis	0	0	0	0	0	0	0	0	0	0	0	0	0	0	0	0	0	0	0	0	0	0	0	0	0	0	0	0	0	0	0	0	0	0	0	0	0	0	4	0	0	3	0	0	0	0	0	0	0
k_Eukaryota|p_Ascomycota|c_Saccharomycetes|o_Saccharomycetales|f_Debaryomycetaceae|g_Candida|s_Candida.viswanathii	0	0	0	0	0	0	0	0	0	0	0	0	0	0	0	0	0	0	0	0	0	0	0	0	0	0	0	0	0	0	0	0	0	0	0	0	0	0	0	2	0	0	0	0	0	0	0	0	0
k_Eukaryota|p_Ascomycota|c_Sordariomycetes|o_Hypocreales|f_Nectriaceae|g_Fusarium|s_Fusarium.oxysporum	0	0	0	0	0	0	0	0	0	0	2	0	0	0	0	0	2	0	0	2	0	0	0	0	0	0	0	2	0	8	3	0	0	0	0	0	3	0	2	3	0	4	0	0	0	14	0	0	0
k_Eukaryota|p_Ascomycota|c_Sordariomycetes|o_Hypocreales|f_Hypocreaceae|g_Trichoderma|s_Trichoderma.longibrachiatum	0	0	0	0	0	0	0	0	0	0	0	0	0	0	0	0	0	0	0	0	0	0	0	0	0	0	0	0	0	0	0	0	0	0	0	0	0	0	0	0	0	0	0	0	0	2	0	0	0
k_Eukaryota|p_Ascomycota|c_Eurotiomycetes|o_Chaetothyriales|f_Herpotrichiellaceae|g_Phialophora|s_Phialophora.americana	0	0	0	0	0	0	0	0	0	0	0	0	0	0	0	0	0	0	0	0	0	0	0	0	0	0	0	0	0	2	0	0	0	0	0	0	0	0	0	0	0	0	0	0	0	0	0	0	0
k_Eukaryota|p_Evosea|c_Eumycetozoa|o_Dictyosteliales|f_Dictyosteliaceae|g_Dictyostelium|s_Dictyostelium.purpureum	0	0	0	0	0	0	0	0	0	0	0	0	0	0	0	0	0	0	0	0	0	0	0	0	0	0	0	0	0	0	0	0	0	0	0	0	0	0	0	0	0	0	0	0	0	21	0	0	0
k_Eukaryota|p_Apicomplexa|c_Aconoidasida|o_Haemosporida|f_Plasmodiidae|g_Plasmodium|s_Plasmodium.vivax	0	0	0	0	0	0	0	0	0	0	0	0	0	0	0	0	0	0	0	0	0	0	0	0	0	0	0	0	0	0	0	0	0	0	0	0	0	0	0	0	0	0	0	0	0	9	0	0	0
k_Eukaryota|p_Apicomplexa|c_Aconoidasida|o_Haemosporida|f_Plasmodiidae|g_Plasmodium|s_Plasmodium.malariae	0	0	0	0	0	0	0	0	0	0	0	0	0	0	0	0	0	0	0	0	0	0	0	0	0	0	0	0	0	5	0	0	0	0	0	0	0	0	0	0	0	0	0	0	0	5	0	0	0
k_Eukaryota|p_Platyhelminthes|c_Trematoda|o_Strigeidida|f_Schistosomatidae|g_Schistosoma|s_Schistosoma.japonicum	0	0	0	0	0	0	0	0	0	0	0	0	0	0	0	0	0	0	0	0	0	0	0	0	0	0	0	0	0	17	9	0	0	0	0	0	0	0	0	0	0	0	0	0	0	13	0	0	0
k_Eukaryota|p_Platyhelminthes|c_Trematoda|o_Strigeidida|f_Schistosomatidae|g_Schistosoma|s_Schistosoma.mansoni	0	0	0	0	0	0	0	0	0	0	0	0	0	0	0	0	0	0	0	0	0	0	0	0	0	0	0	0	0	0	0	0	0	0	0	0	0	0	0	0	0	0	0	0	0	13	0	0	0
k_Eukaryota|p_Nematoda|c_Chromadorea|o_Rhabditida|f_Strongyloididae|g_Strongyloides|s_Strongyloides.stercoralis	0	0	0	0	0	0	0	0	0	0	0	0	0	0	0	0	0	0	0	0	0	0	0	0	0	0	0	0	0	0	0	0	0	0	0	0	0	0	0	0	0	0	0	0	0	12	0	0	0
k_Eukaryota|p_Nematoda|c_Chromadorea|o_Rhabditida|f_Ascarididae|g_Ascaris|s_Ascaris.suum	0	0	0	0	0	0	0	0	0	0	0	0	0	0	0	0	0	0	0	0	0	0	0	0	0	0	0	0	0	0	0	0	0	0	0	0	0	0	7	0	0	0	0	0	0	17	0	0	0
k_Eukaryota|p_Nematoda|c_Chromadorea|o_Rhabditida|f_Onchocercidae|g_Brugia|s_Brugia.malayi	0	0	0	0	0	0	0	0	0	0	0	0	0	0	0	0	0	0	0	0	0	0	0	0	0	0	0	0	0	7	0	0	0	0	0	0	0	0	0	0	0	0	0	0	0	13	0	0	0
k_Eukaryota|p_Nematoda|c_Chromadorea|o_Rhabditida|f_Onchocercidae|g_Onchocerca|s_Onchocerca.volvulus	0	0	0	0	0	0	0	0	0	0	0	0	0	0	0	0	0	0	0	0	0	0	0	0	0	0	0	0	0	6	0	0	0	0	0	0	0	0	6	0	0	0	0	0	0	12	0	0	0
k_Eukaryota|p_Nematoda|c_Chromadorea|o_Rhabditida|f_Onchocercidae|g_Dirofilaria|s_Dirofilaria.immitis	0	0	0	0	0	0	0	0	0	0	0	0	0	0	0	0	0	0	0	0	0	0	0	0	0	0	0	0	0	11	7	0	0	0	0	0	0	0	5	0	0	0	0	0	0	13	0	0	0
k_Eukaryota|p_Nematoda|c_Chromadorea|o_Rhabditida|f_Onchocercidae|g_Wuchereria|s_Wuchereria.bancrofti	0	0	0	0	0	0	0	0	0	0	0	0	0	0	0	0	0	0	0	0	0	0	0	0	0	0	0	0	0	8	0	0	0	0	0	0	0	0	0	0	0	0	0	0	0	9	0	0	0
k_Eukaryota|p_Nematoda|c_Chromadorea|o_Strongylida|f_Angiostrongylidae|g_Angiostrongylus|s_Angiostrongylus.cantonensis	0	0	0	0	0	0	0	0	0	0	0	0	0	0	0	0	0	0	0	0	0	0	0	0	0	0	0	0	0	0	0	0	0	0	0	19	0	0	0	0	0	0	0	0	0	0	0	0	0
k_Eukaryota|p_Nematoda|c_Enoplea|o_Trichinellida|f_Trichinellidae|g_Trichinella|s_Trichinella.nelsoni	0	0	0	0	0	0	0	0	0	0	0	0	0	0	0	0	0	0	0	0	0	0	0	0	0	0	0	0	0	0	0	0	0	0	0	0	0	0	0	0	0	0	0	0	0	7	0	0	0
k_Eukaryota|p_Nematoda|c_Enoplea|o_Trichinellida|f_Trichinellidae|g_Trichinella|s_Trichinella.pseudospiralis	0	0	0	0	0	0	0	0	0	0	0	0	0	0	0	0	0	0	0	0	0	0	0	0	0	0	0	0	0	0	0	0	0	0	0	0	0	0	0	0	0	0	0	0	0	11	0	0	0
k_Viruses|p_Peploviricota|c_Herviviricetes|o_Herpesvirales|f_Herpesviridae|g_Simplexvirus|s_Simplexvirus.humanalpha1	0	0	0	0	0	0	0	5	0	0	0	0	0	0	0	0	0	0	788	0	0	0	0	0	0	0	0	0	0	0	0	0	0	0	16	0	0	0	0	1287	0	0	0	0	0	0	0	0	0
k_Viruses|p_Peploviricota|c_Herviviricetes|o_Herpesvirales|f_Herpesviridae|g_Cytomegalovirus|s_Cytomegalovirus.humanbeta5	0	0	0	0	0	0	0	0	0	0	0	44	0	18	0	0	6	0	35	2	0	0	0	0	0	0	0	0	0	0	0	13	0	0	0	0	0	0	0	0	0	0	0	3	0	0	11	10	0
k_Viruses|p_Peploviricota|c_Herviviricetes|o_Herpesvirales|f_Herpesviridae|g_Roseolovirus|s_Roseolovirus.humanbeta7	0	0	7	0	0	0	0	0	0	0	0	3	0	0	0	0	0	0	3	0	0	0	0	16	0	0	0	0	0	0	0	0	2	0	0	0	0	0	0	0	3	0	0	0	0	0	0	0	0
k_Viruses|p_Peploviricota|c_Herviviricetes|o_Herpesvirales|f_Herpesviridae|g_Lymphocryptovirus|s_Lymphocryptovirus.humangamma4	3	0	21	16	8	0	53	0	0	0	0	0	723	2	0	0	0	0	20	4	0	0	0	0	0	0	0	0	0	0	0	2351	0	0	2	3	0	0	0	123	0	20	29	0	0	0	2	0	0
k_Bacteria|p_Pseudomonadota|c_Gammaproteobacteria|o_Cardiobacteriales|f_Cardiobacteriaceae|g_Suttonella|s_Suttonella.indologenes	0	0	0	0	0	0	0	0	0	0	0	2	0	0	0	0	0	0	0	0	0	0	0	0	0	0	0	0	0	0	0	0	0	0	0	0	0	0	0	0	0	0	0	0	0	0	0	0	0
k_Bacteria|p_Pseudomonadota|c_Alphaproteobacteria|o_Sphingomonadales|f_Sphingomonadaceae|g_Sphingomonas|s_Sphingomonas.paucimobilis	0	0	0	0	0	0	0	0	0	0	0	0	0	0	0	2	0	7	0	3166	117	0	0	0	0	0	2	0	3	0	21	190	5	0	0	2133	20	13	0	2	78	24	5	7	0	29	2	2	0
k_Eukaryota|p_Platyhelminthes|c_Trematoda|o_Plagiorchiida|f_Echinostomatidae|g_Echinostoma|s_Echinostoma.caproni	0	0	0	0	0	0	0	0	0	0	0	0	0	0	0	0	0	0	0	0	0	0	0	0	0	0	0	0	0	13	0	0	0	0	0	0	0	0	0	0	0	0	0	0	0	0	0	0	0
k_Bacteria|p_Bacillota|c_Bacilli|o_Lactobacillales|f_Streptococcaceae|g_Streptococcus|s_Streptococcus.mitis	0	0	0	0	968	0	0	0	0	0	0	0	0	1260	0	30	0	0	0	0	0	0	0	0	0	0	0	0	88	0	0	0	0	0	0	0	0	0	87	0	0	0	0	224	0	0	0	0	1431
k_Bacteria|p_Pseudomonadota|c_Gammaproteobacteria|o_Moraxellales|f_Moraxellaceae|g_Acinetobacter|s_Acinetobacter.lwoffii	0	0	0	0	0	0	0	0	0	0	0	0	0	0	0	0	0	0	0	7	0	0	0	0	0	5	0	0	0	0	0	0	0	0	0	0	0	0	0	0	0	0	0	0	0	5	0	0	0
k_Bacteria|p_Pseudomonadota|c_Betaproteobacteria|o_Burkholderiales|f_Burkholderiaceae|g_Burkholderia|s_Burkholderia.gladioli	0	0	0	0	0	0	0	0	0	0	0	0	0	0	0	0	0	3	0	2	0	0	0	0	0	0	0	0	0	0	0	0	0	0	0	0	0	0	0	0	0	0	0	0	0	0	0	0	0
k_Bacteria|p_Bacteroidota|c_Bacteroidia|o_Bacteroidales|f_Tannerellaceae|g_Tannerella|s_Tannerella.forsythia	0	0	0	2	0	0	0	0	0	0	0	0	0	0	0	0	0	0	0	0	0	0	0	0	0	0	0	0	0	0	0	0	0	0	0	0	0	0	0	0	0	0	0	0	0	0	0	0	0
k_Bacteria|p_Bacteroidota|c_Bacteroidia|o_Bacteroidales|f_Bacteroidaceae|g_Bacteroides|s_Bacteroides.heparinolyticus	0	0	0	0	884	0	0	0	455	0	0	0	0	0	0	0	0	0	0	0	0	0	0	0	0	0	0	0	0	0	0	0	0	0	0	0	0	0	0	0	0	0	0	0	0	0	0	0	0
k_Bacteria|p_Bacteroidota|c_Bacteroidia|o_Bacteroidales|f_Odoribacteraceae|g_Odoribacter|s_Odoribacter.splanchnicus	0	0	0	0	0	0	0	0	0	0	0	0	0	0	0	0	0	0	0	0	0	0	0	0	0	0	0	0	0	0	0	0	2	0	0	2	0	0	0	4	0	0	0	0	0	0	0	0	0
k_Bacteria|p_Bacteroidota|c_Bacteroidia|o_Bacteroidales|f_Bacteroidaceae|g_Bacteroides|s_Bacteroides.zoogleoformans	0	0	0	0	10	0	0	0	5	0	0	0	0	0	0	0	0	0	0	0	0	0	0	0	0	0	0	0	0	0	0	0	0	0	0	0	0	0	0	0	0	0	0	0	0	0	0	0	0
k_Bacteria|p_Bacteroidota|c_Bacteroidia|o_Bacteroidales|f_Porphyromonadaceae|g_Porphyromonas|s_Porphyromonas.endodontalis	0	0	0	0	0	0	0	0	91	0	0	32	0	0	0	6	0	0	0	0	0	0	51	0	0	0	0	0	0	0	9	0	2485	0	0	192	0	0	0	0	0	146	0	0	32	0	0	0	0
k_Bacteria|p_Bacteroidota|c_Bacteroidia|o_Bacteroidales|f_Prevotellaceae|g_Prevotella|s_Prevotella.intermedia	0	0	0	0	0	15	0	0	877	0	0	0	0	0	0	0	0	0	0	0	6	0	0	0	0	0	0	0	79	0	0	0	0	0	0	1468	0	0	0	0	0	0	0	0	0	0	0	0	0
k_Bacteria|p_Bacteroidota|c_Bacteroidia|o_Bacteroidales|f_Prevotellaceae|g_Prevotella|s_Prevotella.melaninogenica	420	0	24143	840	5384	0	0	617	0	41	22	2279	0	9897	0	32	313	0	1251	0	0	0	811	164	0	0	3587	0	0	0	1924	46571	4738	38	0	1185	2789	25	0	56258	0	0	0	0	2125	107	0	31	0
k_Bacteria|p_Bacteroidota|c_Bacteroidia|o_Bacteroidales|f_Prevotellaceae|g_Prevotella|s_Prevotella.nigrescens	0	0	0	0	2037	0	0	0	0	0	0	0	0	0	0	0	0	0	0	0	0	0	0	0	0	0	0	0	0	0	0	0	0	0	0	0	0	0	0	0	0	0	0	0	0	0	0	0	0
k_Bacteria|p_Bacteroidota|c_Bacteroidia|o_Bacteroidales|f_Prevotellaceae|g_Prevotella|s_Prevotella.oris	0	0	0	0	0	7	0	775	0	0	0	0	0	0	0	0	0	0	0	0	0	0	0	0	0	0	0	0	0	0	0	0	0	0	0	0	0	0	0	0	0	0	0	0	0	0	0	0	0
k_Bacteria|p_Bacteroidota|c_Bacteroidia|o_Bacteroidales|f_Prevotellaceae|g_Prevotella|s_Prevotella.veroralis	0	0	0	0	0	0	0	318	0	0	0	0	0	0	0	0	0	0	0	0	0	0	0	0	0	0	0	0	0	0	0	0	0	0	0	0	0	0	0	22593	0	0	0	0	312	0	0	0	0
k_Bacteria|p_Campylobacterota|c_Epsilonproteobacteria|o_Campylobacterales|f_Arcobacteraceae|g_Aliarcobacter|s_Aliarcobacter.butzleri	0	0	0	0	0	0	0	0	0	0	0	2	0	0	0	0	0	0	0	0	0	0	0	0	0	0	0	0	0	0	0	0	0	0	0	0	0	0	0	0	0	0	0	0	0	0	0	0	0
k_Bacteria|p_Pseudomonadota|c_Betaproteobacteria|o_Neisseriales|f_Neisseriaceae|g_Neisseria|s_Neisseria.subflava	0	21	0	0	0	0	0	0	0	37	0	0	0	0	0	30	0	0	0	0	0	0	0	0	12	0	0	0	0	18	0	0	2117	75	123	0	2820	0	0	0	0	6522	0	0	0	0	0	0	0
k_Bacteria|p_Bacteroidota|c_Sphingobacteriia|o_Sphingobacteriales|f_Sphingobacteriaceae|g_Sphingobacterium|s_Sphingobacterium.multivorum	0	0	0	0	0	0	0	0	0	0	0	0	0	0	0	0	0	8	0	2	0	0	0	0	0	0	0	0	0	0	0	0	0	0	0	0	0	0	0	0	0	0	0	0	0	2	0	0	0
k_Bacteria|p_Pseudomonadota|c_Gammaproteobacteria|o_Enterobacterales|f_Enterobacteriaceae|g_Salmonella|s_Salmonella.enterica	0	0	2	0	0	0	0	0	0	0	0	0	0	0	0	0	0	0	0	0	0	0	0	0	0	0	0	0	0	0	0	0	0	0	0	0	0	0	0	2	0	0	0	0	0	0	0	0	0
k_Bacteria|p_Bacillota|c_Clostridia|o_Eubacteriales|f_Clostridiaceae|g_Clostridium|s_Clostridium.argentinense	0	0	0	0	0	0	0	0	0	0	0	0	0	0	0	0	0	0	0	0	0	0	0	0	0	0	0	0	0	0	0	0	0	0	0	0	0	0	0	2	0	0	0	0	0	0	0	0	0
k_Bacteria|p_Bacillota|c_Bacilli|o_Bacillales|f_Staphylococcaceae|g_Staphylococcus|s_Staphylococcus.arlettae	0	0	0	0	0	0	0	0	0	0	0	0	0	0	0	0	0	0	0	0	0	0	0	0	0	0	0	2	0	0	0	0	0	0	0	0	0	0	0	0	0	0	0	0	0	0	0	0	0
k_Bacteria|p_Bacillota|c_Bacilli|o_Bacillales|f_Staphylococcaceae|g_Staphylococcus|s_Staphylococcus.saprophyticus	0	0	0	0	0	0	0	0	0	0	0	0	0	0	0	0	0	0	0	0	0	0	0	0	0	0	0	2	0	0	0	0	0	0	0	0	0	0	0	0	0	0	0	0	0	107	0	0	0
k_Bacteria|p_Bacillota|c_Bacilli|o_Bacillales|f_Staphylococcaceae|g_Staphylococcus|s_Staphylococcus.capitis	9	0	0	0	0	0	0	0	0	0	0	0	0	0	0	0	0	0	0	0	0	0	0	0	0	0	0	0	0	4	0	0	0	0	0	0	0	0	0	0	0	0	0	0	0	0	0	0	0
k_Bacteria|p_Bacillota|c_Bacilli|o_Bacillales|f_NA|g_Gemella|s_Gemella.morbillorum	0	0	0	0	0	0	0	0	0	0	0	0	0	0	0	0	0	0	0	0	0	0	27	0	0	0	0	0	0	0	58	0	0	0	0	0	0	0	0	0	0	0	0	0	0	0	0	0	0
k_Bacteria|p_Bacillota|c_Bacilli|o_Lactobacillales|f_Carnobacteriaceae|g_Dolosigranulum|s_Dolosigranulum.pigrum	28	0	0	0	0	0	0	0	0	0	0	6	0	0	0	0	0	2	0	7	0	0	0	0	0	0	0	0	0	0	0	0	0	0	0	2	0	0	0	0	0	0	0	0	0	0	0	0	0
k_Bacteria|p_Pseudomonadota|c_Alphaproteobacteria|o_Hyphomicrobiales|f_Brucellaceae|g_Brucella|s_Brucella.melitensis	0	0	0	0	0	0	0	0	0	0	0	0	0	0	0	0	0	0	0	0	0	0	0	0	0	0	0	0	0	0	0	0	0	0	0	14	0	0	0	0	0	0	0	0	0	0	0	0	0
k_Bacteria|p_Bacillota|c_Negativicutes|o_Veillonellales|f_Veillonellaceae|g_Veillonella|s_Veillonella.parvula	25	0	0	112	4341	0	0	53	0	0	0	9380	190	0	0	0	23	0	255	0	0	0	0	0	0	0	0	0	0	0	0	42978	0	0	28	0	0	2	148	0	0	0	372	0	0	13	0	11	1449
k_Bacteria|p_Spirochaetota|c_Spirochaetia|o_Leptospirales|f_Leptospiraceae|g_Leptospira|s_Leptospira.kirschneri	0	0	7	0	0	0	0	0	0	0	0	0	0	0	0	0	0	0	0	0	0	0	0	0	0	0	0	0	0	0	0	0	0	0	0	0	0	0	0	0	0	0	0	0	0	0	0	0	0
k_Bacteria|p_Bacillota|c_Erysipelotrichia|o_Erysipelotrichales|f_Coprobacillaceae|g_Eggerthia|s_Eggerthia.catenaformis	0	0	3	0	6	0	0	0	0	0	0	3	0	0	0	0	0	0	0	0	0	0	0	0	0	0	12	0	0	0	0	6	42	0	0	0	2	0	0	14	0	2	0	0	0	0	0	0	0
k_Viruses|p_Peploviricota|c_Herviviricetes|o_Herpesvirales|f_Herpesviridae|g_Roseolovirus|s_Roseolovirus.humanbeta6a	0	0	0	0	0	0	0	0	0	0	0	0	0	0	0	0	0	0	0	0	0	0	0	0	0	0	0	0	0	3455	0	0	0	0	0	0	0	0	0	0	0	0	0	0	0	0	0	0	0
k_Bacteria|p_Actinomycetota|c_Actinomycetes|o_Propionibacteriales|f_Propionibacteriaceae|g_Cutibacterium|s_Cutibacterium.granulosum	0	0	0	0	0	0	0	0	0	0	0	0	0	0	0	0	0	0	0	65	0	0	0	0	0	0	0	0	0	0	0	0	0	0	0	0	0	0	0	0	0	0	0	0	0	0	0	0	0
k_Bacteria|p_Bacillota|c_Tissierellia|o_Tissierellales|f_Peptoniphilaceae|g_Anaerococcus|s_Anaerococcus.hydrogenalis	0	0	0	0	0	0	0	0	0	0	0	2	0	0	0	0	0	0	0	0	0	0	0	0	0	0	0	0	0	0	0	0	0	0	0	0	0	0	0	0	0	0	0	0	0	3	0	0	0
k_Bacteria|p_Bacillota|c_Tissierellia|o_Tissierellales|f_Peptoniphilaceae|g_Peptoniphilus|s_Peptoniphilus.lacrimalis	0	0	4	0	0	0	0	2	0	0	0	0	0	0	0	0	0	0	0	0	0	0	0	0	0	0	0	0	0	0	0	0	0	0	0	0	0	0	0	2	0	0	0	0	0	0	0	0	0
k_Bacteria|p_Bacillota|c_Tissierellia|o_Tissierellales|f_Peptoniphilaceae|g_Anaerococcus|s_Anaerococcus.lactolyticus	0	0	0	0	0	0	0	0	4	0	0	0	0	0	0	0	0	0	0	0	0	0	0	0	0	0	0	0	0	0	0	0	0	0	0	0	0	0	0	4	0	0	0	0	0	4	0	0	0
k_Bacteria|p_Bacillota|c_Tissierellia|o_Tissierellales|f_Peptoniphilaceae|g_Parvimonas|s_Parvimonas.micra	0	0	0	0	3180	0	0	0	1522	0	0	0	0	0	0	0	0	0	0	0	0	0	0	0	0	0	0	0	0	0	0	0	0	0	0	0	0	0	0	0	0	0	0	0	0	0	0	0	0
k_Bacteria|p_Bacillota|c_Tissierellia|o_Tissierellales|f_Peptoniphilaceae|g_Anaerococcus|s_Anaerococcus.prevotii	0	0	0	0	0	0	0	0	0	0	0	0	0	0	0	0	0	2	0	4	0	0	0	0	0	0	0	0	0	0	0	0	0	0	0	0	0	0	0	0	0	0	0	0	0	0	0	0	0
k_Bacteria|p_Bacillota|c_Tissierellia|o_Tissierellales|f_Peptoniphilaceae|g_Anaerococcus|s_Anaerococcus.tetradius	0	0	0	0	0	0	0	0	0	0	0	3	0	0	0	0	0	0	0	0	0	0	0	0	0	0	0	0	0	0	0	0	0	0	0	0	0	0	0	0	0	0	0	0	0	0	0	0	0
k_Eukaryota|p_Ascomycota|c_Eurotiomycetes|o_Eurotiales|f_Aspergillaceae|g_Aspergillus|s_Aspergillus.terreus	0	0	0	0	0	0	0	0	0	0	0	0	0	0	0	0	0	0	0	0	0	0	3	0	0	0	0	0	0	0	0	0	0	0	0	0	0	0	0	0	0	0	0	0	0	0	0	0	0
k_Bacteria|p_Bacillota|c_Bacilli|o_Lactobacillales|f_Enterococcaceae|g_Enterococcus|s_Enterococcus.avium	0	0	0	0	0	0	0	0	0	0	0	0	0	0	0	0	0	0	0	0	0	0	0	0	0	0	0	0	0	0	0	0	0	0	0	0	0	0	0	0	0	0	0	0	0	0	0	0	0
k_Bacteria|p_Pseudomonadota|c_Gammaproteobacteria|o_Moraxellales|f_Moraxellaceae|g_Moraxella|s_Moraxella.atlantae	0	0	0	0	0	0	0	0	0	0	0	4	4	0	0	0	0	0	0	0	0	0	0	0	0	0	0	0	0	0	0	0	0	0	0	2	0	0	0	0	0	0	0	0	0	4	0	0	0
k_Bacteria|p_Pseudomonadota|c_Gammaproteobacteria|o_Moraxellales|f_Moraxellaceae|g_Moraxella|s_Moraxella.osloensis	0	0	0	0	0	0	0	0	0	0	0	0	84	0	0	0	0	164	0	130	0	0	0	0	0	33	0	0	0	9	0	0	0	0	0	0	0	0	0	0	2	0	0	0	0	77	0	0	0
k_Eukaryota|p_Zoopagomycota|c_Entomophthoromycetes|o_Entomophthorales|f_Ancylistaceae|g_Conidiobolus|s_Conidiobolus.coronatus	0	0	0	0	0	0	0	0	0	0	0	0	0	0	0	0	0	0	0	0	0	0	0	0	0	0	0	0	0	0	2	0	0	0	0	0	0	0	0	0	0	0	0	0	0	0	0	0	0
k_Eukaryota|p_Platyhelminthes|c_Trematoda|o_Plagiorchiida|f_Troglotrematidae|g_Paragonimus|s_Paragonimus.westermani	0	0	0	0	0	0	0	0	0	0	0	0	0	0	0	0	0	0	0	0	0	0	0	0	0	0	0	0	0	6	0	0	0	0	0	0	0	0	6	0	0	0	0	0	0	0	0	0	0
k_Bacteria|p_Bacillota|c_Clostridia|o_Eubacteriales|f_Eubacteriales.Family.XIII..Incertae.Sedis|g_Mogibacterium|s_Mogibacterium.timidum	0	0	0	3	0	0	0	0	0	0	0	0	0	0	0	0	0	0	0	0	0	0	0	0	0	0	0	0	0	0	0	0	0	0	0	0	0	0	0	0	0	0	0	0	0	0	0	0	0
k_Eukaryota|p_Ascomycota|c_Sordariomycetes|o_Hypocreales|f_Nectriaceae|g_Fusarium|s_Fusarium.poae	0	0	0	0	0	0	0	0	0	0	0	0	0	0	0	0	0	0	0	0	0	0	0	0	0	0	0	0	0	0	2	0	0	0	0	0	0	0	0	0	0	0	0	0	0	2	0	0	0
k_Eukaryota|p_Mucoromycota|c_Mucoromycetes|o_Mucorales|f_Mucoraceae|g_Mucor|s_Mucor.circinelloides	0	0	0	0	0	0	0	0	0	0	0	0	0	0	0	0	0	0	0	0	0	0	0	0	0	0	0	0	0	4	0	0	0	0	0	0	0	0	0	0	0	0	0	0	0	0	0	0	0
k_Eukaryota|p_Apicomplexa|c_Aconoidasida|o_Haemosporida|f_Plasmodiidae|g_Plasmodium|s_Plasmodium.ovale	0	0	0	0	0	0	0	0	0	0	0	0	0	0	0	0	0	0	0	0	0	0	0	0	0	0	0	0	0	0	0	0	0	0	0	0	0	0	0	0	0	0	0	0	0	12	0	0	0
k_Eukaryota|p_Ascomycota|c_Eurotiomycetes|o_Eurotiales|f_Aspergillaceae|g_Penicillium|s_Penicillium.digitatum	0	0	0	2	0	0	0	0	0	0	0	0	0	0	0	0	0	0	0	0	0	0	22	0	0	0	0	0	0	0	0	0	0	0	0	0	0	0	0	0	0	0	0	0	0	0	0	0	0
k_Eukaryota|p_Ascomycota|c_Saccharomycetes|o_Saccharomycetales|f_Metschnikowiaceae|g_Clavispora|s_Clavispora.lusitaniae	0	0	0	0	0	0	0	0	0	0	0	0	0	0	0	0	0	0	0	0	0	0	0	0	0	0	0	0	0	2	0	0	0	0	0	0	0	0	0	0	0	0	0	0	0	0	0	0	0
k_Eukaryota|p_Ascomycota|c_Saccharomycetes|o_Saccharomycetales|f_Debaryomycetaceae|g_Lodderomyces|s_Lodderomyces.elongisporus	0	0	0	0	0	0	0	0	0	0	0	0	0	0	0	0	0	0	0	0	0	0	0	0	0	0	0	0	0	2	0	0	0	0	0	0	0	0	0	0	0	0	0	0	0	0	0	0	0
k_Bacteria|p_Actinomycetota|c_Actinomycetes|o_Mycobacteriales|f_Nocardiaceae|g_Nocardia|s_Nocardia.brevicatena	0	0	0	0	0	0	0	0	0	0	0	0	0	0	0	0	0	2	0	0	0	0	0	0	0	0	0	0	0	0	0	0	0	0	0	0	0	0	0	0	0	0	0	0	0	0	0	0	0
k_Bacteria|p_Actinomycetota|c_Actinomycetes|o_Mycobacteriales|f_Nocardiaceae|g_Nocardia|s_Nocardia.farcinica	0	0	0	0	0	0	0	0	0	0	0	0	0	0	0	0	0	0	0	0	0	0	0	0	0	0	0	0	0	0	0	0	0	0	0	0	0	0	0	0	0	0	0	0	0	0	0	0	0
k_Bacteria|p_Actinomycetota|c_Actinomycetes|o_Mycobacteriales|f_Nocardiaceae|g_Nocardia|s_Nocardia.nova	0	0	0	0	0	0	0	0	0	0	0	7	0	0	0	0	0	0	0	0	0	0	0	0	0	0	0	0	0	0	0	0	0	0	0	0	0	0	0	0	0	0	0	0	0	0	0	0	0
k_Bacteria|p_Actinomycetota|c_Actinomycetes|o_Mycobacteriales|f_Nocardiaceae|g_Nocardia|s_Nocardia.transvalensis	0	0	0	0	0	0	0	0	0	0	0	0	0	0	0	0	0	0	0	0	0	0	0	0	0	0	0	0	0	0	0	0	0	0	0	0	0	0	0	0	0	0	0	0	0	0	0	0	0
k_Bacteria|p_Actinomycetota|c_Actinomycetes|o_Mycobacteriales|f_Corynebacteriaceae|g_Corynebacterium|s_Corynebacterium.pseudodiphtheriticum	0	0	0	0	0	0	0	0	0	0	0	0	0	0	0	0	0	0	0	0	0	2	0	0	0	0	0	0	0	0	0	0	0	0	0	0	995	0	0	0	0	0	0	0	0	0	0	0	0
k_Bacteria|p_Bacillota|c_Bacilli|o_Lactobacillales|f_Enterococcaceae|g_Enterococcus|s_Enterococcus.casseliflavus	0	0	0	0	0	0	0	0	0	0	0	0	0	0	0	0	0	0	0	0	0	0	0	0	0	0	0	0	0	0	0	0	0	0	0	0	0	0	0	0	0	0	0	0	0	0	0	0	0
k_Eukaryota|p_Ascomycota|c_Sordariomycetes|o_Sordariales|f_Chaetomiaceae|g_Chaetomium|s_Chaetomium.globosum	0	0	0	0	0	0	0	2	0	0	0	0	0	0	0	0	0	0	0	2	0	0	0	0	0	0	0	0	0	0	0	0	0	0	0	0	0	0	0	0	0	0	0	0	0	0	0	0	0
k_Bacteria|p_Actinomycetota|c_Actinomycetes|o_Mycobacteriales|f_Corynebacteriaceae|g_Corynebacterium|s_Corynebacterium.accolens	0	0	0	0	0	0	0	0	0	0	0	0	0	0	0	0	0	0	0	59	0	2	0	0	0	0	0	0	0	0	0	0	0	0	0	0	0	0	0	0	0	0	0	0	0	0	0	0	0
k_Bacteria|p_Actinomycetota|c_Actinomycetes|o_Mycobacteriales|f_Corynebacteriaceae|g_Corynebacterium|s_Corynebacterium.afermentans	0	0	0	0	0	0	0	0	0	0	0	0	0	0	0	0	0	0	0	0	0	0	0	0	0	12	0	0	0	21	0	0	0	0	0	0	0	0	0	0	0	0	0	0	0	0	0	0	0
k_Bacteria|p_Actinomycetota|c_Actinomycetes|o_Mycobacteriales|f_Corynebacteriaceae|g_Corynebacterium|s_Corynebacterium.macginleyi	0	0	0	0	0	0	0	0	0	0	0	0	0	0	0	0	0	4	0	2	0	0	0	0	0	0	0	0	0	0	0	0	0	0	0	0	3	0	0	0	0	0	0	0	0	0	0	0	0
k_Bacteria|p_Actinomycetota|c_Actinomycetes|o_Mycobacteriales|f_Corynebacteriaceae|g_Corynebacterium|s_Corynebacterium.pseudogenitalium	0	0	0	0	0	0	0	0	0	0	0	0	0	0	0	0	0	0	0	44	0	0	0	0	0	0	0	0	0	4	0	0	0	0	0	0	0	0	0	0	0	0	0	0	0	0	0	0	0
k_Bacteria|p_Bacillota|c_Negativicutes|o_Veillonellales|f_Veillonellaceae|g_Veillonella|s_Veillonella.atypica	38	0	13687	0	0	0	0	60	0	0	0	0	0	1829	0	25	0	0	0	0	0	0	65	0	0	0	3386	0	0	0	258	5465	2205	0	0	0	0	0	145	66539	0	0	24	0	1404	0	0	0	2266
k_Bacteria|p_Bacillota|c_Negativicutes|o_Veillonellales|f_Veillonellaceae|g_Veillonella|s_Veillonella.dispar	0	0	6318	0	1199	0	0	0	0	0	0	5718	7	0	0	19	18	0	68	0	0	0	135	0	0	0	2066	0	0	0	97	0	0	0	50	0	0	6	0	69237	0	0	0	0	1763	0	0	0	0
k_Bacteria|p_Actinomycetota|c_Actinomycetes|o_Mycobacteriales|f_Corynebacteriaceae|g_Corynebacterium|s_Corynebacterium.glucuronolyticum	0	0	0	0	0	0	0	0	0	0	0	0	0	0	0	0	0	0	0	0	0	0	0	0	0	0	0	5	0	0	0	0	0	0	0	0	0	0	0	0	0	0	0	0	0	0	0	0	0
k_Bacteria|p_Bacillota|c_Negativicutes|o_Veillonellales|f_Veillonellaceae|g_Dialister|s_Dialister.pneumosintes	0	0	0	0	0	0	0	0	343	0	0	0	0	0	0	0	0	0	0	0	0	0	0	0	0	0	0	0	0	0	0	0	0	0	0	0	0	0	0	0	0	0	0	0	0	0	0	0	0
k_Eukaryota|p_Ascomycota|c_Sordariomycetes|o_Hypocreales|f_Nectriaceae|g_Fusarium|s_Fusarium.avenaceum	0	0	0	0	0	0	0	0	0	0	0	0	0	0	0	0	0	0	0	0	0	0	0	0	0	0	0	0	0	0	2	0	0	0	0	0	0	0	0	0	0	0	0	0	0	0	0	0	0
k_Bacteria|p_Pseudomonadota|c_Gammaproteobacteria|o_Moraxellales|f_Moraxellaceae|g_Acinetobacter|s_Acinetobacter.johnsonii	0	0	0	0	0	0	0	0	0	0	0	0	0	0	0	0	0	0	0	66	0	0	0	0	0	20	0	0	0	0	0	0	0	0	0	0	0	0	0	0	4	0	0	0	0	67	0	0	0
k_Bacteria|p_Pseudomonadota|c_Gammaproteobacteria|o_Moraxellales|f_Moraxellaceae|g_Acinetobacter|s_Acinetobacter.junii	0	0	0	24	0	0	0	2	8	0	0	24	3	0	0	2	0	18	0	51	0	0	2	0	0	2	0	0	0	0	0	3	0	0	0	4	0	0	0	106	4	7	0	0	0	24	0	0	11
k_Bacteria|p_Fusobacteriota|c_Fusobacteriia|o_Fusobacteriales|f_Leptotrichiaceae|g_Leptotrichia|s_Leptotrichia.buccalis	4	0	0	0	0	0	0	0	0	0	0	0	0	11	0	0	0	0	0	0	0	0	0	0	0	0	0	0	0	0	4	0	270	0	0	0	0	0	2	9956	0	30	0	0	0	0	0	0	0
k_Eukaryota|p_Ascomycota|c_Leotiomycetes|o_Helotiales|f_Sclerotiniaceae|g_Botrytis|s_Botrytis.cinerea	0	0	0	0	0	0	0	0	0	0	0	0	0	0	0	0	0	0	0	0	0	0	0	0	0	0	0	0	0	3	0	0	0	0	0	0	0	0	2	0	0	2	0	0	0	3	0	0	0
k_Eukaryota|p_Ascomycota|c_Eurotiomycetes|o_Eurotiales|f_Aspergillaceae|g_Aspergillus|s_Aspergillus.glaucus	0	0	0	0	0	0	0	0	0	0	0	2	0	0	0	0	0	0	0	0	0	0	0	0	0	0	0	0	0	0	0	0	0	0	0	3	0	0	0	0	0	0	0	0	0	0	0	0	0
k_Eukaryota|p_Ascomycota|c_Pneumocystomycetes|o_Pneumocystales|f_Pneumocystaceae|g_Pneumocystis|s_Pneumocystis.jirovecii	0	0	0	0	2	0	0	0	0	0	0	0	0	3	0	0	0	0	0	5	3	0	0	29	0	6	0	0	0	3	0	0	0	0	0	0	0	0	14	2344	0	0	0	0	0	0	2	0	0
k_Bacteria|p_Actinomycetota|c_Actinomycetes|o_Mycobacteriales|f_Corynebacteriaceae|g_Corynebacterium|s_Corynebacterium.argentoratense	0	0	0	0	0	0	0	0	0	0	0	0	0	0	0	0	0	0	0	0	0	0	0	0	0	0	0	0	0	0	0	0	0	0	0	0	0	0	0	0	0	0	0	0	0	0	0	0	0
k_Eukaryota|p_Parabasalia|c_NA|o_Trichomonadida|f_Trichomonadidae|g_Trichomonas|s_Trichomonas.tenax	0	0	0	0	0	0	0	0	0	0	0	0	0	0	0	0	0	8	0	0	0	0	0	0	0	0	25	0	0	0	0	480	0	0	0	10	0	0	0	0	0	0	0	0	0	0	0	0	0
k_Bacteria|p_Bacillota|c_Tissierellia|o_Tissierellales|f_Tissierellaceae|g_Tissierella|s_Tissierella.praeacuta	0	0	0	0	0	0	0	0	0	0	0	0	0	0	0	0	0	0	0	0	0	0	0	0	0	0	0	0	0	0	0	0	0	0	0	4	0	0	0	0	0	0	0	0	0	0	0	0	0
k_Bacteria|p_Pseudomonadota|c_Gammaproteobacteria|o_Pseudomonadales|f_Pseudomonadaceae|g_Pseudomonas|s_Pseudomonas.alcaligenes	0	0	0	0	0	0	0	0	0	0	0	0	0	0	0	0	0	0	10	0	0	0	0	0	0	0	0	0	0	0	0	0	0	0	0	0	0	0	0	0	0	0	0	0	0	0	0	0	0
k_Bacteria|p_Actinomycetota|c_Actinomycetes|o_Micrococcales|f_Micrococcaceae|g_Rothia|s_Rothia.mucilaginosa	0	35	11629	228	0	40	3388	66	0	32	63	20372	1803	6976	0	65	115	123	130	0	78	0	0	54	24	0	1592	0	334	9	2053	0	0	74	110	0	4478	0	143	164872	2	6698	0	4327	615	105	0	4	495
k_Bacteria|p_Actinomycetota|c_Actinomycetes|o_Mycobacteriales|f_Corynebacteriaceae|g_Corynebacterium|s_Corynebacterium.propinquum	0	0	0	0	0	0	0	0	0	0	0	0	0	0	0	0	0	0	0	0	0	18	0	0	0	0	0	0	0	0	0	0	0	0	0	0	27574	0	0	0	0	0	0	0	0	0	0	0	0
k_Bacteria|p_Actinomycetota|c_Actinomycetes|o_Mycobacteriales|f_Corynebacteriaceae|g_Corynebacterium|s_Corynebacterium.striatum	0	0	4	0	0	0	0	0	0	0	0	0	2	8	0	3	0	4	0	3	0	0	0	0	0	0	0	0	0	0	0	0	0	2	0	0	0	0	0	0	0	0	0	0	0	0	0	0	0
k_Bacteria|p_Bacillota|c_Bacilli|o_Lactobacillales|f_Enterococcaceae|g_Enterococcus|s_Enterococcus.cecorum	0	0	0	0	0	0	0	0	0	0	0	9	0	0	0	0	0	0	0	10	0	0	0	0	0	0	0	0	0	0	0	0	0	0	0	0	0	0	0	4	0	0	0	0	0	0	0	0	0
k_Bacteria|p_Bacteroidota|c_Flavobacteriia|o_Flavobacteriales|f_Flavobacteriaceae|g_Capnocytophaga|s_Capnocytophaga.granulosa	0	0	0	234	0	0	8	0	0	0	11	6522	0	0	0	0	0	0	0	0	0	0	0	0	0	0	0	0	0	0	0	0	0	0	0	0	0	0	0	0	0	0	0	0	0	0	0	0	0
k_Bacteria|p_Bacillota|c_Bacilli|o_Lactobacillales|f_Carnobacteriaceae|g_Granulicatella|s_Granulicatella.adiacens	0	0	5772	0	0	0	2801	0	0	0	0	15440	94	0	0	0	0	0	0	0	0	0	0	0	0	0	0	0	0	0	0	0	0	0	0	0	0	0	0	0	0	0	0	0	0	0	0	0	0
k_Bacteria|p_Bacillota|c_Bacilli|o_Lactobacillales|f_Aerococcaceae|g_Abiotrophia|s_Abiotrophia.defectiva	0	0	0	0	0	0	0	0	0	0	0	0	0	0	0	0	0	159	0	0	0	0	0	0	0	0	0	0	0	0	0	9301	0	0	0	0	0	0	0	0	0	0	0	0	0	0	0	0	0
k_Eukaryota|p_Ascomycota|c_Eurotiomycetes|o_Eurotiales|f_Aspergillaceae|g_Aspergillus|s_Aspergillus.versicolor	0	0	0	0	0	0	0	0	0	0	0	0	0	0	0	0	0	6	0	0	3	0	0	0	0	0	0	0	0	0	0	0	0	0	0	0	0	0	0	0	5	0	0	0	0	0	0	0	0
k_Eukaryota|p_Ascomycota|c_Dothideomycetes|o_Dothideales|f_Saccotheciaceae|g_Aureobasidium|s_Aureobasidium.melanogenum	0	0	0	0	0	0	0	0	0	0	0	0	0	0	0	0	0	34	0	2	0	0	0	0	0	0	0	0	0	0	0	0	0	0	0	3	0	0	0	0	0	0	0	0	0	0	0	0	0
k_Bacteria|p_Pseudomonadota|c_Gammaproteobacteria|o_Pseudomonadales|f_Pseudomonadaceae|g_Pseudomonas|s_Pseudomonas.nitroreducens	0	0	0	2	0	0	0	0	0	0	0	0	0	0	0	0	0	0	0	0	0	0	0	0	0	0	0	0	0	0	0	0	0	0	0	0	0	0	0	0	0	0	0	0	0	0	0	0	0
k_Bacteria|p_Bacillota|c_Clostridia|o_Eubacteriales|f_Clostridiaceae|g_Clostridium|s_Clostridium.chauvoei	0	0	0	0	0	0	0	0	0	0	0	0	0	0	0	0	0	0	0	0	0	0	0	0	0	0	0	0	0	0	0	0	0	0	0	0	0	0	0	0	0	0	0	0	2	0	0	0	0
k_Bacteria|p_Pseudomonadota|c_Betaproteobacteria|o_Burkholderiales|f_Oxalobacteraceae|g_Massilia|s_Massilia.timonae	0	0	0	2	2	0	0	0	0	0	0	0	0	0	0	0	0	8	0	9	0	0	0	0	0	0	0	0	0	0	0	0	0	0	0	9	0	0	0	0	0	2	0	0	0	0	0	0	0
k_Bacteria|p_Pseudomonadota|c_Betaproteobacteria|o_Burkholderiales|f_Burkholderiaceae|g_Lautropia|s_Lautropia.mirabilis	0	0	0	0	0	0	0	0	0	0	0	0	0	0	0	0	0	0	0	0	0	0	0	46	0	0	0	0	0	0	0	0	0	0	0	196	0	0	0	0	0	0	0	0	0	0	0	0	0
k_Bacteria|p_Bacteroidota|c_Bacteroidia|o_Bacteroidales|f_Bacteroidaceae|g_Bacteroides|s_Bacteroides.caccae	0	0	0	0	0	0	0	0	0	0	0	0	0	0	0	0	0	0	0	0	0	0	0	0	0	0	0	0	0	0	0	0	0	0	0	0	0	0	0	0	0	2	0	0	0	0	0	0	0
k_Bacteria|p_Bacillota|c_Bacilli|o_Lactobacillales|f_Lactobacillaceae|g_Lactobacillus|s_Lactobacillus.crispatus	0	0	0	0	0	0	0	0	0	0	0	0	0	0	0	0	0	0	0	3	0	0	0	0	0	0	0	0	0	0	0	0	0	0	0	0	0	0	0	0	0	0	0	0	0	0	0	4	0
k_Bacteria|p_Pseudomonadota|c_Gammaproteobacteria|o_Pseudomonadales|f_Pseudomonadaceae|g_Pseudomonas|s_Pseudomonas.azotoformans	0	0	0	0	0	0	0	0	0	0	0	0	0	0	0	0	0	0	46	382	0	0	0	0	0	0	0	0	0	0	0	0	0	0	0	0	0	0	0	0	0	0	0	0	0	0	0	0	0
k_Bacteria|p_Pseudomonadota|c_Gammaproteobacteria|o_Pseudomonadales|f_Pseudomonadaceae|g_Pseudomonas|s_Pseudomonas.luteola	0	0	0	0	0	0	0	0	0	0	0	0	0	0	0	2	0	4	0	0	0	0	0	0	0	0	0	0	0	0	0	0	0	0	0	0	0	0	0	0	0	0	0	0	0	2	0	0	0
k_Bacteria|p_Pseudomonadota|c_Gammaproteobacteria|o_Enterobacterales|f_Enterobacteriaceae|g_Kluyvera|s_Kluyvera.ascorbata	0	0	0	0	0	0	0	0	0	0	0	0	0	0	0	0	0	4	0	0	0	0	0	0	0	0	0	0	0	0	0	0	0	0	0	0	0	0	0	0	0	0	0	0	0	0	0	0	0
k_Bacteria|p_Actinomycetota|c_Actinomycetes|o_Actinomycetales|f_Actinomycetaceae|g_Schaalia|s_Schaalia.meyeri	0	0	0	0	8	0	9	0	2	0	0	0	0	32	0	0	0	0	5	0	0	0	2	0	0	0	18	0	0	0	0	140	61	0	0	16	4	0	0	367	0	19	0	3	5	0	0	0	2
k_Bacteria|p_Bacillota|c_Tissierellia|o_Tissierellales|f_Peptoniphilaceae|g_Peptoniphilus|s_Peptoniphilus.harei	0	0	0	0	0	0	0	0	0	0	0	2	0	0	0	0	0	0	0	2	0	0	0	0	0	0	0	0	0	0	0	0	0	0	0	0	0	0	0	0	0	0	0	0	0	0	0	0	0
k_Bacteria|p_Bacillota|c_Tissierellia|o_Tissierellales|f_Peptoniphilaceae|g_Anaerococcus|s_Anaerococcus.octavius	0	0	0	0	0	0	0	0	0	0	0	0	0	0	0	0	0	0	0	3	0	0	0	0	0	0	0	0	0	2	0	0	0	0	0	2	0	0	0	0	0	0	0	0	0	0	0	0	0
k_Bacteria|p_Actinomycetota|c_Actinomycetes|o_Actinomycetales|f_Actinomycetaceae|g_Actinomyces|s_Actinomyces.graevenitzii	0	0	0	0	0	0	0	0	0	0	0	0	0	117	2	0	0	0	44	0	0	0	0	0	0	0	598	0	0	0	13	5864	3262	0	0	0	0	0	17	41286	0	5283	0	867	703	0	0	0	0
k_Bacteria|p_Actinomycetota|c_Actinomycetes|o_Mycobacteriales|f_Tsukamurellaceae|g_Tsukamurella|s_Tsukamurella.tyrosinosolvens	0	0	0	0	0	0	0	0	0	0	0	0	0	0	0	0	0	2	0	0	0	0	0	0	0	0	0	0	0	0	0	0	0	0	0	0	0	0	0	0	0	0	0	0	0	3	0	0	0
k_Eukaryota|p_Mucoromycota|c_Mucoromycetes|o_Mucorales|f_Rhizopodaceae|g_Rhizopus|s_Rhizopus.microsporus	0	0	0	0	0	0	0	0	0	0	0	0	0	0	0	0	0	0	0	0	0	0	0	0	0	0	0	0	0	2	0	0	0	0	0	0	0	0	3	0	0	0	0	0	0	2	0	0	0
k_Bacteria|p_Actinomycetota|c_Actinomycetes|o_Actinomycetales|f_Actinomycetaceae|g_Trueperella|s_Trueperella.bernardiae	0	0	0	0	0	0	0	0	0	0	0	0	0	0	0	0	0	0	0	0	0	0	0	0	0	0	0	0	0	0	0	4	0	0	0	0	0	0	0	5	0	0	0	0	0	0	0	0	0
k_Eukaryota|p_Ascomycota|c_Dothideomycetes|o_Pleosporales|f_Corynesporascaceae|g_Corynespora|s_Corynespora.cassiicola	0	0	0	0	0	0	0	0	0	0	0	0	0	0	0	0	0	0	0	0	0	0	0	0	0	0	0	0	0	4	0	0	0	0	0	0	0	2	0	0	0	0	0	0	0	3	0	0	0
k_Bacteria|p_Actinomycetota|c_Actinomycetes|o_Mycobacteriales|f_Mycobacteriaceae|g_Mycolicibacterium|s_Mycolicibacterium.novocastrense	0	0	0	0	0	0	0	0	0	0	0	0	0	0	0	0	0	33	0	0	0	0	0	0	0	0	0	0	0	0	0	0	0	0	0	0	0	0	0	0	0	0	0	0	0	0	0	0	0
k_Bacteria|p_Bacteroidota|c_Bacteroidia|o_Bacteroidales|f_Prevotellaceae|g_Prevotella|s_Prevotella.pallens	0	34	37356	0	0	0	123	0	0	27	0	0	0	0	3	0	0	304	0	0	0	0	543	0	8	0	0	0	91	32	0	0	3434	70	0	0	1540	0	1077	168844	0	0	0	0	0	266	0	0	0
k_Bacteria|p_Actinomycetota|c_Actinomycetes|o_Mycobacteriales|f_Corynebacteriaceae|g_Corynebacterium|s_Corynebacterium.durum	0	0	0	0	0	0	0	0	0	0	0	0	0	0	0	0	0	0	0	0	0	0	0	0	0	0	0	0	0	0	0	0	0	0	0	0	0	0	0	0	0	0	0	0	0	0	0	0	0
k_Eukaryota|p_Mucoromycota|c_Mucoromycetes|o_Mucorales|f_Rhizopodaceae|g_Rhizopus|s_Rhizopus.arrhizus	0	0	0	0	0	0	0	0	0	0	0	0	0	0	0	0	0	0	0	0	0	0	0	0	0	0	0	0	0	0	0	0	0	0	0	0	0	2	2	0	0	0	0	0	0	2	0	0	0
k_Eukaryota|p_Mucoromycota|c_Mucoromycetes|o_Mucorales|f_Mucoraceae|g_Mucor|s_Mucor.indicus	0	0	0	0	0	0	0	0	0	0	0	0	0	0	0	0	0	0	0	0	0	0	0	0	0	0	0	0	0	0	4	0	0	0	0	0	0	0	0	0	0	0	0	0	0	2	0	0	0
k_Bacteria|p_Bacillota|c_Bacilli|o_Lactobacillales|f_Streptococcaceae|g_Streptococcus|s_Streptococcus.infantis	0	7	9757	0	0	15	0	68	0	41	7	21023	58	0	0	15	0	128	0	0	11	0	69	0	0	0	0	0	0	0	389	0	0	0	75	306	774	0	170	48478	0	0	0	153	0	0	0	0	0
k_Eukaryota|p_Ascomycota|c_Eurotiomycetes|o_Eurotiales|f_Aspergillaceae|g_Penicillium|s_Penicillium.oxalicum	0	0	0	0	0	0	0	0	0	0	0	0	0	0	0	0	0	0	0	0	0	0	0	0	0	0	0	0	0	0	0	0	0	0	0	0	0	0	0	0	0	0	0	0	0	0	3	0	0
k_Bacteria|p_Actinomycetota|c_Actinomycetes|o_Micrococcales|f_Micrococcaceae|g_Kocuria|s_Kocuria.palustris	0	0	0	0	0	0	0	0	0	0	0	0	0	0	0	0	0	0	0	0	0	0	0	0	0	0	0	0	0	0	0	0	0	0	0	0	0	0	0	0	0	0	0	0	0	305	0	0	0
k_Bacteria|p_Pseudomonadota|c_Betaproteobacteria|o_Burkholderiales|f_Alcaligenaceae|g_Achromobacter|s_Achromobacter.ruhlandii	0	0	0	0	0	0	0	0	0	0	0	0	0	0	0	0	0	0	0	0	0	0	0	0	14	0	0	0	0	0	0	0	0	0	0	0	0	0	0	0	0	0	0	0	0	0	0	0	0
k_Bacteria|p_Actinomycetota|c_Coriobacteriia|o_Coriobacteriales|f_Coriobacteriaceae|g_Collinsella|s_Collinsella.aerofaciens	0	0	0	0	0	0	0	0	0	0	0	0	0	0	0	0	0	0	0	0	0	0	0	0	0	0	0	0	0	0	0	0	0	0	0	0	0	0	0	0	0	0	0	0	0	0	0	0	0
k_Bacteria|p_Pseudomonadota|c_Gammaproteobacteria|o_Pseudomonadales|f_Pseudomonadaceae|g_Pseudomonas|s_Pseudomonas.mandelii	0	0	0	0	0	0	0	0	0	0	0	0	0	0	0	0	0	0	145	1140	0	0	0	0	0	0	0	0	0	0	0	0	0	0	0	0	0	0	0	0	0	0	0	0	0	0	0	0	0
k_Eukaryota|p_Ascomycota|c_Eurotiomycetes|o_Eurotiales|f_Aspergillaceae|g_Aspergillus|s_Aspergillus.sydowii	0	0	0	2	0	0	0	0	0	0	0	2	0	4	0	0	0	12	0	274	0	0	0	0	0	0	0	0	0	0	0	0	0	0	0	2	0	10	0	22	0	204	7	0	0	24	0	0	0
k_Bacteria|p_Actinomycetota|c_Actinomycetes|o_Mycobacteriales|f_Mycobacteriaceae|g_Mycolicibacterium|s_Mycolicibacterium.tusciae	0	0	0	0	0	0	0	0	0	0	0	0	0	0	0	0	0	0	0	0	0	0	0	0	0	0	0	0	0	0	0	0	0	0	0	0	0	0	0	0	0	0	0	0	0	2	0	0	0
k_Bacteria|p_Bacteroidota|c_Bacteroidia|o_Bacteroidales|f_Prevotellaceae|g_Alloprevotella|s_Alloprevotella.tannerae	0	0	0	0	1591	0	0	0	663	0	0	0	0	0	0	0	53	0	0	0	0	0	120	0	13	0	3825	0	0	0	0	0	10089	0	0	0	0	0	0	0	0	0	0	0	0	0	0	0	0
k_Bacteria|p_Campylobacterota|c_Epsilonproteobacteria|o_Campylobacterales|f_Campylobacteraceae|g_Campylobacter|s_Campylobacter.hominis	0	0	0	0	0	0	0	0	2	0	0	0	0	0	0	0	0	0	0	0	0	0	0	0	0	0	0	0	0	0	0	0	0	0	0	0	0	0	0	0	0	0	0	0	0	0	0	0	0
k_Bacteria|p_Pseudomonadota|c_Gammaproteobacteria|o_Pseudomonadales|f_Pseudomonadaceae|g_Pseudomonas|s_Pseudomonas.rhodesiae	0	0	0	0	0	0	0	0	0	0	0	0	0	0	0	0	0	0	73	478	0	0	0	0	0	0	0	0	0	0	0	0	0	0	0	0	0	0	0	0	0	0	0	0	0	0	0	0	0
k_Bacteria|p_Pseudomonadota|c_Gammaproteobacteria|o_Pseudomonadales|f_Pseudomonadaceae|g_Pseudomonas|s_Pseudomonas.veronii	0	0	0	0	0	0	0	0	0	0	0	0	0	0	0	0	0	0	232	1865	0	0	0	0	0	0	0	0	0	0	0	0	0	0	0	0	0	0	0	0	0	0	0	0	0	0	0	0	0
k_Eukaryota|p_Basidiomycota|c_Malasseziomycetes|o_Malasseziales|f_Malasseziaceae|g_Malassezia|s_Malassezia.globosa	0	0	0	0	0	0	0	0	0	0	0	0	0	0	0	11	0	57	0	95	0	0	0	0	0	18	0	3	0	0	0	0	0	0	0	0	0	0	0	0	0	0	0	0	0	0	0	0	0
k_Eukaryota|p_Basidiomycota|c_Malasseziomycetes|o_Malasseziales|f_Malasseziaceae|g_Malassezia|s_Malassezia.restricta	0	0	0	0	0	0	0	0	0	0	0	0	0	0	6	17	0	269	0	280	0	0	0	0	0	40	0	5	0	0	0	0	0	0	0	0	0	0	0	0	3	0	0	0	0	0	0	0	0
k_Bacteria|p_Bacteroidota|c_Flavobacteriia|o_Flavobacteriales|f_Flavobacteriaceae|g_Myroides|s_Myroides.odoratimimus	0	0	0	0	0	0	0	0	0	0	0	0	0	0	0	0	0	0	0	0	0	0	0	0	0	0	0	0	0	0	0	0	0	0	0	0	0	0	0	2	0	0	0	0	0	0	0	0	0
k_Bacteria|p_Actinomycetota|c_Actinomycetes|o_Mycobacteriales|f_Mycobacteriaceae|g_Mycobacterium|s_NA	0	0	0	0	0	0	1	0	0	0	0	0	0	0	0	1	0	6	0	0	0	0	0	0	0	0	0	0	0	0	0	0	0	0	0	0	0	0	0	0	4	0	0	0	0	0	0	0	0
k_Bacteria|p_Pseudomonadota|c_Gammaproteobacteria|o_Pseudomonadales|f_Pseudomonadaceae|g_Pseudomonas|s_Pseudomonas.mosselii	0	0	0	0	0	0	0	0	0	0	0	43	4	0	0	0	0	0	0	0	0	0	0	0	0	0	0	0	0	0	0	0	0	0	0	0	0	0	0	0	0	0	0	0	0	0	0	0	0
k_Bacteria|p_Actinomycetota|c_Actinomycetes|o_Actinomycetales|f_Actinomycetaceae|g_Fannyhessea|s_Fannyhessea.vaginae	0	0	0	0	0	0	0	0	0	0	0	0	0	0	0	0	0	0	0	0	0	0	0	0	0	0	0	0	0	0	0	0	0	0	0	0	0	0	0	0	0	0	0	4	0	0	0	0	0
k_Bacteria|p_Pseudomonadota|c_Betaproteobacteria|o_Burkholderiales|f_Burkholderiaceae|g_Cupriavidus|s_Cupriavidus.gilardii	0	0	0	0	0	0	0	0	0	0	0	23	4	0	0	0	0	0	0	0	0	0	0	0	0	0	0	0	0	0	0	0	0	0	0	7	0	0	0	0	0	0	0	0	0	0	0	0	0
k_Bacteria|p_Pseudomonadota|c_Betaproteobacteria|o_Burkholderiales|f_Burkholderiaceae|g_Cupriavidus|s_Cupriavidus.pauculus	0	0	0	0	0	0	0	0	0	0	0	0	0	0	0	0	0	0	0	7	0	0	0	0	0	0	0	0	0	0	0	0	0	0	0	0	0	0	0	0	0	0	0	0	0	2	0	0	0
k_Bacteria|p_Pseudomonadota|c_Gammaproteobacteria|o_Enterobacterales|f_Yersiniaceae|g_Serratia|s_Serratia.grimesii	0	0	2	19	7	0	0	2	0	0	0	12	0	0	0	0	0	0	0	5	0	0	0	0	0	0	0	0	0	0	0	0	0	0	0	0	0	0	0	0	0	0	0	0	0	0	0	0	0
k_Bacteria|p_Actinomycetota|c_Actinomycetes|o_Mycobacteriales|f_Mycobacteriaceae|g_Mycobacteroides|s_Mycobacteroides.immunogenum	0	0	0	0	0	0	0	0	0	0	0	0	0	0	0	0	0	0	0	0	0	0	0	0	0	0	0	0	0	0	0	0	0	0	0	5	0	0	0	2	0	5	0	0	0	0	0	0	0
k_Bacteria|p_Chlamydiota|c_Chlamydiia|o_Chlamydiales|f_Chlamydiaceae|g_Chlamydia|s_Chlamydia.abortus	0	0	0	0	0	0	0	0	0	0	0	0	0	0	0	0	0	0	0	0	0	0	0	0	0	0	0	0	0	0	0	0	0	0	0	0	0	0	0	0	0	0	0	0	0	3	0	0	0
k_Bacteria|p_Pseudomonadota|c_Gammaproteobacteria|o_Enterobacterales|f_Enterobacteriaceae|g_Leclercia|s_Leclercia.adecarboxylata	0	0	0	0	0	0	0	0	0	0	0	0	0	0	0	0	0	5	0	4	0	0	0	0	0	0	0	0	0	0	0	0	0	0	0	5	0	0	0	0	0	0	0	0	0	0	0	0	0
k_Bacteria|p_Bacillota|c_Clostridia|o_Eubacteriales|f_Clostridiaceae|g_Clostridium|s_Clostridium.haemolyticum	0	0	0	0	0	0	0	0	0	0	0	0	0	0	0	0	0	0	0	0	0	0	0	0	0	0	0	0	0	0	0	0	0	0	0	0	0	0	0	2	0	0	0	0	0	2	0	0	0
k_Bacteria|p_Bacillota|c_Bacilli|o_Bacillales|f_NA|g_Gemella|s_Gemella.sanguinis	0	17	0	0	0	0	0	0	0	22	0	0	0	1807	0	0	0	0	0	0	17	0	104	0	0	0	0	0	0	0	433	0	0	0	0	0	0	0	0	15351	0	0	0	0	0	0	0	0	6
k_Bacteria|p_Actinomycetota|c_Actinomycetes|o_Mycobacteriales|f_Gordoniaceae|g_Gordonia|s_Gordonia.polyisoprenivorans	0	0	0	0	0	0	0	0	0	0	0	0	0	0	0	0	0	0	0	2	0	0	0	0	0	0	0	0	0	0	0	0	0	0	0	0	0	0	0	0	0	0	0	0	0	0	0	0	0
k_Bacteria|p_Pseudomonadota|c_Betaproteobacteria|o_Burkholderiales|f_Alcaligenaceae|g_Achromobacter|s_Achromobacter.xylosoxidans	0	0	0	0	0	0	0	0	0	0	0	0	0	0	0	0	0	2	0	2	0	0	0	0	101	0	0	0	0	0	0	0	0	0	0	0	0	0	0	0	0	0	0	0	0	0	0	0	0
k_Bacteria|p_Bacillota|c_Bacilli|o_Bacillales|f_Bacillaceae|g_Bacillus|s_NA	0	0	0	0	0	0	0	0	0	0	0	4	0	2	2	0	0	9	0	0	0	0	0	0	0	0	0	0	0	0	0	2	0	0	0	0	0	0	0	6	0	0	0	0	0	83	0	0	2
k_Bacteria|p_Pseudomonadota|c_Betaproteobacteria|o_Burkholderiales|f_Burkholderiaceae|g_Burkholderia|s_NA	0	0	0	12	0	0	0	2	10	0	0	136	95	0	0	0	0	24	14	141	3	0	0	0	3	2	3	0	0	0	0	4	0	2	0	280	0	0	0	0	0	2	0	0	0	2	0	0	0
k_Eukaryota|p_Zoopagomycota|c_Entomophthoromycetes|o_Entomophthorales|f_Ancylistaceae|g_Conidiobolus|s_Conidiobolus.incongruus	0	0	0	0	0	0	0	0	0	0	0	0	0	0	0	0	0	0	3	0	0	0	2	0	2	0	2	2	0	10	3	0	0	0	0	0	0	5	3	0	0	0	0	2	0	21	0	2	0
k_Eukaryota|p_Mucoromycota|c_Mucoromycetes|o_Mucorales|f_Cunninghamellaceae|g_Cunninghamella|s_Cunninghamella.bertholletiae	0	0	0	0	0	0	0	0	0	0	0	0	0	0	0	0	0	0	0	0	0	0	0	0	0	0	0	0	0	0	4	0	0	0	0	0	0	0	0	0	0	0	0	0	0	0	0	0	0
k_Eukaryota|p_Ascomycota|c_Dothideomycetes|o_Cladosporiales|f_Cladosporiaceae|g_Cladosporium|s_Cladosporium.sphaerospermum	0	0	0	3	0	0	0	0	2	0	0	11	2	0	0	0	0	16	0	6	0	0	0	0	0	0	0	0	0	0	0	0	0	0	0	2	2	0	0	0	0	3	0	0	0	6	0	0	3
k_Bacteria|p_Pseudomonadota|c_Betaproteobacteria|o_Burkholderiales|f_Burkholderiaceae|g_Pandoraea|s_Pandoraea.norimbergensis	0	0	0	7	0	0	0	0	0	0	0	30	0	0	0	0	0	0	0	0	0	0	0	0	0	0	0	0	0	0	0	0	0	0	0	0	0	0	0	0	0	2	0	0	0	0	0	0	0
k_Bacteria|p_Bacillota|c_Bacilli|o_Lactobacillales|f_Lactobacillaceae|g_Limosilactobacillus|s_Limosilactobacillus.mucosae	0	0	0	0	0	0	0	0	0	0	0	0	0	0	0	0	0	0	0	0	0	0	0	0	0	0	0	0	0	0	0	0	0	0	0	0	0	0	0	0	0	0	0	0	0	0	0	4	0
k_Eukaryota|p_Platyhelminthes|c_Cestoda|o_Cyclophyllidea|f_Hymenolepididae|g_Rodentolepis|s_Rodentolepis.nana	0	0	0	0	0	0	0	0	0	0	0	0	0	0	0	0	0	0	0	0	0	0	0	0	0	0	0	0	0	5	0	0	0	0	0	0	0	0	0	0	0	0	0	0	0	8	0	0	0
k_Bacteria|p_Pseudomonadota|c_Betaproteobacteria|o_Burkholderiales|f_Burkholderiaceae|g_Ralstonia|s_Ralstonia.mannitolilytica	0	0	0	0	0	0	0	0	0	0	0	0	0	0	0	0	0	10	3	5	0	0	0	0	0	0	0	0	0	0	0	0	0	0	0	8	0	0	0	0	0	0	0	0	0	0	0	0	0
k_Bacteria|p_Pseudomonadota|c_Gammaproteobacteria|o_Moraxellales|f_Moraxellaceae|g_Acinetobacter|s_Acinetobacter.bereziniae	0	0	0	0	0	0	0	0	0	0	0	0	0	0	0	0	0	2	0	0	0	0	0	0	0	0	0	0	0	0	0	0	0	0	0	0	0	0	0	0	0	0	0	0	0	50	0	0	3
k_Bacteria|p_Pseudomonadota|c_Gammaproteobacteria|o_Moraxellales|f_Moraxellaceae|g_Acinetobacter|s_Acinetobacter.guillouiae	0	0	0	0	0	0	0	0	0	0	0	0	0	0	3	0	0	0	0	0	0	0	0	0	0	0	0	0	0	0	0	0	0	0	0	0	0	0	0	0	0	0	0	0	0	217	0	0	0
k_Eukaryota|p_Ascomycota|c_Leotiomycetes|o_Helotiales|f_Sclerotiniaceae|g_Sclerotinia|s_Sclerotinia.glacialis	0	0	0	0	0	0	0	0	0	0	0	0	0	0	0	0	0	0	0	0	0	0	0	0	0	0	0	2	0	0	0	0	0	0	0	0	0	0	0	0	0	0	0	0	0	0	0	0	0
k_Bacteria|p_Pseudomonadota|c_Gammaproteobacteria|o_Moraxellales|f_Moraxellaceae|g_Acinetobacter|s_Acinetobacter.schindleri	0	0	0	2	0	0	0	0	0	0	0	4	2	0	0	0	0	9	0	0	0	0	0	0	0	0	0	0	0	0	0	0	0	0	0	3	0	0	0	12	0	0	0	0	0	0	0	0	0
k_Bacteria|p_Pseudomonadota|c_Alphaproteobacteria|o_Rickettsiales|f_Rickettsiaceae|g_Rickettsia|s_NA	0	0	0	0	0	0	0	0	0	0	0	3	0	0	0	0	0	0	0	0	0	0	0	0	0	0	0	0	0	0	0	0	0	0	0	0	0	0	0	0	0	0	0	0	0	2	0	0	0
k_Bacteria|p_Bacillota|c_Clostridia|o_Eubacteriales|f_Eubacteriales.Family.XIII..Incertae.Sedis|g_Mogibacterium|s_Mogibacterium.diversum	0	0	0	127	0	0	0	0	0	0	0	0	0	0	0	0	0	0	0	0	0	0	0	0	0	0	0	0	0	0	0	0	0	0	0	0	0	0	0	0	0	0	0	0	0	0	0	0	0
k_Eukaryota|p_Ascomycota|c_Sordariomycetes|o_Hypocreales|f_Nectriaceae|g_Fusarium|s_Fusarium.verticillioides	0	0	0	0	0	0	0	0	0	0	0	0	0	0	0	0	0	0	0	0	0	0	0	0	0	0	0	0	0	0	0	0	0	0	0	0	0	0	0	0	0	0	0	0	0	0	0	0	0
k_Bacteria|p_Pseudomonadota|c_Betaproteobacteria|o_Burkholderiales|f_Comamonadaceae|g_Comamonas|s_Comamonas.denitrificans	0	0	0	0	0	0	0	0	0	0	0	0	0	0	0	0	0	1415	212	0	14	0	0	0	0	0	0	0	0	0	0	0	0	0	0	0	0	0	0	0	0	0	0	0	0	0	0	0	0
k_Bacteria|p_Actinomycetota|c_Actinomycetes|o_Mycobacteriales|f_Mycobacteriaceae|g_Mycobacterium|s_NA	0	0	0	0	0	0	0	0	0	0	923	0	0	0	0	0	0	6	0	0	0	0	0	0	0	0	0	0	0	0	0	0	0	0	0	0	0	0	0	0	0	0	0	0	0	0	0	0	0
k_Bacteria|p_Pseudomonadota|c_Alphaproteobacteria|o_Hyphomicrobiales|f_Stappiaceae|g_Pannonibacter|s_Pannonibacter.phragmitetus	0	0	0	0	0	0	0	0	0	0	0	0	0	0	0	0	0	4	0	3	0	0	0	0	0	0	0	0	0	0	0	0	0	0	0	10	0	0	0	0	0	0	0	0	0	0	0	0	0
k_Eukaryota|p_Ascomycota|c_Eurotiomycetes|o_Onygenales|f_NA|g_Paracoccidioides|s_Paracoccidioides.brasiliensis	0	0	0	0	0	0	2	0	0	0	0	0	0	0	0	0	0	0	0	0	0	0	0	0	0	0	0	0	0	2	0	0	0	0	0	0	0	0	0	0	0	0	0	0	0	2	0	0	0
k_Bacteria|p_Actinomycetota|c_Actinomycetes|o_Mycobacteriales|f_Mycobacteriaceae|g_Mycolicibacterium|s_Mycolicibacterium.doricum	0	0	0	0	0	0	0	0	0	0	0	0	0	0	0	0	0	12	0	0	0	0	0	0	0	0	0	0	0	0	0	0	0	0	0	0	0	0	0	0	0	0	0	0	0	0	0	0	0
k_Bacteria|p_Actinomycetota|c_Coriobacteriia|o_Coriobacteriales|f_Atopobiaceae|g_Olsenella|s_Olsenella.uli	0	0	0	0	0	0	0	0	0	0	0	0	0	0	0	0	0	0	0	0	0	0	0	0	0	0	0	0	0	0	0	0	0	0	0	0	0	0	0	0	0	0	0	0	0	0	0	0	0
k_Bacteria|p_Actinomycetota|c_Actinomycetes|o_Mycobacteriales|f_Nocardiaceae|g_Nocardia|s_Nocardia.cyriacigeorgica	0	0	0	0	0	0	0	0	0	0	0	0	0	0	0	0	0	0	0	0	0	0	0	0	0	0	0	0	0	0	0	0	0	0	0	0	0	0	0	0	0	0	0	0	0	0	0	0	0
k_Bacteria|p_Bacillota|c_Bacilli|o_Lactobacillales|f_Carnobacteriaceae|g_Granulicatella|s_Granulicatella.elegans	0	0	65	0	0	0	11	0	0	0	0	198	0	0	0	0	0	0	0	0	0	0	0	0	0	0	0	0	0	0	0	0	0	0	0	0	0	0	0	0	0	0	0	0	0	0	0	0	0
k_Bacteria|p_Actinomycetota|c_Actinomycetes|o_Micrococcales|f_Kytococcaceae|g_Kytococcus|s_Kytococcus.schroeteri	0	0	0	0	0	0	0	0	0	0	0	0	2	0	0	0	0	2	0	2	0	0	0	0	0	0	0	0	0	0	0	0	0	0	0	0	0	0	0	0	0	0	0	0	0	0	0	0	0
k_Bacteria|p_Actinomycetota|c_Actinomycetes|o_Micrococcales|f_Microbacteriaceae|g_Leifsonia|s_Leifsonia.aquatica	0	0	0	0	0	0	0	0	0	0	0	0	0	0	0	0	0	0	0	0	0	0	0	0	0	0	0	0	0	0	0	0	0	0	0	0	0	0	0	0	0	0	0	0	0	0	0	0	0
k_Bacteria|p_Fusobacteriota|c_Fusobacteriia|o_Fusobacteriales|f_Leptotrichiaceae|g_Leptotrichia|s_Leptotrichia.wadei	50	0	0	0	0	0	0	0	0	0	0	0	0	338	0	0	0	0	0	0	0	0	0	0	0	0	0	0	0	0	225	0	3564	0	0	0	0	0	289	28783	0	2407	52	0	133	0	0	0	0
k_Bacteria|p_Pseudomonadota|c_Gammaproteobacteria|o_Enterobacterales|f_Enterobacteriaceae|g_Cedecea|s_Cedecea.neteri	0	0	0	0	0	0	0	0	0	0	0	0	0	2	0	0	0	5	0	0	0	0	0	0	0	0	0	0	0	0	0	0	0	0	0	0	0	0	0	0	0	0	0	0	0	0	0	0	0
k_Bacteria|p_Pseudomonadota|c_Gammaproteobacteria|o_Enterobacterales|f_Enterobacteriaceae|g_Yokenella|s_Yokenella.regensburgei	0	0	0	0	0	0	0	0	0	0	0	2	0	0	0	0	0	0	0	0	0	0	0	0	0	0	0	0	0	0	0	0	0	0	0	0	0	0	0	0	0	0	0	0	0	0	0	0	0
k_Bacteria|p_Actinomycetota|c_Actinomycetes|o_Mycobacteriales|f_Corynebacteriaceae|g_Corynebacterium|s_Corynebacterium.singulare	0	0	0	0	0	0	0	0	0	0	0	0	0	0	0	0	0	0	0	0	0	0	0	0	0	33	0	7	0	0	0	0	0	0	0	0	0	0	0	0	0	0	0	0	0	0	0	0	0
k_Bacteria|p_Pseudomonadota|c_Alphaproteobacteria|o_Rhodospirillales|f_Rhodospirillaceae|g_Inquilinus|s_Inquilinus.limosus	0	0	0	0	0	0	0	0	0	0	0	0	0	0	0	0	0	0	0	0	0	0	0	0	0	0	0	0	0	0	0	0	0	0	0	5	0	0	0	0	0	0	0	0	0	0	0	0	0
k_Bacteria|p_Actinomycetota|c_Actinomycetes|o_Micrococcales|f_Micrococcaceae|g_Rothia|s_Rothia.aeria	0	0	0	0	0	3	0	0	0	66	4	0	0	0	0	12	0	0	0	0	3	0	0	5	0	0	0	0	0	7	2	0	0	0	0	0	0	0	2	0	0	0	0	0	0	2	0	0	0
k_Bacteria|p_Bacillota|c_Bacilli|o_Lactobacillales|f_Aerococcaceae|g_Facklamia|s_Facklamia.hominis	0	0	0	0	0	0	0	0	0	0	0	0	0	0	0	0	0	0	0	6	0	0	0	0	0	0	0	0	0	0	0	0	0	0	0	0	0	0	0	0	0	0	0	0	0	11	0	0	0
k_Bacteria|p_Actinomycetota|c_Actinomycetes|o_Actinomycetales|f_Actinomycetaceae|g_Schaalia|s_Schaalia.cardiffensis	0	0	0	0	0	0	0	0	0	0	0	0	0	0	0	0	0	0	0	0	0	0	0	0	0	0	0	0	0	0	0	0	0	0	0	0	0	0	0	0	0	0	0	0	0	0	0	0	0
k_Bacteria|p_Pseudomonadota|c_Gammaproteobacteria|o_Enterobacterales|f_Erwiniaceae|g_Erwinia|s_Erwinia.billingiae	0	0	0	0	0	0	0	0	0	0	0	0	0	0	0	0	0	5	0	0	0	0	0	0	0	0	0	0	0	0	0	0	0	0	0	3	0	0	0	0	0	0	0	0	0	0	0	0	0
k_Bacteria|p_Actinomycetota|c_Actinomycetes|o_Actinomycetales|f_Actinomycetaceae|g_Varibaculum|s_Varibaculum.cambriense	0	0	0	0	0	0	0	0	0	0	0	0	0	0	0	0	0	0	0	2	0	0	0	0	0	0	0	0	0	0	0	0	0	0	0	0	0	0	0	0	0	0	0	0	0	0	0	0	0
k_Bacteria|p_Fusobacteriota|c_Fusobacteriia|o_Fusobacteriales|f_Leptotrichiaceae|g_Sneathia|s_Sneathia.vaginalis	0	0	0	0	0	0	0	7	0	0	0	0	0	0	0	0	0	0	0	0	0	0	0	0	0	0	0	0	0	0	0	0	0	0	0	0	0	0	0	19	0	335	0	0	0	0	0	0	0
k_Bacteria|p_Bacillota|c_Negativicutes|o_Veillonellales|f_Veillonellaceae|g_Megasphaera|s_Megasphaera.micronuciformis	0	0	0	0	0	0	0	63	0	0	0	0	0	0	0	0	28	0	90	0	0	0	160	0	0	0	2364	0	0	0	0	5343	0	0	0	0	0	3	0	0	0	0	84	0	486	0	0	0	794
k_Bacteria|p_Pseudomonadota|c_Betaproteobacteria|o_Burkholderiales|f_Burkholderiaceae|g_Ralstonia|s_Ralstonia.insidiosa	0	0	0	0	0	0	0	0	0	0	0	0	0	0	0	0	0	1150	0	1020	0	0	0	0	17	68	0	7	57	0	0	0	0	20	24	0	0	0	0	0	0	0	0	0	0	0	0	0	0
k_Bacteria|p_Pseudomonadota|c_Gammaproteobacteria|o_Pseudomonadales|f_Pseudomonadaceae|g_Pseudomonas|s_Pseudomonas.palleroniana	0	0	0	0	0	0	0	0	0	0	0	0	0	0	0	0	0	0	0	335	0	0	0	0	0	0	0	0	0	0	0	0	0	0	0	0	0	0	0	0	0	0	0	0	0	0	0	0	0
k_Bacteria|p_Pseudomonadota|c_Alphaproteobacteria|o_Rhodobacterales|f_Paracoccaceae|g_Haematobacter|s_Haematobacter.massiliensis	0	0	0	0	0	0	0	0	0	0	0	0	0	0	0	0	0	2	0	3	0	0	0	0	0	0	0	0	0	0	0	0	0	0	0	0	0	0	0	0	0	0	0	0	0	0	0	0	0
k_Eukaryota|p_Ascomycota|c_Eurotiomycetes|o_Onygenales|f_Onygenaceae|g_Coccidioides|s_Coccidioides.posadasii	0	0	0	0	0	0	0	0	0	0	0	0	0	0	0	0	0	0	0	0	0	0	0	0	0	0	0	0	0	2	0	0	0	0	0	0	0	0	0	0	0	0	0	0	0	0	0	0	0
k_Bacteria|p_Pseudomonadota|c_Alphaproteobacteria|o_Rhodospirillales|f_Acetobacteraceae|g_Roseomonas|s_Roseomonas.cervicalis	0	0	0	0	0	0	0	0	0	0	0	0	0	0	0	0	0	3	0	0	0	0	0	0	0	0	0	0	0	0	0	0	0	0	0	3	0	0	0	0	0	0	0	0	0	0	0	0	0
k_Bacteria|p_Pseudomonadota|c_Alphaproteobacteria|o_Rhodospirillales|f_Acetobacteraceae|g_Roseomonas|s_Roseomonas.mucosa	0	0	0	0	0	0	0	0	0	0	0	0	0	0	0	0	0	19	0	3	0	0	0	0	0	0	0	0	0	0	0	0	0	0	0	248	0	0	0	0	0	2	0	0	0	10	0	0	3
k_Bacteria|p_Actinomycetota|c_Actinomycetes|o_Mycobacteriales|f_Nocardiaceae|g_Nocardia|s_Nocardia.puris	0	0	0	0	0	0	0	0	0	0	0	0	0	0	0	0	0	0	0	0	0	0	0	0	0	0	0	0	0	0	0	0	0	0	0	0	0	0	0	0	0	0	0	0	0	0	0	0	0
k_Eukaryota|p_Ascomycota|c_Eurotiomycetes|o_Chaetothyriales|f_Herpotrichiellaceae|g_Exophiala|s_Exophiala.oligosperma	0	0	0	0	0	0	0	0	0	0	0	0	0	0	0	0	0	0	0	0	0	0	0	0	0	0	0	0	0	0	0	0	0	0	0	0	0	0	0	0	0	0	0	0	0	0	0	0	0
k_Bacteria|p_Actinomycetota|c_Actinomycetes|o_Bifidobacteriales|f_Bifidobacteriaceae|g_Bifidobacterium|s_Bifidobacterium.longum	0	0	0	0	0	0	0	0	0	0	0	0	0	0	0	0	0	0	0	0	0	0	0	0	0	0	0	0	0	0	0	0	0	0	0	0	0	0	0	0	0	0	0	0	0	0	0	0	0
k_Bacteria|p_Bacillota|c_Negativicutes|o_Veillonellales|f_Veillonellaceae|g_Dialister|s_Dialister.invisus	0	0	0	0	0	0	0	0	6	0	0	0	0	0	0	0	0	0	0	0	0	0	0	0	0	0	0	0	0	0	0	0	0	0	0	0	0	0	0	0	0	0	0	0	0	0	0	0	0
k_Bacteria|p_Actinomycetota|c_Actinomycetes|o_Mycobacteriales|f_Mycobacteriaceae|g_Mycolicibacterium|s_Mycolicibacterium.canariasense	0	0	0	0	0	0	0	0	0	0	0	0	0	0	0	0	0	0	0	0	0	0	0	0	0	0	0	0	0	0	0	0	0	0	0	0	0	0	0	0	0	2	0	0	0	2	0	0	0
k_Bacteria|p_Bacteroidota|c_Bacteroidia|o_Bacteroidales|f_Prevotellaceae|g_Prevotella|s_Prevotella.salivae	0	0	0	0	0	0	0	0	0	0	0	0	0	0	0	30	0	0	0	0	0	0	0	0	0	0	0	0	0	0	0	14937	0	0	26	0	0	8	0	0	0	0	0	0	0	0	0	0	1356
k_Bacteria|p_Actinomycetota|c_Coriobacteriia|o_Eggerthellales|f_Eggerthellaceae|g_Paraeggerthella|s_Paraeggerthella.hongkongensis	0	0	0	0	0	0	0	0	0	0	0	0	0	0	0	0	0	0	0	0	0	0	0	0	0	0	0	0	0	0	0	0	0	0	0	0	0	0	0	0	0	0	0	0	0	0	0	0	0
k_Eukaryota|p_Ascomycota|c_Sordariomycetes|o_Hypocreales|f_Nectriaceae|g_Fusarium|s_NA	0	0	0	0	0	0	0	0	0	0	2	0	0	0	0	0	0	2	0	0	0	0	0	0	0	0	0	2	0	3	0	0	0	0	0	2	0	0	2	0	0	0	0	0	0	5	0	0	0
k_Bacteria|p_Bacteroidota|c_Bacteroidia|o_Bacteroidales|f_Prevotellaceae|g_Hallella|s_Hallella.bergensis	0	0	0	0	0	0	0	0	0	0	0	0	0	0	0	0	0	0	0	0	0	0	0	0	0	0	0	2	0	0	0	0	0	0	0	0	0	0	0	0	0	0	0	0	0	0	0	0	0
k_Bacteria|p_Pseudomonadota|c_Gammaproteobacteria|o_Enterobacterales|f_Enterobacteriaceae|g_Klebsiella|s_Klebsiella.variicola	2	0	0	0	0	0	0	2	0	0	0	0	0	0	0	0	0	0	0	0	0	0	0	0	0	0	0	0	0	0	2	0	0	0	0	0	0	0	0	0	0	0	0	0	0	0	0	0	0
k_Bacteria|p_Pseudomonadota|c_Gammaproteobacteria|o_Pasteurellales|f_Pasteurellaceae|g_Haemophilus|s_Haemophilus.pittmaniae	0	0	8	0	0	0	0	0	0	0	0	0	0	0	0	0	0	0	0	0	0	0	0	0	0	0	2	0	0	0	0	0	2	0	0	0	18	0	0	0	0	0	0	0	0	0	0	0	0
k_Bacteria|p_Actinomycetota|c_Actinomycetes|o_Mycobacteriales|f_Nocardiaceae|g_Nocardia|s_Nocardia.thailandica	0	0	0	0	0	0	0	0	0	0	0	0	0	0	0	0	0	0	0	0	0	0	0	0	0	0	0	0	0	0	0	0	0	0	0	0	0	0	0	0	0	0	0	0	0	0	0	0	0
k_Bacteria|p_Pseudomonadota|c_Alphaproteobacteria|o_Rhodospirillales|f_Acetobacteraceae|g_Roseomonas|s_Roseomonas.gilardii	0	0	0	0	0	0	0	0	0	0	0	0	0	0	0	0	0	9	0	2	0	0	0	0	0	0	0	0	0	0	0	0	0	0	0	6	0	0	0	0	0	0	0	0	0	0	0	0	0
k_Bacteria|p_Bacillota|c_Bacilli|o_Lactobacillales|f_Streptococcaceae|g_Streptococcus|s_Streptococcus.pseudopneumoniae	0	0	0	0	0	0	0	14	0	0	0	0	0	0	0	0	0	0	0	0	0	0	0	0	0	0	0	0	68	0	0	0	0	0	0	0	0	0	0	0	0	0	0	0	0	0	0	0	0
k_Bacteria|p_Actinomycetota|c_Actinomycetes|o_Mycobacteriales|f_Corynebacteriaceae|g_Corynebacterium|s_Corynebacterium.resistens	0	0	0	0	0	0	0	0	0	0	0	0	0	0	0	0	0	0	0	0	0	0	0	0	0	0	0	0	0	0	0	0	0	0	0	0	0	0	0	0	0	0	0	0	0	0	0	0	0
k_Bacteria|p_Actinomycetota|c_Actinomycetes|o_Actinomycetales|f_Actinomycetaceae|g_Actinomyces|s_Actinomyces.dentalis	0	0	0	0	0	0	0	0	0	0	0	0	0	0	0	0	0	0	0	0	0	0	0	0	0	0	0	0	0	0	0	0	0	0	0	0	0	0	0	0	0	0	0	0	0	0	0	0	0
k_Bacteria|p_Actinomycetota|c_Actinomycetes|o_Micrococcales|f_Microbacteriaceae|g_Microbacterium|s_Microbacterium.oleivorans	0	0	0	0	0	0	0	0	0	0	0	0	0	0	0	0	0	2	0	2	0	0	0	0	0	0	0	0	0	0	0	0	0	0	0	0	0	0	0	0	0	0	0	0	0	0	0	0	0
k_Bacteria|p_Bacteroidota|c_Bacteroidia|o_Bacteroidales|f_Prevotellaceae|g_Prevotella|s_Prevotella.multiformis	0	0	0	0	0	0	0	0	0	0	0	0	0	0	0	0	0	0	0	0	0	0	0	0	0	0	0	0	0	0	0	0	0	0	0	0	0	0	0	0	0	0	0	0	0	0	0	3	0
k_Bacteria|p_Bacillota|c_Clostridia|o_Eubacteriales|f_Oscillospiraceae|g_Flavonifractor|s_Flavonifractor.plautii	0	0	0	4	0	0	0	0	0	0	0	0	0	0	0	0	0	0	0	0	0	0	0	0	0	0	0	0	0	0	0	0	0	0	0	0	0	0	0	0	0	0	0	0	0	0	0	0	0
k_Bacteria|p_Bacteroidota|c_Bacteroidia|o_Bacteroidales|f_Bacteroidaceae|g_Bacteroides|s_Bacteroides.pyogenes	0	0	0	0	2	0	0	0	0	0	0	0	0	0	0	0	0	0	0	0	0	0	0	0	0	0	0	0	0	0	0	0	4	0	0	0	4	0	0	2	0	0	0	0	0	0	0	0	0
k_Eukaryota|p_Ascomycota|c_Sordariomycetes|o_Microascales|f_Microascaceae|g_Scedosporium|s_Scedosporium.aurantiacum	0	0	0	0	0	0	0	0	0	0	0	0	0	0	0	0	0	0	0	0	0	0	0	0	0	0	0	0	0	0	0	0	0	0	0	0	0	0	0	0	0	0	0	0	0	2	0	0	0
k_Bacteria|p_Actinomycetota|c_Actinomycetes|o_Micrococcales|f_Micrococcaceae|g_Nesterenkonia|s_Nesterenkonia.jeotgali	0	0	0	0	0	0	0	0	0	0	0	0	0	0	0	0	0	3	0	3	0	0	0	0	0	0	0	0	0	0	0	0	0	0	0	0	0	0	0	0	0	0	0	0	0	0	0	0	0
k_Eukaryota|p_Nematoda|c_Chromadorea|o_Rhabditida|f_Dracunculidae|g_Dracunculus|s_Dracunculus.medinensis	0	0	0	0	0	0	0	0	0	0	0	0	0	0	0	0	0	0	0	0	0	0	0	0	0	0	0	0	0	0	0	0	0	0	0	0	0	0	0	0	0	0	0	0	0	19	0	0	0
k_Bacteria|p_Actinomycetota|c_Actinomycetes|o_Mycobacteriales|f_Mycobacteriaceae|g_Mycolicibacterium|s_Mycolicibacterium.phocaicum	0	0	0	0	0	0	0	0	0	0	0	0	0	0	0	0	0	0	0	0	0	0	0	0	0	0	0	0	0	0	0	0	0	0	0	0	0	0	0	0	0	0	0	0	0	0	0	0	0
k_Bacteria|p_Pseudomonadota|c_Gammaproteobacteria|o_Pseudomonadales|f_Pseudomonadaceae|g_Pseudomonas|s_Pseudomonas.moraviensis	0	0	0	0	0	0	0	0	0	0	0	0	0	0	0	0	0	0	0	22	0	0	0	0	0	0	0	0	0	0	0	0	0	0	0	5	0	0	0	0	0	0	0	0	0	0	0	0	0
k_Bacteria|p_Pseudomonadota|c_Betaproteobacteria|o_Neisseriales|f_Neisseriaceae|g_Neisseria|s_Neisseria.animaloris	0	0	0	0	0	0	0	0	0	0	0	3	0	0	0	0	0	0	0	0	0	0	0	0	0	0	0	0	0	0	0	0	0	0	0	0	0	0	0	2	0	2	0	0	0	0	0	0	0
k_Bacteria|p_Bacteroidota|c_Flavobacteriia|o_Flavobacteriales|f_Flavobacteriaceae|g_Capnocytophaga|s_Capnocytophaga.leadbetteri	0	0	0	0	0	0	0	0	0	0	0	0	0	0	0	0	0	414	0	0	0	0	0	0	0	0	0	0	0	0	0	0	0	51	0	210	1304	0	0	0	0	0	0	0	0	0	0	0	0
k_Bacteria|p_Bacteroidota|c_Bacteroidia|o_Bacteroidales|f_Tannerellaceae|g_Parabacteroides|s_Parabacteroides.goldsteinii	0	0	0	0	0	0	0	0	0	0	0	2	0	0	0	0	0	0	0	0	0	0	0	0	0	0	0	0	0	0	0	0	0	0	0	0	0	0	0	2	0	0	0	0	0	0	0	0	0
k_Eukaryota|p_Nematoda|c_Chromadorea|o_Strongylida|f_Angiostrongylidae|g_Angiostrongylus|s_Angiostrongylus.costaricensis	0	0	0	0	0	0	0	0	0	0	0	0	0	0	0	0	0	0	0	0	0	0	0	0	0	0	0	0	0	0	0	0	0	0	0	0	0	0	0	0	0	0	0	0	0	8	0	0	0
k_Bacteria|p_Bacillota|c_Clostridia|o_Eubacteriales|f_Peptostreptococcaceae|g_Peptostreptococcus|s_Peptostreptococcus.stomatis	0	0	0	0	0	0	0	10	0	0	0	0	0	0	0	0	0	0	0	0	0	0	0	0	0	0	0	0	0	0	0	0	0	0	0	0	0	0	0	0	0	0	0	0	0	0	0	0	0
k_Bacteria|p_Bacteroidota|c_Flavobacteriia|o_Flavobacteriales|f_Weeksellaceae|g_Empedobacter|s_Empedobacter.falsenii	0	0	0	0	0	0	0	0	0	0	0	2	0	0	0	0	0	0	0	5	0	0	0	0	0	0	0	0	0	0	0	0	0	0	0	2	0	0	0	2	0	0	0	0	0	0	0	0	0
k_Bacteria|p_Pseudomonadota|c_Gammaproteobacteria|o_Enterobacterales|f_Enterobacteriaceae|g_Enterobacter|s_NA	0	0	0	7	0	0	0	2	0	0	0	0	0	0	0	0	0	37	0	2	0	0	0	0	0	0	0	0	0	0	0	0	0	0	0	19	0	0	0	0	0	0	0	0	0	3	0	0	2
k_Bacteria|p_Pseudomonadota|c_Gammaproteobacteria|o_Pseudomonadales|f_Pseudomonadaceae|g_Pseudomonas|s_Pseudomonas.extremaustralis	0	0	0	0	0	0	0	0	0	0	0	0	0	0	0	0	0	0	79	494	0	0	0	0	0	0	0	0	0	0	0	0	0	0	0	0	0	0	0	0	0	0	0	0	0	0	0	0	0
k_Eukaryota|p_Evosea|c_Eumycetozoa|o_Dictyosteliales|f_Dictyosteliaceae|g_Dictyostelium|s_Dictyostelium.capitatum	0	0	0	0	0	0	0	0	0	0	0	0	0	0	0	0	0	0	0	0	0	0	0	0	0	0	0	0	0	0	0	0	0	0	0	10	0	0	0	0	0	0	0	0	0	0	0	0	0
k_Bacteria|p_Pseudomonadota|c_Alphaproteobacteria|o_Rhodospirillales|f_Acetobacteraceae|g_Granulibacter|s_Granulibacter.bethesdensis	0	0	0	0	0	0	0	0	0	0	0	0	0	0	0	0	0	0	0	0	0	0	0	0	0	0	0	0	0	0	0	0	0	0	0	7	0	0	0	0	0	0	0	0	0	0	0	0	0
k_Bacteria|p_Pseudomonadota|c_Gammaproteobacteria|o_Pseudomonadales|f_Pseudomonadaceae|g_Pseudomonas|s_Pseudomonas.protegens	0	0	0	0	0	0	0	0	0	0	0	0	0	0	0	0	0	0	0	38	0	0	0	0	0	0	0	0	0	0	0	0	0	0	0	0	0	0	0	0	0	0	0	0	0	0	0	0	0
k_Bacteria|p_Bacteroidota|c_Bacteroidia|o_Bacteroidales|f_Prevotellaceae|g_Hoylesella|s_Hoylesella.timonensis	0	0	0	0	0	0	0	0	0	0	0	0	0	0	0	0	0	0	0	0	0	0	0	0	0	0	0	2	0	0	0	0	0	0	0	0	0	0	0	0	0	0	0	0	0	0	0	0	0
k_Bacteria|p_Spirochaetota|c_Spirochaetia|o_Spirochaetales|f_Treponemataceae|g_Treponema|s_Treponema.pedis	0	0	2	0	0	0	0	0	0	0	0	0	0	0	0	0	0	0	0	0	0	0	0	0	0	0	0	0	0	0	0	0	2	0	0	0	0	0	0	0	0	0	0	0	0	0	0	0	0
k_Bacteria|p_Bacillota|c_Tissierellia|o_Tissierellales|f_Peptoniphilaceae|g_Peptoniphilus|s_Peptoniphilus.gorbachii	0	0	0	0	0	0	0	0	0	0	0	0	0	0	0	0	0	0	0	0	0	0	0	0	0	0	0	2	0	0	0	0	0	0	0	0	0	0	0	0	0	0	0	0	0	0	0	0	0
k_Bacteria|p_Actinomycetota|c_Actinomycetes|o_Bifidobacteriales|f_Bifidobacteriaceae|g_Alloscardovia|s_Alloscardovia.omnicolens	0	0	0	0	0	0	0	0	0	0	0	0	0	0	0	0	0	0	0	0	0	0	0	0	0	0	0	0	0	0	0	0	0	0	0	0	0	0	0	0	0	0	0	0	0	0	0	0	0
k_Bacteria|p_Pseudomonadota|c_Alphaproteobacteria|o_Hyphomicrobiales|f_Brucellaceae|g_Brucella|s_Brucella.pseudogrignonensis	0	0	0	0	0	0	0	0	0	0	0	0	0	0	0	0	0	4	0	0	0	0	0	0	0	0	0	0	0	0	0	0	0	0	0	6	0	0	0	0	0	0	0	0	0	0	0	0	0
k_Bacteria|p_Bacteroidota|c_Bacteroidia|o_Bacteroidales|f_Prevotellaceae|g_Hoylesella|s_Hoylesella.nanceiensis	0	0	0	0	0	0	0	0	0	0	37	0	0	0	0	0	0	0	0	0	0	0	0	0	25	0	0	0	0	59	0	0	0	0	0	0	0	0	0	0	0	0	0	0	0	0	0	0	0
k_Bacteria|p_Bacteroidota|c_Bacteroidia|o_Bacteroidales|f_Prevotellaceae|g_Prevotella|s_Prevotella.histicola	0	0	0	0	0	0	0	0	0	0	0	0	0	0	0	0	0	0	0	0	0	0	0	43	0	0	4990	0	0	0	0	0	0	0	0	0	0	0	304	0	0	10058	0	0	1905	0	0	0	6712
k_Bacteria|p_Actinomycetota|c_Coriobacteriia|o_Eggerthellales|f_Eggerthellaceae|g_Gordonibacter|s_Gordonibacter.pamelaeae	0	0	0	0	0	0	0	0	0	0	0	0	0	0	0	0	0	0	0	0	0	0	0	0	0	0	0	0	0	0	0	0	0	0	0	0	0	0	0	0	0	0	0	0	0	0	0	0	0
k_Bacteria|p_Pseudomonadota|c_Gammaproteobacteria|o_Enterobacterales|f_Erwiniaceae|g_Pantoea|s_Pantoea.eucrina	0	0	0	0	0	0	0	0	0	0	0	0	0	0	0	0	0	0	0	3	0	0	0	0	0	0	0	0	0	0	0	0	0	0	0	0	0	0	0	0	0	0	0	0	0	0	0	0	0
k_Bacteria|p_Pseudomonadota|c_Gammaproteobacteria|o_Enterobacterales|f_Erwiniaceae|g_Pantoea|s_Pantoea.septica	0	0	0	0	0	0	0	0	0	0	0	0	0	0	0	0	0	0	0	0	0	0	0	0	0	0	0	0	0	0	0	0	0	0	0	2	0	0	0	0	0	0	0	0	0	2	0	0	0
k_Bacteria|p_Pseudomonadota|c_Gammaproteobacteria|o_Moraxellales|f_Moraxellaceae|g_Acinetobacter|s_Acinetobacter.soli	0	0	0	0	0	0	0	0	0	0	0	0	0	0	0	0	0	14	0	11	0	0	0	0	0	0	0	0	0	0	0	0	0	0	0	2	0	0	0	0	0	0	0	0	0	0	0	0	2
k_Bacteria|p_Pseudomonadota|c_Betaproteobacteria|o_Burkholderiales|f_Burkholderiaceae|g_Burkholderia|s_Burkholderia.contaminans	0	0	0	0	0	0	0	0	0	0	0	0	0	0	0	0	0	0	0	0	0	0	0	0	0	0	0	0	0	0	0	0	0	0	0	0	0	0	0	0	0	0	0	0	0	0	0	0	0
k_Eukaryota|p_Ascomycota|c_Saccharomycetes|o_Saccharomycetales|f_Metschnikowiaceae|g_Candida/Metschnikowiaceae|s_[Candida].auris	0	0	0	0	0	0	0	0	0	0	0	0	0	0	0	0	0	4	0	4	0	0	0	0	0	0	0	0	0	0	0	0	0	0	0	0	0	0	0	0	0	0	0	0	0	0	0	0	0
k_Bacteria|p_Pseudomonadota|c_Gammaproteobacteria|o_Oceanospirillales|f_Halomonadaceae|g_Halomonas|s_Halomonas.stevensii	0	0	0	0	0	0	0	0	0	0	0	0	0	0	0	0	0	2	0	0	0	0	0	0	0	0	0	0	0	0	0	0	0	0	0	4	0	0	0	0	0	0	0	0	0	0	0	0	0
k_Bacteria|p_Bacillota|c_Tissierellia|o_Tissierellales|f_Peptoniphilaceae|g_Peptoniphilus|s_Peptoniphilus.duerdenii	0	0	0	0	0	0	0	0	0	0	0	0	0	0	0	0	0	0	0	0	0	0	0	0	0	0	0	0	0	0	0	0	0	0	0	0	0	0	0	5	0	0	0	0	0	9	0	0	0
k_Bacteria|p_Actinomycetota|c_Actinomycetes|o_Actinomycetales|f_Actinomycetaceae|g_Actinomyces|s_Actinomyces.oris	0	0	0	0	0	0	0	0	0	0	0	0	35	0	0	0	0	0	0	0	0	0	0	0	0	0	0	0	0	0	0	0	0	0	0	0	0	0	0	0	0	0	0	0	0	0	0	0	0
k_Eukaryota|p_Ascomycota|c_Sordariomycetes|o_Ophiostomatales|f_Ophiostomataceae|g_Sporothrix|s_Sporothrix.mexicana	0	0	0	0	0	0	0	0	0	0	0	0	0	0	0	0	0	0	0	0	0	0	0	0	0	0	0	0	0	2	2	0	0	0	0	0	0	0	0	0	0	0	0	0	0	0	0	0	0
k_Eukaryota|p_Ascomycota|c_Sordariomycetes|o_Microascales|f_Microascaceae|g_Scedosporium|s_Scedosporium.apiospermum	0	0	0	0	0	0	0	0	0	0	0	0	0	0	0	0	0	0	0	0	0	0	2	0	0	0	0	0	0	0	0	0	0	0	0	0	0	0	2	0	0	0	0	0	0	2	0	0	0
k_Eukaryota|p_Ascomycota|c_Sordariomycetes|o_Microascales|f_Microascaceae|g_Scedosporium|s_Scedosporium.dehoogii	0	0	0	0	0	0	0	0	0	0	0	0	0	0	0	0	0	0	0	0	0	0	0	0	0	0	0	0	0	2	0	0	0	0	0	0	0	0	0	0	0	0	0	0	0	0	0	0	0
k_Bacteria|p_Bacteroidota|c_Bacteroidia|o_Bacteroidales|f_Prevotellaceae|g_Prevotella|s_Prevotella.aurantiaca	0	0	0	919	0	0	0	0	0	0	0	0	0	0	0	0	0	0	0	0	0	0	0	0	0	0	0	0	0	0	0	0	0	0	0	0	0	0	0	0	0	0	0	0	0	0	0	0	0
k_Bacteria|p_Pseudomonadota|c_Betaproteobacteria|o_Neisseriales|f_Neisseriaceae|g_Neisseria|s_Neisseria.wadsworthii	0	0	0	0	0	0	0	0	0	0	0	0	0	0	0	0	0	0	0	0	0	0	0	0	0	0	0	0	0	0	0	0	3	0	0	0	4	0	0	0	0	4	0	0	0	0	0	0	0
k_Bacteria|p_Synergistota|c_Synergistia|o_Synergistales|f_Dethiosulfovibrionaceae|g_Pyramidobacter|s_Pyramidobacter.piscolens	0	0	0	0	0	0	0	0	0	0	0	0	0	0	0	0	0	0	0	0	0	0	0	0	0	0	0	0	0	0	0	0	0	0	0	0	0	0	0	0	0	0	0	0	0	0	0	0	0
k_Bacteria|p_Bacteroidota|c_Flavobacteriia|o_Flavobacteriales|f_Weeksellaceae|g_Chryseobacterium|s_Chryseobacterium.arthrosphaerae	0	0	0	0	0	0	0	0	0	0	0	2	0	0	0	0	0	0	0	0	0	0	0	0	0	0	0	0	0	0	0	0	0	0	0	0	0	0	0	0	0	0	0	0	0	0	0	0	0
k_Bacteria|p_Bacteroidota|c_Bacteroidia|o_Bacteroidales|f_Prevotellaceae|g_Alloprevotella|s_Alloprevotella.rava	0	0	0	0	0	0	0	0	0	0	0	0	0	0	0	0	0	0	0	0	0	0	0	0	0	0	1110	0	0	0	0	0	0	0	0	0	0	0	0	0	0	2974	0	0	0	0	0	0	0
k_Viruses|p_NA|c_NA|o_NA|f_Anelloviridae|g_Alphatorquevirus|s_Alphatorquevirus.homin1	0	0	0	0	0	0	0	0	0	0	0	0	0	0	0	0	0	0	0	0	0	0	0	0	0	0	0	0	0	0	0	0	0	0	0	0	0	0	0	0	0	0	0	0	0	0	0	7	0
k_Viruses|p_NA|c_NA|o_NA|f_Anelloviridae|g_Alphatorquevirus|s_Alphatorquevirus.homin5	0	0	0	0	0	0	0	0	0	0	0	0	0	0	0	0	0	0	0	0	0	0	0	0	0	0	0	0	0	0	0	0	0	0	0	0	0	0	0	0	0	0	0	0	0	0	0	2	0
k_Viruses|p_NA|c_NA|o_NA|f_Anelloviridae|g_Alphatorquevirus|s_Alphatorquevirus.homin10	0	0	0	0	0	0	0	0	0	0	0	0	0	0	0	0	0	0	0	0	0	0	0	0	0	0	0	0	0	0	0	0	0	0	0	0	0	0	0	0	0	0	0	0	0	0	0	0	0
k_Viruses|p_NA|c_NA|o_NA|f_Anelloviridae|g_Alphatorquevirus|s_Torque.teno.virus.12	0	0	0	0	0	0	0	0	0	0	0	0	0	0	0	0	0	0	0	0	0	0	0	0	0	0	0	0	0	0	0	0	0	0	0	0	0	0	0	0	0	0	0	0	0	0	0	0	0
k_Viruses|p_NA|c_NA|o_NA|f_Anelloviridae|g_Alphatorquevirus|s_Alphatorquevirus.homin15	0	0	0	0	0	0	0	0	0	0	0	0	0	0	0	0	0	0	0	0	0	0	0	0	0	0	0	0	0	0	0	0	0	0	0	0	0	0	0	0	0	0	0	0	0	0	0	0	0
k_Viruses|p_NA|c_NA|o_NA|f_Anelloviridae|g_Alphatorquevirus|s_Torque.teno.virus.16	0	0	0	0	0	0	0	0	0	0	0	0	0	0	0	0	0	0	0	0	0	0	0	0	0	0	0	0	0	0	0	0	0	0	0	0	0	0	0	0	0	0	0	0	0	0	0	0	0
k_Viruses|p_NA|c_NA|o_NA|f_Anelloviridae|g_Alphatorquevirus|s_Alphatorquevirus.homin24	0	0	0	0	0	0	0	0	0	0	0	0	0	0	0	0	0	0	0	0	0	0	0	0	0	0	0	0	0	0	0	0	0	0	0	0	0	0	0	0	0	0	0	0	0	0	0	0	0
k_Bacteria|p_Bacteroidota|c_Bacteroidia|o_Bacteroidales|f_Tannerellaceae|g_Tannerella|s_Tannerella.serpentiformis	0	0	0	210	0	0	0	0	0	0	0	0	0	0	0	0	0	0	0	0	0	0	0	0	0	0	0	0	0	0	0	0	0	0	0	0	0	0	0	0	0	0	0	0	0	0	0	0	0
k_Eukaryota|p_Mucoromycota|c_Mucoromycetes|o_Mucorales|f_Mucoraceae|g_Mucor|s_Mucor.irregularis	0	0	0	0	0	0	0	0	0	0	0	0	0	0	0	0	0	0	0	0	0	0	0	0	0	0	0	0	0	0	2	0	0	0	0	0	0	0	0	0	0	0	0	0	0	3	0	0	0
k_Eukaryota|p_Ascomycota|c_Eurotiomycetes|o_Eurotiales|f_Aspergillaceae|g_Aspergillus|s_Aspergillus.fumigatus	0	0	0	3	0	0	17	0	0	0	0	0	0	2	0	0	0	0	0	0	0	0	211	0	0	2	0	0	0	3	0	0	0	0	2728	0	0	0	0	0	0	0	0	2	0	0	0	0	2
k_Bacteria|p_Bacillota|c_Tissierellia|o_Tissierellales|f_Peptoniphilaceae|g_Peptoniphilus|s_Peptoniphilus.coxii	0	0	0	10	0	0	0	0	0	0	0	0	0	0	0	0	0	0	0	0	0	0	0	0	0	0	0	0	0	0	0	0	0	0	0	0	0	0	0	0	0	0	0	0	0	0	0	0	0
k_Bacteria|p_Pseudomonadota|c_Betaproteobacteria|o_Burkholderiales|f_Oxalobacteraceae|g_Herbaspirillum|s_Herbaspirillum.huttiense	0	0	0	0	0	0	0	0	0	0	0	0	63	0	0	0	0	0	0	0	0	2	0	0	0	0	0	0	0	0	0	0	0	0	0	0	0	0	0	0	0	0	0	0	0	0	0	0	0
k_Bacteria|p_Bacillota|c_Clostridia|o_Eubacteriales|f_Oscillospiraceae|g_Mageeibacillus|s_Mageeibacillus.indolicus	0	0	0	0	0	0	0	0	7	0	0	0	0	0	0	0	0	0	0	0	0	0	0	0	0	0	0	0	0	0	0	0	0	0	0	0	0	0	0	0	0	0	0	0	0	0	0	0	0
k_Bacteria|p_Pseudomonadota|c_Gammaproteobacteria|o_Moraxellales|f_Moraxellaceae|g_Acinetobacter|s_NA	0	0	0	5	5	0	4	45	20	0	0	8	3	33	6	3	0	153	0	27	0	13	0	25	0	4	0	0	0	0	0	2	0	0	0	8	0	0	0	20	2	3	0	4	0	18	2	0	8
k_Eukaryota|p_Ascomycota|c_Sordariomycetes|o_Hypocreales|f_Nectriaceae|g_Fusarium|s_Fusarium.proliferatum	0	0	0	0	0	0	0	0	0	0	0	0	0	0	0	0	0	0	0	0	0	0	0	0	0	0	0	0	0	0	0	0	0	0	0	2	0	0	0	0	0	0	0	0	0	0	0	0	0
k_Bacteria|p_Pseudomonadota|c_Gammaproteobacteria|o_Xanthomonadales|f_Xanthomonadaceae|g_Stenotrophomonas|s_NA	0	0	2	28	0	0	0	469	0	0	0	40	13	0	0	0	0	95	2	11	0	0	0	0	0	0	0	0	0	0	0	0	0	0	0	35	0	0	0	0	2	3	2	0	0	7	0	0	2
k_Bacteria|p_Pseudomonadota|c_Gammaproteobacteria|o_Pasteurellales|f_Pasteurellaceae|g_Haemophilus|s_Haemophilus.sputorum	0	0	21	0	0	0	0	0	0	0	0	0	0	0	0	0	0	0	0	0	0	0	0	2	0	0	0	0	0	0	0	0	0	0	0	6	0	0	0	0	0	0	0	0	0	0	0	0	0
k_Bacteria|p_Bacillota|c_Negativicutes|o_Veillonellales|f_Veillonellaceae|g_Veillonella|s_Veillonella.tobetsuensis	0	0	0	434	0	0	0	0	0	0	0	0	0	824	0	0	0	0	0	0	0	0	0	0	0	0	0	0	0	0	0	0	291	0	0	0	0	0	0	0	0	0	0	0	0	69	0	0	0
k_Bacteria|p_Pseudomonadota|c_Gammaproteobacteria|o_Pseudomonadales|f_Pseudomonadaceae|g_Pseudomonas|s_Pseudomonas.ogarae	0	0	0	0	0	0	0	0	0	0	0	0	0	0	0	0	0	0	5	35	0	0	0	0	0	0	0	0	0	0	0	0	0	0	0	0	0	0	0	0	0	0	0	0	0	0	0	0	0
k_Bacteria|p_Bacteroidota|c_Flavobacteriia|o_Flavobacteriales|f_Weeksellaceae|g_Elizabethkingia|s_Elizabethkingia.anophelis	0	0	0	0	0	0	0	0	0	0	0	2	0	0	0	0	0	0	0	0	0	0	0	0	0	0	0	0	0	0	0	0	0	0	0	0	2	0	0	0	0	0	0	0	0	2	0	0	0
k_Bacteria|p_Pseudomonadota|c_Gammaproteobacteria|o_Enterobacterales|f_Enterobacteriaceae|g_Klebsiella|s_Klebsiella.michiganensis	0	0	0	0	0	0	0	0	0	0	0	0	0	0	0	0	0	0	0	2	0	0	0	0	0	0	0	0	0	0	0	0	0	0	0	0	0	0	0	0	0	0	0	0	0	0	0	0	0
k_Eukaryota|p_Ascomycota|c_Saccharomycetes|o_Saccharomycetales|f_Dipodascaceae|g_Geotrichum|s_Geotrichum.candidum	0	0	0	0	0	0	0	0	0	0	0	0	0	0	0	0	0	0	0	0	0	0	0	0	0	0	0	0	0	4	0	0	0	0	0	0	0	0	0	0	0	2	0	0	0	2	0	0	0
k_Bacteria|p_Bacteroidota|c_Bacteroidia|o_Bacteroidales|f_Prevotellaceae|g_Prevotella|s_Prevotella.jejuni	295	44	0	0	0	0	1617	0	711	0	0	88650	0	18412	0	0	196	440	89	0	8	0	0	0	0	0	0	0	0	0	2611	0	0	0	217	0	0	0	0	0	0	30899	0	0	0	0	0	16	0
k_Eukaryota|p_Ascomycota|c_Eurotiomycetes|o_Eurotiales|f_Aspergillaceae|g_Aspergillus|s_Aspergillus.hiratsukae	0	0	0	0	0	0	0	0	0	0	0	0	0	0	0	0	0	14	0	0	0	0	0	0	0	0	0	0	0	0	0	0	0	0	0	0	0	0	0	0	0	0	0	0	0	0	0	0	0
k_Bacteria|p_Pseudomonadota|c_Betaproteobacteria|o_Burkholderiales|f_Alcaligenaceae|g_Achromobacter|s_Achromobacter.dolens	0	0	0	0	0	0	0	0	0	0	0	0	0	0	0	0	0	0	0	0	0	0	0	0	1018	0	0	0	0	0	0	0	0	0	0	0	0	0	0	0	0	0	0	0	0	0	0	0	0
k_Bacteria|p_Pseudomonadota|c_Gammaproteobacteria|o_Enterobacterales|f_Enterobacteriaceae|g_Citrobacter|s_NA	0	0	0	0	0	0	0	0	0	0	0	2	0	0	0	0	0	0	0	0	0	0	0	0	0	0	0	0	0	0	0	2	0	0	0	30	0	0	0	0	0	7	0	0	0	0	0	0	0
k_Bacteria|p_Pseudomonadota|c_Betaproteobacteria|o_Burkholderiales|f_Alcaligenaceae|g_Achromobacter|s_Achromobacter.mucicolens	0	0	0	0	0	0	0	2	0	0	0	2	0	0	0	0	0	0	0	0	0	0	0	0	0	0	0	0	0	0	0	0	0	0	0	0	0	0	0	0	0	0	0	0	0	0	0	0	0
k_Bacteria|p_Pseudomonadota|c_Alphaproteobacteria|o_Sphingomonadales|f_Sphingomonadaceae|g_Sphingopyxis|s_Sphingopyxis.fribergensis	0	0	0	0	0	0	0	0	0	0	0	0	0	0	0	0	0	0	0	0	0	0	0	0	0	0	0	0	0	0	0	0	0	0	0	2	0	0	0	0	0	0	0	0	0	0	0	0	0
k_Bacteria|p_Actinomycetota|c_Actinomycetes|o_Propionibacteriales|f_Propionibacteriaceae|g_Arachnia|s_Arachnia.rubra	0	0	0	0	0	0	0	0	0	0	0	0	58	0	0	0	0	0	0	0	0	0	0	0	0	0	0	0	0	0	0	0	0	0	0	0	0	0	0	0	0	0	0	0	0	0	0	0	0
k_Bacteria|p_Actinomycetota|c_Actinomycetes|o_Mycobacteriales|f_Mycobacteriaceae|g_Mycobacterium|s_Mycobacterium.grossiae	0	0	0	0	0	0	0	0	0	0	0	0	0	0	0	0	0	0	0	0	0	0	0	0	0	0	0	0	0	0	0	0	0	0	0	0	0	0	0	0	0	0	0	0	0	0	0	0	0
k_Bacteria|p_Fusobacteriota|c_Fusobacteriia|o_Fusobacteriales|f_Fusobacteriaceae|g_Fusobacterium|s_Fusobacterium.hwasookii	0	0	0	0	0	0	0	0	88	0	0	0	0	0	0	0	0	0	0	0	0	0	0	0	0	0	0	0	0	0	0	0	0	0	0	0	0	0	0	0	0	0	0	0	0	0	0	0	0
k_Bacteria|p_Bacteroidota|c_Bacteroidia|o_Bacteroidales|f_Porphyromonadaceae|g_Porphyromonas|s_Porphyromonas.pasteri	0	0	0	343	796	16	1604	0	0	0	0	5511	0	0	0	20	0	0	36	0	0	0	68	0	0	0	0	0	25	14	227	2566	0	0	0	210	1069	0	0	0	0	2340	0	0	0	0	0	0	0
k_Bacteria|p_Bacteroidota|c_Flavobacteriia|o_Flavobacteriales|f_Weeksellaceae|g_Bergeyella|s_Bergeyella.cardium	0	0	0	0	0	0	0	0	0	0	0	0	0	0	0	17	0	0	0	0	0	0	0	0	0	0	0	0	0	0	0	0	0	0	0	0	0	0	0	0	0	0	0	0	0	0	0	0	0
k_Bacteria|p_Bacillota|c_Tissierellia|o_Tissierellales|f_Peptoniphilaceae|g_Anaerococcus|s_Anaerococcus.nagyae	0	0	0	0	0	0	0	0	0	0	0	2	0	0	0	0	0	0	0	3	0	0	2	0	0	0	0	0	0	0	0	0	0	0	0	0	0	0	0	0	0	0	0	0	0	0	0	0	0
k_Bacteria|p_Bacteroidota|c_Flavobacteriia|o_Flavobacteriales|f_Weeksellaceae|g_Elizabethkingia|s_Elizabethkingia.bruuniana	0	0	0	0	0	0	0	0	0	0	0	2	0	0	0	0	0	0	0	0	0	0	0	0	0	0	0	0	0	0	0	0	0	0	0	0	0	0	0	0	0	0	0	0	0	0	0	0	0
k_Bacteria|p_Actinomycetota|c_Actinomycetes|o_Actinomycetales|f_Actinomycetaceae|g_Actinomyces|s_Actinomyces.bouchesdurhonensis	0	0	0	0	0	0	0	0	0	0	0	0	0	443	0	0	0	0	8	0	0	0	0	0	0	0	687	0	0	0	493	716	308	0	0	0	0	0	171	1013	0	70	0	34	61	0	0	0	0
k_Bacteria|p_Fusobacteriota|c_Fusobacteriia|o_Fusobacteriales|f_Fusobacteriaceae|g_Fusobacterium|s_Fusobacterium.massiliense	0	0	0	0	0	0	0	0	1588	0	0	0	0	0	0	0	0	0	0	0	0	0	0	0	0	0	0	0	0	0	0	0	0	0	0	0	0	0	0	0	0	0	0	0	0	0	0	0	0
k_Bacteria|p_Fusobacteriota|c_Fusobacteriia|o_Fusobacteriales|f_Leptotrichiaceae|g_Leptotrichia|s_Leptotrichia.massiliensis	0	0	0	0	0	0	0	0	0	0	0	0	0	0	0	0	0	0	0	0	0	0	0	0	0	0	0	0	0	0	0	0	0	0	0	0	0	0	0	0	0	0	0	66	0	0	0	0	0
k_Bacteria|p_Pseudomonadota|c_Alphaproteobacteria|o_Hyphomicrobiales|f_Phyllobacteriaceae|g_Phyllobacterium|s_Phyllobacterium.zundukense	0	0	0	0	0	0	0	0	0	0	0	0	0	0	0	0	0	0	0	0	0	0	0	0	0	0	0	0	0	0	0	0	0	0	0	552	0	0	0	0	0	0	0	0	0	0	0	0	0
k_Bacteria|p_Actinomycetota|c_Actinomycetes|o_Actinomycetales|f_Actinomycetaceae|g_Actinomyces|s_Actinomyces.mediterranea	0	0	0	0	0	0	0	0	0	0	0	0	0	0	0	0	0	0	0	0	0	0	0	0	0	0	0	0	0	0	0	0	0	0	0	0	0	0	0	0	0	0	0	0	0	0	0	0	0
k_Bacteria|p_Pseudomonadota|c_Alphaproteobacteria|o_Sphingomonadales|f_Sphingomonadaceae|g_Sphingomonas|s_Sphingomonas.olei	0	0	0	0	0	0	0	0	0	0	0	0	0	0	0	0	0	0	0	0	0	0	0	0	0	0	0	0	0	0	0	0	0	0	0	0	0	0	0	0	4	0	0	0	0	0	0	0	0
k_Bacteria|p_Actinomycetota|c_Actinomycetes|o_Mycobacteriales|f_Corynebacteriaceae|g_Corynebacterium|s_Corynebacterium.kefirresidentii	0	0	0	0	0	0	0	0	0	0	0	0	0	0	0	0	0	0	0	0	0	0	0	0	0	10	0	0	0	0	0	0	0	0	0	0	0	0	0	0	0	0	0	0	0	0	0	0	0
k_Bacteria|p_Actinomycetota|c_Actinomycetes|o_Propionibacteriales|f_Propionibacteriaceae|g_Parenemella|s_Parenemella.sanctibonifatiensis	0	0	0	0	0	0	0	0	0	0	0	0	0	0	0	0	0	2	0	0	0	0	0	0	0	0	0	0	0	0	0	0	0	0	0	0	0	0	0	0	0	0	0	0	0	0	0	0	0
k_Bacteria|p_Pseudomonadota|c_Gammaproteobacteria|o_Thiotrichales|f_Francisellaceae|g_Francisella|s_Francisella.opportunistica	0	0	0	0	0	0	0	0	0	0	0	0	0	0	0	0	0	0	0	0	0	0	0	0	0	0	0	0	0	0	0	0	0	0	0	0	0	0	0	0	0	0	0	0	0	2	0	0	0
k_Bacteria|p_Pseudomonadota|c_Gammaproteobacteria|o_Pasteurellales|f_Pasteurellaceae|g_Aggregatibacter|s_Aggregatibacter.kilianii	0	0	7	0	0	0	0	0	0	0	0	0	0	0	0	0	0	0	0	0	0	0	0	0	0	0	2	0	0	0	0	0	0	0	0	0	11	0	0	0	0	0	0	0	0	0	0	0	0
k_Bacteria|p_Actinomycetota|c_Actinomycetes|o_Mycobacteriales|f_Mycobacteriaceae|g_Mycobacterium|s_NA	0	0	0	0	0	0	0	0	0	0	0	0	0	0	0	0	0	5	0	3	0	0	0	0	0	0	0	0	0	0	0	0	0	0	0	0	0	0	0	0	0	0	0	0	0	0	0	0	0
k_Bacteria|p_Bacillota|c_Bacilli|o_Lactobacillales|f_Streptococcaceae|g_Streptococcus|s_Streptococcus.koreensis	0	0	0	0	0	0	0	0	0	23	0	0	0	2296	0	0	0	0	0	0	0	0	0	54	0	0	0	0	0	0	0	0	0	0	0	0	0	0	0	0	0	0	0	0	0	0	0	0	0
k_Bacteria|p_Bacteroidota|c_Bacteroidia|o_Bacteroidales|f_Prevotellaceae|g_Prevotella|s_Prevotella.koreensis	0	0	0	0	2580	0	0	0	0	0	0	0	0	0	0	0	0	0	0	0	0	0	0	0	0	0	0	0	0	0	0	0	3174	0	0	0	0	0	0	0	0	0	0	0	0	0	0	0	0
k_Bacteria|p_Pseudomonadota|c_Betaproteobacteria|o_Burkholderiales|f_Burkholderiaceae|g_Lautropia|s_Lautropia.dentalis	0	0	0	0	0	0	0	0	0	0	0	0	0	0	0	0	0	0	0	0	0	0	0	0	0	0	0	0	0	0	0	0	0	0	0	4	0	0	0	0	0	0	0	0	0	0	0	0	0
k_Bacteria|p_Pseudomonadota|c_Betaproteobacteria|o_Burkholderiales|f_Burkholderiaceae|g_Pandoraea|s_Pandoraea.nosoerga	0	0	0	0	0	0	0	0	0	0	0	0	0	0	0	0	0	0	0	0	0	0	0	0	0	0	0	0	0	0	0	0	0	0	0	0	0	0	0	0	0	3	0	0	0	2	0	0	0
k_Bacteria|p_Actinomycetota|c_Actinomycetes|o_Propionibacteriales|f_Propionibacteriaceae|g_Cutibacterium|s_Cutibacterium.modestum	0	0	0	0	0	0	0	0	0	0	0	0	0	0	0	0	0	0	0	57	0	0	0	0	0	0	0	0	0	0	0	0	0	0	0	0	0	0	0	0	0	0	0	0	0	0	0	0	0
k_Bacteria|p_Fusobacteriota|c_Fusobacteriia|o_Fusobacteriales|f_Fusobacteriaceae|g_Fusobacterium|s_Fusobacterium.pseudoperiodonticum	0	0	0	0	0	0	0	0	0	0	0	0	0	0	0	0	0	0	0	0	0	0	0	0	0	0	0	0	0	0	0	0	137	0	0	101	0	0	0	0	0	0	0	0	0	0	0	0	0
k_Bacteria|p_Pseudomonadota|c_Alphaproteobacteria|o_Sphingomonadales|f_Sphingomonadaceae|g_Sphingomonas|s_Sphingomonas.hominis	0	0	0	0	0	0	0	0	0	0	0	0	0	0	0	0	0	0	0	0	0	0	0	0	0	0	0	0	0	0	0	0	0	0	0	656	0	7	0	0	27	0	0	0	0	0	0	0	0
k_Bacteria|p_Pseudomonadota|c_Betaproteobacteria|o_Neisseriales|f_Neisseriaceae|g_Eikenella|s_Eikenella.glucosivorans	0	0	0	0	2	0	0	0	0	0	0	0	0	0	0	0	0	0	0	0	0	0	0	0	0	0	0	0	0	0	0	0	2	0	0	0	0	0	0	2	0	2	0	0	0	0	0	0	0
k_Bacteria|p_Pseudomonadota|c_Gammaproteobacteria|o_Pseudomonadales|f_Pseudomonadaceae|g_Pseudomonas|s_Pseudomonas.cyclaminis	0	0	0	0	0	0	0	0	0	0	0	0	0	0	0	0	0	0	0	457	0	0	0	0	0	0	0	0	0	0	0	0	0	0	0	0	0	0	0	0	0	0	0	0	0	0	0	0	0
k_Bacteria|p_Actinomycetota|c_Actinomycetes|o_Mycobacteriales|f_Corynebacteriaceae|g_Corynebacterium|s_Corynebacterium.pseudokroppenstedtii	0	0	0	0	0	0	0	0	0	0	0	0	0	0	0	0	0	0	0	0	0	0	0	0	0	0	0	0	0	0	0	0	0	0	0	0	0	0	0	0	0	0	0	0	0	0	0	0	0
k_Bacteria|p_Bacteroidota|c_Flavobacteriia|o_Flavobacteriales|f_Flavobacteriaceae|g_Capnocytophaga|s_Capnocytophaga.bilenii	0	0	0	0	0	0	0	0	0	0	0	0	0	0	0	0	0	0	0	0	0	0	0	0	0	0	0	0	0	0	0	0	0	0	0	0	0	0	0	0	0	5486	0	0	0	0	0	0	0
[truncated: 10 more columns]
