# Supplementary material for: Enrichment of prevotella melaninogenica in the lower respiratory tract links to checkpoint inhibitor pneumonitis and radiation pneumonitis
Source: Front Cell Infect Microbiol. 2025 Oct 3;15:1594460. doi: 10.3389/fcimb.2025.1594460 (PMC12531214; doi:10.3389/fcimb.2025.1594460)
Supplement: Supplementary file 2 [file DataSheet1.zip › Data-all result/lefse/sample_lefse.res]

k_Bacteria.p_Campylobacterota.c_Epsilonproteobacteria.o_Campylobacterales.f_Campylobacteraceae.g_Campylobacter.s_Campylobacter_coli	0.0			-
k_Bacteria.p_Campylobacterota.c_Epsilonproteobacteria.o_Campylobacterales.f_Campylobacteraceae.g_Campylobacter.s_Campylobacter_concisus	4.0164637268693015			-
k_Bacteria.p_Campylobacterota.c_Epsilonproteobacteria.o_Campylobacterales.f_Campylobacteraceae.g_Campylobacter.s_Campylobacter_rectus	2.000011428952537			-
k_Bacteria.p_Campylobacterota.c_Epsilonproteobacteria.o_Campylobacterales.f_Campylobacteraceae.g_Campylobacter.s_Campylobacter_showae	2.5890126117464964			-
k_Bacteria.p_Campylobacterota.c_Epsilonproteobacteria.o_Campylobacterales.f_Helicobacteraceae.g_Helicobacter.s_Helicobacter_pylori	1.7087532842895599			-
k_Bacteria.p_Bacteroidota.c_Flavobacteriia.o_Flavobacteriales.f_Weeksellaceae.g_Chryseobacterium.s_Chryseobacterium_indologenes	2.373413603008543			-
k_Bacteria.p_Bacteroidota.c_Sphingobacteriia.o_Sphingobacteriales.f_Sphingobacteriaceae.g_Sphingobacterium.s_Sphingobacterium_spiritivorum	3.2845363942508388	CIP/RP	2.9678074519712907	0.01313066838549761
k_Bacteria.p_Pseudomonadota.c_Gammaproteobacteria.o_Pseudomonadales.f_Pseudomonadaceae.g_Pseudomonas.s_Pseudomonas_aeruginosa	4.770141348246589			-
k_Bacteria.p_Pseudomonadota.c_Alphaproteobacteria.o_Caulobacterales.f_Caulobacteraceae.g_Brevundimonas.s_Brevundimonas_diminuta	2.9281175702785935			-
k_Bacteria.p_Pseudomonadota.c_Gammaproteobacteria.o_Pseudomonadales.f_Pseudomonadaceae.g_Pseudomonas.s_Pseudomonas_fluorescens	3.082967051336125			-
k_Bacteria.p_Pseudomonadota.c_Gammaproteobacteria.o_Pseudomonadales.f_Pseudomonadaceae.g_Pseudomonas.s_Pseudomonas_mendocina	1.704370077170074			-
k_Bacteria.p_Pseudomonadota.c_Gammaproteobacteria.o_Pseudomonadales.f_Pseudomonadaceae.g_Pseudomonas.s_Pseudomonas_putida	2.2215973295309843			-
k_Bacteria.p_Pseudomonadota.c_Gammaproteobacteria.o_Pseudomonadales.f_Pseudomonadaceae.g_Stutzerimonas.s_Stutzerimonas_stutzeri	3.3074226003760443			-
k_Bacteria.p_Pseudomonadota.c_Betaproteobacteria.o_Burkholderiales.f_Burkholderiaceae.g_Ralstonia.s_Ralstonia_pickettii	3.002575230154741			-
k_Bacteria.p_Pseudomonadota.c_Betaproteobacteria.o_Burkholderiales.f_Burkholderiaceae.g_Burkholderia.s_Burkholderia_glumae	0.0			-
k_Bacteria.p_Pseudomonadota.c_Alphaproteobacteria.o_Hyphomicrobiales.f_Rhizobiaceae.g_Agrobacterium.s_Agrobacterium_tumefaciens	4.562682029334289			-
k_Bacteria.p_Pseudomonadota.c_Betaproteobacteria.o_Neisseriales.f_Neisseriaceae.g_Neisseria.s_Neisseria_flavescens	3.74252259058631			-
k_Bacteria.p_Pseudomonadota.c_Betaproteobacteria.o_Neisseriales.f_Neisseriaceae.g_Neisseria.s_Neisseria_gonorrhoeae	1.9563174319896073			-
k_Bacteria.p_Pseudomonadota.c_Betaproteobacteria.o_Neisseriales.f_Neisseriaceae.g_Neisseria.s_Neisseria_mucosa	0.7094111817558814			-
k_Bacteria.p_Pseudomonadota.c_Betaproteobacteria.o_Neisseriales.f_Neisseriaceae.g_Neisseria.s_Neisseria_sicca	3.0840449342284812			-
k_Bacteria.p_Pseudomonadota.c_Betaproteobacteria.o_Neisseriales.f_Neisseriaceae.g_Neisseria.s_Neisseria_elongata	3.099359816017399			-
k_Bacteria.p_Pseudomonadota.c_Betaproteobacteria.o_Neisseriales.f_Neisseriaceae.g_Neisseria.s_Neisseria_macacae	2.707941650067995			-
k_Bacteria.p_Pseudomonadota.c_Betaproteobacteria.o_Neisseriales.f_Neisseriaceae.g_Eikenella.s_Eikenella_corrodens	3.476351065355309			-
k_Bacteria.p_Pseudomonadota.c_Gammaproteobacteria.o_Enterobacterales.f_Enterobacteriaceae.g_Klebsiella.s_Klebsiella_aerogenes	4.267054844639246			-
k_Bacteria.p_Pseudomonadota.c_Gammaproteobacteria.o_Enterobacterales.f_Erwiniaceae.g_Pantoea.s_Pantoea_agglomerans	1.5710712746734359			-
k_Bacteria.p_Pseudomonadota.c_Gammaproteobacteria.o_Enterobacterales.f_Erwiniaceae.g_Pantoea.s_Pantoea_ananatis	0.721257827999708			-
k_Bacteria.p_Pseudomonadota.c_Gammaproteobacteria.o_Enterobacterales.f_Enterobacteriaceae.g_Escherichia.s_Escherichia_coli	2.603571520972201			-
k_Bacteria.p_Pseudomonadota.c_Gammaproteobacteria.o_Enterobacterales.f_Enterobacteriaceae.g_Atlantibacter.s_Atlantibacter_hermannii	1.1603020328197984			-
k_Bacteria.p_Pseudomonadota.c_Gammaproteobacteria.o_Enterobacterales.f_Enterobacteriaceae.g_Klebsiella.s_Klebsiella_oxytoca	1.2827845520172787			-
k_Bacteria.p_Pseudomonadota.c_Gammaproteobacteria.o_Enterobacterales.f_Enterobacteriaceae.g_Klebsiella.s_Klebsiella_pneumoniae	4.121025788509979			-
k_Bacteria.p_Pseudomonadota.c_Gammaproteobacteria.o_Enterobacterales.f_Enterobacteriaceae.g_Raoultella.s_Raoultella_planticola	0.8973490870553892			-
k_Bacteria.p_Pseudomonadota.c_Gammaproteobacteria.o_Enterobacterales.f_Morganellaceae.g_Proteus.s_Proteus_mirabilis	1.908420965166414			-
k_Bacteria.p_Pseudomonadota.c_Gammaproteobacteria.o_Enterobacterales.f_Yersiniaceae.g_Serratia.s_Serratia_liquefaciens	1.1066932929615976			-
k_Bacteria.p_Pseudomonadota.c_Gammaproteobacteria.o_Enterobacterales.f_Yersiniaceae.g_Serratia.s_Serratia_marcescens	2.536792771866848			-
k_Bacteria.p_Pseudomonadota.c_Gammaproteobacteria.o_Enterobacterales.f_Enterobacteriaceae.g_Shigella.s_Shigella_boydii	0.0			-
k_Bacteria.p_Pseudomonadota.c_Gammaproteobacteria.o_Aeromonadales.f_Aeromonadaceae.g_Aeromonas.s_Aeromonas_caviae	2.1427643147223487			-
k_Bacteria.p_Pseudomonadota.c_Gammaproteobacteria.o_Aeromonadales.f_Aeromonadaceae.g_Aeromonas.s_Aeromonas_veronii	0.0			-
k_Bacteria.p_Pseudomonadota.c_Gammaproteobacteria.o_Pasteurellales.f_Pasteurellaceae.g_Actinobacillus.s_Actinobacillus_ureae	0.26344177644099753			-
k_Bacteria.p_Pseudomonadota.c_Gammaproteobacteria.o_Pasteurellales.f_Pasteurellaceae.g_Haemophilus.s_Haemophilus_haemolyticus	3.5865927036617227	LC-P	3.3741087206512987	0.0316320854134014
k_Bacteria.p_Pseudomonadota.c_Gammaproteobacteria.o_Pasteurellales.f_Pasteurellaceae.g_Haemophilus.s_Haemophilus_influenzae	4.1683664533462865			-
k_Bacteria.p_Pseudomonadota.c_Gammaproteobacteria.o_Pasteurellales.f_Pasteurellaceae.g_Haemophilus.s_Haemophilus_parainfluenzae	4.608887975884176			-
k_Bacteria.p_Pseudomonadota.c_Gammaproteobacteria.o_Pasteurellales.f_Pasteurellaceae.g_Haemophilus.s__Haemophilus__ducreyi	0.9016084324930111			-
k_Bacteria.p_Pseudomonadota.c_Gammaproteobacteria.o_Pasteurellales.f_Pasteurellaceae.g_Haemophilus.s_Haemophilus_parahaemolyticus	1.6242632478641517			-
k_Bacteria.p_Pseudomonadota.c_Gammaproteobacteria.o_Pasteurellales.f_Pasteurellaceae.g_Pasteurella.s_Pasteurella_multocida	0.0			-
k_Bacteria.p_Pseudomonadota.c_Gammaproteobacteria.o_Pasteurellales.f_Pasteurellaceae.g_Pasteurella.s_Pasteurella_bettyae	0.0			-
k_Bacteria.p_Pseudomonadota.c_Gammaproteobacteria.o_Pasteurellales.f_Pasteurellaceae.g_Pasteurella.s_Pasteurella_canis	0.0			-
k_Bacteria.p_Bacteroidota.c_Bacteroidia.o_Bacteroidales.f_Bacteroidaceae.g_Bacteroides.s_Bacteroides_fragilis	0.6129954708656261			-
k_Bacteria.p_Bacteroidota.c_Bacteroidia.o_Bacteroidales.f_Bacteroidaceae.g_Phocaeicola.s_Phocaeicola_vulgatus	1.1603020328197984			-
k_Bacteria.p_Campylobacterota.c_Epsilonproteobacteria.o_Campylobacterales.f_Campylobacteraceae.g_Campylobacter.s_Campylobacter_gracilis	2.0005550018411795			-
k_Bacteria.p_Campylobacterota.c_Epsilonproteobacteria.o_Campylobacterales.f_Campylobacteraceae.g_Campylobacter.s_Campylobacter_ureolyticus	1.7841954934132875			-
k_Bacteria.p_Bacteroidota.c_Bacteroidia.o_Bacteroidales.f_Porphyromonadaceae.g_Porphyromonas.s_Porphyromonas_gingivalis	4.364598179216075			-
k_Bacteria.p_Fusobacteriota.c_Fusobacteriia.o_Fusobacteriales.f_Fusobacteriaceae.g_Fusobacterium.s_Fusobacterium_gonidiaformans	0.0			-
k_Bacteria.p_Fusobacteriota.c_Fusobacteriia.o_Fusobacteriales.f_Fusobacteriaceae.g_Fusobacterium.s_Fusobacterium_nucleatum	3.797599241626788			-
k_Bacteria.p_Fusobacteriota.c_Fusobacteriia.o_Fusobacteriales.f_Fusobacteriaceae.g_Fusobacterium.s_Fusobacterium_necrophorum	1.0129649785975463			-
k_Bacteria.p_Bacteroidota.c_Flavobacteriia.o_Flavobacteriales.f_Flavobacteriaceae.g_Capnocytophaga.s_Capnocytophaga_gingivalis	3.7500046497155517			-
k_Bacteria.p_Bacteroidota.c_Flavobacteriia.o_Flavobacteriales.f_Flavobacteriaceae.g_Capnocytophaga.s_Capnocytophaga_sputigena	3.4925398791666886	CIP/RP	3.118473421269939	0.040923334347246966
k_Bacteria.p_Bacillota.c_Bacilli.o_Lactobacillales.f_Lactobacillaceae.g_Leuconostoc.s_Leuconostoc_mesenteroides	0.19018954428182364			-
k_Bacteria.p_Bacillota.c_Tissierellia.o_Tissierellales.f_Peptoniphilaceae.g_Finegoldia.s_Finegoldia_magna	3.3020727764939815			-
k_Bacteria.p_Bacillota.c_Clostridia.o_Eubacteriales.f_Peptostreptococcaceae.g_Peptostreptococcus.s_Peptostreptococcus_anaerobius	2.7431669859023318			-
k_Bacteria.p_Actinomycetota.c_Actinomycetes.o_Micrococcales.f_Micrococcaceae.g_Micrococcus.s_Micrococcus_luteus	3.5783960731301683			-
k_Bacteria.p_Bacillota.c_Bacilli.o_Bacillales.f_Staphylococcaceae.g_Staphylococcus.s_Staphylococcus_aureus	2.1718267065276886			-
k_Bacteria.p_Bacillota.c_Bacilli.o_Bacillales.f_Staphylococcaceae.g_Staphylococcus.s_Staphylococcus_epidermidis	3.665528933454972			-
k_Bacteria.p_Bacillota.c_Bacilli.o_Bacillales.f_Staphylococcaceae.g_Staphylococcus.s_Staphylococcus_hominis	3.4357018974057407			-
k_Bacteria.p_Bacillota.c_Bacilli.o_Lactobacillales.f_Streptococcaceae.g_Streptococcus.s_Streptococcus_oralis	2.9818801933019414			-
k_Bacteria.p_Bacillota.c_Bacilli.o_Lactobacillales.f_Streptococcaceae.g_Streptococcus.s_Streptococcus_salivarius	4.322055127414488			-
k_Bacteria.p_Bacillota.c_Bacilli.o_Lactobacillales.f_Streptococcaceae.g_Streptococcus.s_Streptococcus_sanguinis	3.6752834992642143			-
k_Bacteria.p_Bacillota.c_Bacilli.o_Lactobacillales.f_Streptococcaceae.g_Streptococcus.s_Streptococcus_agalactiae	2.744466146646359			-
k_Bacteria.p_Bacillota.c_Bacilli.o_Lactobacillales.f_Streptococcaceae.g_Streptococcus.s_Streptococcus_pneumoniae	4.207983564227926			-
k_Bacteria.p_Bacillota.c_Bacilli.o_Lactobacillales.f_Streptococcaceae.g_Streptococcus.s_Streptococcus_pyogenes	1.2414557334968352			-
k_Bacteria.p_Bacillota.c_Bacilli.o_Lactobacillales.f_Streptococcaceae.g_Streptococcus.s_Streptococcus_parasanguinis	4.079570817858648			-
k_Bacteria.p_Bacillota.c_Bacilli.o_Lactobacillales.f_Streptococcaceae.g_Streptococcus.s_Streptococcus_anginosus	2.0903637513548645			-
k_Bacteria.p_Bacillota.c_Bacilli.o_Lactobacillales.f_Streptococcaceae.g_Streptococcus.s_Streptococcus_vestibularis	1.650053204076209			-
k_Bacteria.p_Bacillota.c_Bacilli.o_Lactobacillales.f_Enterococcaceae.g_Enterococcus.s_Enterococcus_faecalis	2.238309220173631			-
k_Bacteria.p_Bacillota.c_Bacilli.o_Lactobacillales.f_Enterococcaceae.g_Enterococcus.s_Enterococcus_faecium	2.3794541765288906			-
k_Bacteria.p_Bacillota.c_Bacilli.o_Lactobacillales.f_Enterococcaceae.g_Enterococcus.s_Enterococcus_gallinarum	0.0			-
k_Bacteria.p_Bacillota.c_Bacilli.o_Lactobacillales.f_Streptococcaceae.g_Lactococcus.s_Lactococcus_lactis	3.7476592966992013			-
k_Bacteria.p_Bacillota.c_Bacilli.o_Lactobacillales.f_Streptococcaceae.g_Lactococcus.s_Lactococcus_cremoris	2.407464516382008			-
k_Bacteria.p_Bacillota.c_Bacilli.o_Lactobacillales.f_Streptococcaceae.g_Lactococcus.s_Lactococcus_garvieae	1.0192128774221483			-
k_Bacteria.p_Bacillota.c_Bacilli.o_Lactobacillales.f_Aerococcaceae.g_Aerococcus.s_Aerococcus_viridans	2.3573938830517847			-
k_Bacteria.p_Bacillota.c_Bacilli.o_Bacillales.f_NA.g_Gemella.s_Gemella_haemolysans	3.7808821133979897			-
k_Bacteria.p_Actinomycetota.c_Coriobacteriia.o_Coriobacteriales.f_Atopobiaceae.g_Lancefieldella.s_Lancefieldella_parvula	2.568758302679613			-
k_Bacteria.p_Actinomycetota.c_Coriobacteriia.o_Coriobacteriales.f_Atopobiaceae.g_Lancefieldella.s_Lancefieldella_rimae	3.5530307906201513			-
k_Bacteria.p_Bacillota.c_Clostridia.o_Eubacteriales.f_Clostridiaceae.g_Clostridium.s_Clostridium_botulinum	1.608994171249156			-
k_Bacteria.p_Bacillota.c_Clostridia.o_Eubacteriales.f_Peptostreptococcaceae.g_Clostridioides.s_Clostridioides_difficile	1.9402612812244426			-
k_Bacteria.p_Bacillota.c_Clostridia.o_Eubacteriales.f_Clostridiaceae.g_Clostridium.s_Clostridium_perfringens	1.908420965166414			-
k_Bacteria.p_Bacillota.c_Clostridia.o_Eubacteriales.f_Clostridiaceae.g_Clostridium.s_Clostridium_tetani	1.7848003756204125			-
k_Bacteria.p_Bacillota.c_Erysipelotrichia.o_Erysipelotrichales.f_Coprobacillaceae.g_Thomasclavelia.s__Clostridium__innocuum	2.4127913645239385			-
k_Bacteria.p_Bacillota.c_Clostridia.o_Eubacteriales.f_Clostridiaceae.g_Clostridium.s_Clostridium_cadaveris	0.0			-
k_Bacteria.p_Bacillota.c_Clostridia.o_Eubacteriales.f_Lachnospiraceae.g_Enterocloster.s_Enterocloster_clostridioformis	0.0			-
k_Bacteria.p_Bacillota.c_Bacilli.o_Lactobacillales.f_Lactobacillaceae.g_Weissella.s_Weissella_confusa	1.4613320284837796			-
k_Bacteria.p_Bacillota.c_Bacilli.o_Lactobacillales.f_Lactobacillaceae.g_Lactobacillus.s_Lactobacillus_gasseri	1.9890915608500717			-
k_Bacteria.p_Bacillota.c_Bacilli.o_Lactobacillales.f_Lactobacillaceae.g_Lacticaseibacillus.s_Lacticaseibacillus_paracasei	2.1792331977340442			-
k_Bacteria.p_Bacillota.c_Bacilli.o_Lactobacillales.f_Lactobacillaceae.g_Ligilactobacillus.s_Ligilactobacillus_salivarius	3.192241654095932			-
k_Bacteria.p_Bacillota.c_Bacilli.o_Bacillales.f_Listeriaceae.g_Listeria.s_Listeria_monocytogenes	0.0			-
k_Bacteria.p_Actinomycetota.c_Actinomycetes.o_Actinomycetales.f_Actinomycetaceae.g_Actinomyces.s_Actinomyces_naeslundii	2.4690790264455114			-
k_Bacteria.p_Actinomycetota.c_Actinomycetes.o_Actinomycetales.f_Actinomycetaceae.g_Actinomyces.s_Actinomyces_israelii	2.975873696212953			-
k_Bacteria.p_Actinomycetota.c_Actinomycetes.o_Actinomycetales.f_Actinomycetaceae.g_Schaalia.s_Schaalia_odontolytica	3.2803842647022288			-
k_Bacteria.p_Actinomycetota.c_Actinomycetes.o_Bifidobacteriales.f_Bifidobacteriaceae.g_Bifidobacterium.s_Bifidobacterium_breve	1.5644076566216456			-
k_Bacteria.p_Actinomycetota.c_Actinomycetes.o_Micrococcales.f_Promicromonosporaceae.g_Cellulosimicrobium.s_Cellulosimicrobium_cellulans	3.712429202218519			-
k_Bacteria.p_Actinomycetota.c_Actinomycetes.o_Mycobacteriales.f_Corynebacteriaceae.g_Corynebacterium.s_Corynebacterium_diphtheriae	0.7976502942208384			-
k_Bacteria.p_Actinomycetota.c_Actinomycetes.o_Mycobacteriales.f_Mycobacteriaceae.g_Mycolicibacterium.s_Mycolicibacterium_fortuitum	0.0			-
k_Bacteria.p_Actinomycetota.c_Actinomycetes.o_Mycobacteriales.f_Mycobacteriaceae.g_Mycobacteroides.s_Mycobacteroides_chelonae	1.5582420414918359			-
k_Bacteria.p_Actinomycetota.c_Actinomycetes.o_Mycobacteriales.f_Mycobacteriaceae.g_Mycobacterium.s_Mycobacterium_gordonae	0.0			-
k_Bacteria.p_Actinomycetota.c_Actinomycetes.o_Mycobacteriales.f_Mycobacteriaceae.g_Mycolicibacterium.s_Mycolicibacterium_obuense	1.3413484396949886			-
k_Bacteria.p_Actinomycetota.c_Actinomycetes.o_Streptosporangiales.f_Nocardiopsaceae.g_Nocardiopsis.s_Nocardiopsis_dassonvillei	1.1603020328197984			-
k_Bacteria.p_Actinomycetota.c_Actinomycetes.o_Micrococcales.f_Tropherymataceae.g_Tropheryma.s_Tropheryma_whipplei	1.019054784227515			-
k_Bacteria.p_Actinomycetota.c_Actinomycetes.o_Micrococcales.f_Micrococcaceae.g_Rothia.s_Rothia_dentocariosa	4.236508108432681			-
k_Bacteria.p_Actinomycetota.c_Actinomycetes.o_Mycobacteriales.f_Gordoniaceae.g_Gordonia.s_Gordonia_bronchialis	1.7165578761414093			-
k_Bacteria.p_Actinomycetota.c_Actinomycetes.o_Mycobacteriales.f_Gordoniaceae.g_Gordonia.s_Gordonia_terrae	1.3363932918754795			-
k_Bacteria.p_Mycoplasmatota.c_NA.o_Mycoplasmoidales.f_Metamycoplasmataceae.g_Metamycoplasma.s_Metamycoplasma_hominis	0.9703297636274787			-
k_Bacteria.p_Actinomycetota.c_Actinomycetes.o_Bifidobacteriales.f_Bifidobacteriaceae.g_Gardnerella.s_Gardnerella_vaginalis	1.9261393525394221			-
k_Eukaryota.p_Mucoromycota.c_Mucoromycetes.o_Mucorales.f_Lichtheimiaceae.g_Rhizomucor.s_Rhizomucor_pusillus	1.0991578655455423			-
k_Eukaryota.p_Mucoromycota.c_Mucoromycetes.o_Mucorales.f_Cunninghamellaceae.g_Cunninghamella.s_Cunninghamella_elegans	2.809705651726317			-
k_Eukaryota.p_Ascomycota.c_Saccharomycetes.o_Saccharomycetales.f_Pichiaceae.g_Pichia.s_Pichia_kudriavzevii	1.6073909695024329			-
k_Eukaryota.p_Ascomycota.c_Saccharomycetes.o_Saccharomycetales.f_Saccharomycetaceae.g_Kluyveromyces.s_Kluyveromyces_marxianus	1.783482228558114			-
k_Eukaryota.p_Ascomycota.c_Saccharomycetes.o_Saccharomycetales.f_Debaryomycetaceae.g_Meyerozyma.s_Meyerozyma_guilliermondii	2.936482393206144			-
k_Eukaryota.p_Ascomycota.c_Saccharomycetes.o_Saccharomycetales.f_Debaryomycetaceae.g_Debaryomyces.s_Debaryomyces_hansenii	1.908420965166414			-
k_Eukaryota.p_Ascomycota.c_Eurotiomycetes.o_Onygenales.f_Ajellomycetaceae.g_Histoplasma.s_Histoplasma_capsulatum	2.1514590138527083			-
k_Eukaryota.p_Ascomycota.c_Eurotiomycetes.o_Onygenales.f_Ajellomycetaceae.g_Blastomyces.s_Blastomyces_dermatitidis	1.6073909695024329			-
k_Eukaryota.p_Ascomycota.c_Eurotiomycetes.o_Eurotiales.f_Aspergillaceae.g_Aspergillus.s_Aspergillus_flavus	4.330298832540972			-
k_Eukaryota.p_Ascomycota.c_Eurotiomycetes.o_Eurotiales.f_Aspergillaceae.g_Aspergillus.s_Aspergillus_niger	2.084869003078752			-
k_Eukaryota.p_Ascomycota.c_Eurotiomycetes.o_Eurotiales.f_Aspergillaceae.g_Aspergillus.s_Aspergillus_wentii	0.8429635251718339			-
k_Eukaryota.p_Ascomycota.c_Eurotiomycetes.o_Eurotiales.f_Aspergillaceae.g_Aspergillus.s_Aspergillus_parasiticus	1.0355989288372685			-
k_Eukaryota.p_Ascomycota.c_Eurotiomycetes.o_Eurotiales.f_Aspergillaceae.g_Aspergillus.s_Aspergillus_tubingensis	2.661534303625377	CIP/RP	2.3967268268567845	0.022310131983580228
k_Eukaryota.p_Ascomycota.c_Eurotiomycetes.o_Eurotiales.f_Aspergillaceae.g_Penicillium.s_Penicillium_citrinum	2.1016813697506245			-
k_Eukaryota.p_Basidiomycota.c_Agaricomycetes.o_Agaricales.f_Schizophyllaceae.g_Schizophyllum.s_Schizophyllum_commune	2.321823276663346			-
k_Eukaryota.p_Ascomycota.c_Saccharomycetes.o_Saccharomycetales.f_Debaryomycetaceae.g_Candida.s_Candida_albicans	3.5742803682651307			-
k_Eukaryota.p_Ascomycota.c_Saccharomycetes.o_Saccharomycetales.f_Saccharomycetaceae.g_Nakaseomyces.s_Nakaseomyces_glabratus	1.4573822468964068			-
k_Eukaryota.p_Ascomycota.c_Saccharomycetes.o_Saccharomycetales.f_Debaryomycetaceae.g_Candida.s_Candida_parapsilosis	1.81207005697872			-
k_Eukaryota.p_Ascomycota.c_Saccharomycetes.o_Saccharomycetales.f_Debaryomycetaceae.g_Candida.s_Candida_tropicalis	1.5268776786174818			-
k_Eukaryota.p_Ascomycota.c_Saccharomycetes.o_Saccharomycetales.f_Debaryomycetaceae.g_Candida.s_Candida_viswanathii	0.0			-
k_Eukaryota.p_Ascomycota.c_Sordariomycetes.o_Hypocreales.f_Nectriaceae.g_Fusarium.s_Fusarium_oxysporum	2.9782145131844926			-
k_Eukaryota.p_Ascomycota.c_Sordariomycetes.o_Hypocreales.f_Hypocreaceae.g_Trichoderma.s_Trichoderma_longibrachiatum	2.0187476029352367			0.022310131983580228
k_Eukaryota.p_Ascomycota.c_Eurotiomycetes.o_Chaetothyriales.f_Herpotrichiellaceae.g_Phialophora.s_Phialophora_americana	1.0991578655455423			-
k_Eukaryota.p_Evosea.c_Eumycetozoa.o_Dictyosteliales.f_Dictyosteliaceae.g_Dictyostelium.s_Dictyostelium_purpureum	2.628580268572371			-
k_Eukaryota.p_Apicomplexa.c_Aconoidasida.o_Haemosporida.f_Plasmodiidae.g_Plasmodium.s_Plasmodium_vivax	2.260603483277776			-
k_Eukaryota.p_Apicomplexa.c_Aconoidasida.o_Haemosporida.f_Plasmodiidae.g_Plasmodium.s_Plasmodium_malariae	2.0053309781744706			-
k_Eukaryota.p_Platyhelminthes.c_Trematoda.o_Strigeidida.f_Schistosomatidae.g_Schistosoma.s_Schistosoma_japonicum	2.4203043261452883			-
k_Eukaryota.p_Platyhelminthes.c_Trematoda.o_Strigeidida.f_Schistosomatidae.g_Schistosoma.s_Schistosoma_mansoni	2.4203043261452883			-
k_Eukaryota.p_Nematoda.c_Chromadorea.o_Rhabditida.f_Strongyloididae.g_Strongyloides.s_Strongyloides_stercoralis	2.3855422198860765			-
k_Eukaryota.p_Nematoda.c_Chromadorea.o_Rhabditida.f_Ascarididae.g_Ascaris.s_Ascaris_suum	2.5368098952167255			-
k_Eukaryota.p_Nematoda.c_Chromadorea.o_Rhabditida.f_Onchocercidae.g_Brugia.s_Brugia_malayi	2.4203043261452883			-
k_Eukaryota.p_Nematoda.c_Chromadorea.o_Rhabditida.f_Onchocercidae.g_Onchocerca.s_Onchocerca_volvulus	2.3855422198860765			-
k_Eukaryota.p_Nematoda.c_Chromadorea.o_Rhabditida.f_Onchocercidae.g_Dirofilaria.s_Dirofilaria_immitis	2.4203043261452883			-
k_Eukaryota.p_Nematoda.c_Chromadorea.o_Rhabditida.f_Onchocercidae.g_Wuchereria.s_Wuchereria_bancrofti	2.260603483277776			-
k_Eukaryota.p_Nematoda.c_Chromadorea.o_Strongylida.f_Angiostrongylidae.g_Angiostrongylus.s_Angiostrongylus_cantonensis	1.6989814332885556			-
k_Eukaryota.p_Nematoda.c_Enoplea.o_Trichinellida.f_Trichinellidae.g_Trichinella.s_Trichinella_nelsoni	2.1514590138527083			-
k_Eukaryota.p_Nematoda.c_Enoplea.o_Trichinellida.f_Trichinellidae.g_Trichinella.s_Trichinella_pseudospiralis	2.3477536589966768			-
k_Viruses.p_Peploviricota.c_Herviviricetes.o_Herpesvirales.f_Herpesviridae.g_Simplexvirus.s_Simplexvirus_humanalpha1	2.028574883882377			-
k_Viruses.p_Peploviricota.c_Herviviricetes.o_Herpesvirales.f_Herpesviridae.g_Cytomegalovirus.s_Cytomegalovirus_humanbeta5	4.3836147493300075	CIP/RP	4.012262693845562	0.009767064177971452
k_Viruses.p_Peploviricota.c_Herviviricetes.o_Herpesvirales.f_Herpesviridae.g_Roseolovirus.s_Roseolovirus_humanbeta7	2.7581274772089373			-
k_Viruses.p_Peploviricota.c_Herviviricetes.o_Herpesvirales.f_Herpesviridae.g_Lymphocryptovirus.s_Lymphocryptovirus_humangamma4	3.656730593004017			-
k_Bacteria.p_Pseudomonadota.c_Gammaproteobacteria.o_Cardiobacteriales.f_Cardiobacteriaceae.g_Suttonella.s_Suttonella_indologenes	0.0			-
k_Bacteria.p_Pseudomonadota.c_Alphaproteobacteria.o_Sphingomonadales.f_Sphingomonadaceae.g_Sphingomonas.s_Sphingomonas_paucimobilis	4.322496883401947			-
k_Eukaryota.p_Platyhelminthes.c_Trematoda.o_Plagiorchiida.f_Echinostomatidae.g_Echinostoma.s_Echinostoma_caproni	1.912071222188398			-
k_Bacteria.p_Bacillota.c_Bacilli.o_Lactobacillales.f_Streptococcaceae.g_Streptococcus.s_Streptococcus_mitis	3.8511313396782247			-
k_Bacteria.p_Pseudomonadota.c_Gammaproteobacteria.o_Moraxellales.f_Moraxellaceae.g_Acinetobacter.s_Acinetobacter_lwoffii	2.9096841068220933	CIP/RP	2.63717623095625	0.022310131983580228
k_Bacteria.p_Pseudomonadota.c_Betaproteobacteria.o_Burkholderiales.f_Burkholderiaceae.g_Burkholderia.s_Burkholderia_gladioli	1.4573119540588986			-
k_Bacteria.p_Bacteroidota.c_Bacteroidia.o_Bacteroidales.f_Tannerellaceae.g_Tannerella.s_Tannerella_forsythia	1.1066932929615976			-
k_Bacteria.p_Bacteroidota.c_Bacteroidia.o_Bacteroidales.f_Bacteroidaceae.g_Bacteroides.s_Bacteroides_heparinolyticus	3.186046781756757			-
k_Bacteria.p_Bacteroidota.c_Bacteroidia.o_Bacteroidales.f_Odoribacteraceae.g_Odoribacter.s_Odoribacter_splanchnicus	0.8122362740918705			-
k_Bacteria.p_Bacteroidota.c_Bacteroidia.o_Bacteroidales.f_Bacteroidaceae.g_Bacteroides.s_Bacteroides_zoogleoformans	1.2326682506609423			-
k_Bacteria.p_Bacteroidota.c_Bacteroidia.o_Bacteroidales.f_Porphyromonadaceae.g_Porphyromonas.s_Porphyromonas_endodontalis	3.514921072600189	LC-P	3.2183510022510124	0.04924662345370768
k_Bacteria.p_Bacteroidota.c_Bacteroidia.o_Bacteroidales.f_Prevotellaceae.g_Prevotella.s_Prevotella_intermedia	3.9635439170660423			-
k_Bacteria.p_Bacteroidota.c_Bacteroidia.o_Bacteroidales.f_Prevotellaceae.g_Prevotella.s_Prevotella_melaninogenica	5.060669652492854	CIP/RP	4.569345706044095	0.017706519119166382
k_Bacteria.p_Bacteroidota.c_Bacteroidia.o_Bacteroidales.f_Prevotellaceae.g_Prevotella.s_Prevotella_nigrescens	3.1981505776180064			-
k_Bacteria.p_Bacteroidota.c_Bacteroidia.o_Bacteroidales.f_Prevotellaceae.g_Prevotella.s_Prevotella_oris	3.5665702889354605			-
k_Bacteria.p_Bacteroidota.c_Bacteroidia.o_Bacteroidales.f_Prevotellaceae.g_Prevotella.s_Prevotella_veroralis	3.407156278998779			-
k_Bacteria.p_Campylobacterota.c_Epsilonproteobacteria.o_Campylobacterales.f_Arcobacteraceae.g_Aliarcobacter.s_Aliarcobacter_butzleri	0.0			-
k_Bacteria.p_Pseudomonadota.c_Betaproteobacteria.o_Neisseriales.f_Neisseriaceae.g_Neisseria.s_Neisseria_subflava	4.265132237843035	LC-P	3.8546401968751915	0.024373337801722888
k_Bacteria.p_Bacteroidota.c_Sphingobacteriia.o_Sphingobacteriales.f_Sphingobacteriaceae.g_Sphingobacterium.s_Sphingobacterium_multivorum	2.022500630646442			0.022310131983580228
k_Bacteria.p_Pseudomonadota.c_Gammaproteobacteria.o_Enterobacterales.f_Enterobacteriaceae.g_Salmonella.s_Salmonella_enterica	0.0			-
k_Bacteria.p_Bacillota.c_Clostridia.o_Eubacteriales.f_Clostridiaceae.g_Clostridium.s_Clostridium_argentinense	0.0			-
k_Bacteria.p_Bacillota.c_Bacilli.o_Bacillales.f_Staphylococcaceae.g_Staphylococcus.s_Staphylococcus_arlettae	2.8520146793161945			-
k_Bacteria.p_Bacillota.c_Bacilli.o_Bacillales.f_Staphylococcaceae.g_Staphylococcus.s_Staphylococcus_saprophyticus	3.335744751523661			-
k_Bacteria.p_Bacillota.c_Bacilli.o_Bacillales.f_Staphylococcaceae.g_Staphylococcus.s_Staphylococcus_capitis	2.2425858540803776			-
k_Bacteria.p_Bacillota.c_Bacilli.o_Bacillales.f_NA.g_Gemella.s_Gemella_morbillorum	3.218556596111541			-
k_Bacteria.p_Bacillota.c_Bacilli.o_Lactobacillales.f_Carnobacteriaceae.g_Dolosigranulum.s_Dolosigranulum_pigrum	2.6990672784685943			-
k_Bacteria.p_Pseudomonadota.c_Alphaproteobacteria.o_Hyphomicrobiales.f_Brucellaceae.g_Brucella.s_Brucella_melitensis	1.5663558680139646			-
k_Bacteria.p_Bacillota.c_Negativicutes.o_Veillonellales.f_Veillonellaceae.g_Veillonella.s_Veillonella_parvula	4.4466760091108455			-
k_Bacteria.p_Spirochaetota.c_Spirochaetia.o_Leptospirales.f_Leptospiraceae.g_Leptospira.s_Leptospira_kirschneri	0.10772169619351865			-
k_Bacteria.p_Bacillota.c_Erysipelotrichia.o_Erysipelotrichales.f_Coprobacillaceae.g_Eggerthia.s_Eggerthia_catenaformis	2.6491970225979187			-
k_Viruses.p_Peploviricota.c_Herviviricetes.o_Herpesvirales.f_Herpesviridae.g_Roseolovirus.s_Roseolovirus_humanbeta6a	4.336575921591778			-
k_Bacteria.p_Actinomycetota.c_Actinomycetes.o_Propionibacteriales.f_Propionibacteriaceae.g_Cutibacterium.s_Cutibacterium_granulosum	2.354846886150708			-
k_Bacteria.p_Bacillota.c_Tissierellia.o_Tissierellales.f_Peptoniphilaceae.g_Anaerococcus.s_Anaerococcus_hydrogenalis	1.783482228558114			-
k_Bacteria.p_Bacillota.c_Tissierellia.o_Tissierellales.f_Peptoniphilaceae.g_Peptoniphilus.s_Peptoniphilus_lacrimalis	1.603921226351663			-
k_Bacteria.p_Bacillota.c_Tissierellia.o_Tissierellales.f_Peptoniphilaceae.g_Anaerococcus.s_Anaerococcus_lactolyticus	1.9097391122287124			-
k_Bacteria.p_Bacillota.c_Tissierellia.o_Tissierellales.f_Peptoniphilaceae.g_Parvimonas.s_Parvimonas_micra	3.7248226890072047			-
k_Bacteria.p_Bacillota.c_Tissierellia.o_Tissierellales.f_Peptoniphilaceae.g_Anaerococcus.s_Anaerococcus_prevotii	1.45325431961264			-
k_Bacteria.p_Bacillota.c_Tissierellia.o_Tissierellales.f_Peptoniphilaceae.g_Anaerococcus.s_Anaerococcus_tetradius	0.0			-
k_Eukaryota.p_Ascomycota.c_Eurotiomycetes.o_Eurotiales.f_Aspergillaceae.g_Aspergillus.s_Aspergillus_terreus	1.4592868801825927			-
k_Bacteria.p_Bacillota.c_Bacilli.o_Lactobacillales.f_Enterococcaceae.g_Enterococcus.s_Enterococcus_avium	0.0			-
k_Bacteria.p_Pseudomonadota.c_Gammaproteobacteria.o_Moraxellales.f_Moraxellaceae.g_Moraxella.s_Moraxella_atlantae	1.908420965166414			-
k_Bacteria.p_Pseudomonadota.c_Gammaproteobacteria.o_Moraxellales.f_Moraxellaceae.g_Moraxella.s_Moraxella_osloensis	3.888156823529826			-
k_Eukaryota.p_Zoopagomycota.c_Entomophthoromycetes.o_Entomophthorales.f_Ancylistaceae.g_Conidiobolus.s_Conidiobolus_coronatus	0.7710750574102035			-
k_Eukaryota.p_Platyhelminthes.c_Trematoda.o_Plagiorchiida.f_Troglotrematidae.g_Paragonimus.s_Paragonimus_westermani	1.9384697649628078			-
k_Bacteria.p_Bacillota.c_Clostridia.o_Eubacteriales.f_Eubacteriales_Family_XIII__Incertae_Sedis.g_Mogibacterium.s_Mogibacterium_timidum	1.2827845520172787			-
k_Eukaryota.p_Ascomycota.c_Sordariomycetes.o_Hypocreales.f_Nectriaceae.g_Fusarium.s_Fusarium_poae	1.6073909695024329			-
k_Eukaryota.p_Mucoromycota.c_Mucoromycetes.o_Mucorales.f_Mucoraceae.g_Mucor.s_Mucor_circinelloides	1.4001878612095235			-
k_Eukaryota.p_Apicomplexa.c_Aconoidasida.o_Haemosporida.f_Plasmodiidae.g_Plasmodium.s_Plasmodium_ovale	2.3855422198860765			-
k_Eukaryota.p_Ascomycota.c_Eurotiomycetes.o_Eurotiales.f_Aspergillaceae.g_Penicillium.s_Penicillium_digitatum	3.0740007335438446			-
k_Eukaryota.p_Ascomycota.c_Saccharomycetes.o_Saccharomycetales.f_Metschnikowiaceae.g_Clavispora.s_Clavispora_lusitaniae	1.0991578655455423			-
k_Eukaryota.p_Ascomycota.c_Saccharomycetes.o_Saccharomycetales.f_Debaryomycetaceae.g_Lodderomyces.s_Lodderomyces_elongisporus	1.0991578655455423			-
k_Bacteria.p_Actinomycetota.c_Actinomycetes.o_Mycobacteriales.f_Nocardiaceae.g_Nocardia.s_Nocardia_brevicatena	1.1603020328197984			-
k_Bacteria.p_Actinomycetota.c_Actinomycetes.o_Mycobacteriales.f_Nocardiaceae.g_Nocardia.s_Nocardia_farcinica	0.0			-
k_Bacteria.p_Actinomycetota.c_Actinomycetes.o_Mycobacteriales.f_Nocardiaceae.g_Nocardia.s_Nocardia_nova	0.0			-
k_Bacteria.p_Actinomycetota.c_Actinomycetes.o_Mycobacteriales.f_Nocardiaceae.g_Nocardia.s_Nocardia_transvalensis	0.0			-
k_Bacteria.p_Actinomycetota.c_Actinomycetes.o_Mycobacteriales.f_Corynebacteriaceae.g_Corynebacterium.s_Corynebacterium_pseudodiphtheriticum	3.2235862006696587			-
k_Bacteria.p_Bacillota.c_Bacilli.o_Lactobacillales.f_Enterococcaceae.g_Enterococcus.s_Enterococcus_casseliflavus	0.0			-
k_Eukaryota.p_Ascomycota.c_Sordariomycetes.o_Sordariales.f_Chaetomiaceae.g_Chaetomium.s_Chaetomium_globosum	0.8429635251718339			-
k_Bacteria.p_Actinomycetota.c_Actinomycetes.o_Mycobacteriales.f_Corynebacteriaceae.g_Corynebacterium.s_Corynebacterium_accolens	3.099359816017399			-
k_Bacteria.p_Actinomycetota.c_Actinomycetes.o_Mycobacteriales.f_Corynebacteriaceae.g_Corynebacterium.s_Corynebacterium_afermentans	3.2169305714496996			-
k_Bacteria.p_Actinomycetota.c_Actinomycetes.o_Mycobacteriales.f_Corynebacteriaceae.g_Corynebacterium.s_Corynebacterium_macginleyi	1.5550289644299715			-
k_Bacteria.p_Actinomycetota.c_Actinomycetes.o_Mycobacteriales.f_Corynebacteriaceae.g_Corynebacterium.s_Corynebacterium_pseudogenitalium	2.18538620599404			-
k_Bacteria.p_Bacillota.c_Negativicutes.o_Veillonellales.f_Veillonellaceae.g_Veillonella.s_Veillonella_atypica	4.38751675623253			-
k_Bacteria.p_Bacillota.c_Negativicutes.o_Veillonellales.f_Veillonellaceae.g_Veillonella.s_Veillonella_dispar	4.275997496226947			-
k_Bacteria.p_Actinomycetota.c_Actinomycetes.o_Mycobacteriales.f_Corynebacteriaceae.g_Corynebacterium.s_Corynebacterium_glucuronolyticum	3.2499546879882324			-
k_Bacteria.p_Bacillota.c_Negativicutes.o_Veillonellales.f_Veillonellaceae.g_Dialister.s_Dialister_pneumosintes	2.80665387933423			-
k_Eukaryota.p_Ascomycota.c_Sordariomycetes.o_Hypocreales.f_Nectriaceae.g_Fusarium.s_Fusarium_avenaceum	0.7710750574102035			-
k_Bacteria.p_Pseudomonadota.c_Gammaproteobacteria.o_Moraxellales.f_Moraxellaceae.g_Acinetobacter.s_Acinetobacter_johnsonii	3.6367802262505977			-
k_Bacteria.p_Pseudomonadota.c_Gammaproteobacteria.o_Moraxellales.f_Moraxellaceae.g_Acinetobacter.s_Acinetobacter_junii	3.0317441483982384			-
k_Bacteria.p_Fusobacteriota.c_Fusobacteriia.o_Fusobacteriales.f_Leptotrichiaceae.g_Leptotrichia.s_Leptotrichia_buccalis	2.794953601727354			-
k_Eukaryota.p_Ascomycota.c_Leotiomycetes.o_Helotiales.f_Sclerotiniaceae.g_Botrytis.s_Botrytis_cinerea	1.785263199057945			-
k_Eukaryota.p_Ascomycota.c_Eurotiomycetes.o_Eurotiales.f_Aspergillaceae.g_Aspergillus.s_Aspergillus_glaucus	1.0112710330616517			-
k_Eukaryota.p_Ascomycota.c_Pneumocystomycetes.o_Pneumocystales.f_Pneumocystaceae.g_Pneumocystis.s_Pneumocystis_jirovecii	3.7645065392992985			-
k_Bacteria.p_Actinomycetota.c_Actinomycetes.o_Mycobacteriales.f_Corynebacteriaceae.g_Corynebacterium.s_Corynebacterium_argentoratense	3.355671847122003			-
k_Eukaryota.p_Parabasalia.c_NA.o_Trichomonadida.f_Trichomonadidae.g_Trichomonas.s_Trichomonas_tenax	2.3133263393367964			-
k_Bacteria.p_Bacillota.c_Tissierellia.o_Tissierellales.f_Tissierellaceae.g_Tissierella.s_Tissierella_praeacuta	1.0222878236636892			-
k_Bacteria.p_Pseudomonadota.c_Gammaproteobacteria.o_Pseudomonadales.f_Pseudomonadaceae.g_Pseudomonas.s_Pseudomonas_alcaligenes	0.0			-
k_Bacteria.p_Actinomycetota.c_Actinomycetes.o_Micrococcales.f_Micrococcaceae.g_Rothia.s_Rothia_mucilaginosa	4.9844794059201			-
k_Bacteria.p_Actinomycetota.c_Actinomycetes.o_Mycobacteriales.f_Corynebacteriaceae.g_Corynebacterium.s_Corynebacterium_propinquum	4.358881144104838			-
k_Bacteria.p_Actinomycetota.c_Actinomycetes.o_Mycobacteriales.f_Corynebacteriaceae.g_Corynebacterium.s_Corynebacterium_striatum	2.521242364489923			-
k_Bacteria.p_Bacillota.c_Bacilli.o_Lactobacillales.f_Enterococcaceae.g_Enterococcus.s_Enterococcus_cecorum	1.5449925341910076			-
k_Bacteria.p_Bacteroidota.c_Flavobacteriia.o_Flavobacteriales.f_Flavobacteriaceae.g_Capnocytophaga.s_Capnocytophaga_granulosa	3.4736607226101555			-
k_Bacteria.p_Bacillota.c_Bacilli.o_Lactobacillales.f_Carnobacteriaceae.g_Granulicatella.s_Granulicatella_adiacens	4.01998856567721			-
k_Bacteria.p_Bacillota.c_Bacilli.o_Lactobacillales.f_Aerococcaceae.g_Abiotrophia.s_Abiotrophia_defectiva	3.6037417171604913			-
k_Eukaryota.p_Ascomycota.c_Eurotiomycetes.o_Eurotiales.f_Aspergillaceae.g_Aspergillus.s_Aspergillus_versicolor	2.804192649619044			-
k_Eukaryota.p_Ascomycota.c_Dothideomycetes.o_Dothideales.f_Saccotheciaceae.g_Aureobasidium.s_Aureobasidium_melanogenum	2.4028825233379			-
k_Bacteria.p_Pseudomonadota.c_Gammaproteobacteria.o_Pseudomonadales.f_Pseudomonadaceae.g_Pseudomonas.s_Pseudomonas_nitroreducens	1.1066932929615976			-
k_Bacteria.p_Bacillota.c_Clostridia.o_Eubacteriales.f_Clostridiaceae.g_Clostridium.s_Clostridium_chauvoei	0.8724967410404553			-
k_Bacteria.p_Pseudomonadota.c_Betaproteobacteria.o_Burkholderiales.f_Oxalobacteraceae.g_Massilia.s_Massilia_timonae	1.9503812854161526			-
k_Bacteria.p_Pseudomonadota.c_Betaproteobacteria.o_Burkholderiales.f_Burkholderiaceae.g_Lautropia.s_Lautropia_mirabilis	3.216531429903411			-
k_Bacteria.p_Bacteroidota.c_Bacteroidia.o_Bacteroidales.f_Bacteroidaceae.g_Bacteroides.s_Bacteroides_caccae	0.0			-
k_Bacteria.p_Bacillota.c_Bacilli.o_Lactobacillales.f_Lactobacillaceae.g_Lactobacillus.s_Lactobacillus_crispatus	3.0759431434728506			-
k_Bacteria.p_Pseudomonadota.c_Gammaproteobacteria.o_Pseudomonadales.f_Pseudomonadaceae.g_Pseudomonas.s_Pseudomonas_azotoformans	3.1245223369966233			-
k_Bacteria.p_Pseudomonadota.c_Gammaproteobacteria.o_Pseudomonadales.f_Pseudomonadaceae.g_Pseudomonas.s_Pseudomonas_luteola	2.1439965460027786			-
k_Bacteria.p_Pseudomonadota.c_Gammaproteobacteria.o_Enterobacterales.f_Enterobacteriaceae.g_Kluyvera.s_Kluyvera_ascorbata	1.4613320284837796			-
k_Bacteria.p_Actinomycetota.c_Actinomycetes.o_Actinomycetales.f_Actinomycetaceae.g_Schaalia.s_Schaalia_meyeri	2.4660283611336293			-
k_Bacteria.p_Bacillota.c_Tissierellia.o_Tissierellales.f_Peptoniphilaceae.g_Peptoniphilus.s_Peptoniphilus_harei	0.8429635251718339			-
k_Bacteria.p_Bacillota.c_Tissierellia.o_Tissierellales.f_Peptoniphilaceae.g_Anaerococcus.s_Anaerococcus_octavius	4.2962865625016455			-
k_Bacteria.p_Actinomycetota.c_Actinomycetes.o_Actinomycetales.f_Actinomycetaceae.g_Actinomyces.s_Actinomyces_graevenitzii	4.1502557176908175			-
k_Bacteria.p_Actinomycetota.c_Actinomycetes.o_Mycobacteriales.f_Tsukamurellaceae.g_Tsukamurella.s_Tsukamurella_tyrosinosolvens	1.8762495700832995			-
k_Eukaryota.p_Mucoromycota.c_Mucoromycetes.o_Mucorales.f_Rhizopodaceae.g_Rhizopus.s_Rhizopus_microsporus	1.6073909695024329			-
k_Bacteria.p_Actinomycetota.c_Actinomycetes.o_Actinomycetales.f_Actinomycetaceae.g_Trueperella.s_Trueperella_bernardiae	0.5233046267747312			0.007780556439608606
k_Eukaryota.p_Ascomycota.c_Dothideomycetes.o_Pleosporales.f_Corynesporascaceae.g_Corynespora.s_Corynespora_cassiicola	2.5170763521166517			-
k_Bacteria.p_Actinomycetota.c_Actinomycetes.o_Mycobacteriales.f_Mycobacteriaceae.g_Mycolicibacterium.s_Mycolicibacterium_novocastrense	2.377785977033705			-
k_Bacteria.p_Bacteroidota.c_Bacteroidia.o_Bacteroidales.f_Prevotellaceae.g_Prevotella.s_Prevotella_pallens	4.597970600820124			-
k_Bacteria.p_Actinomycetota.c_Actinomycetes.o_Mycobacteriales.f_Corynebacteriaceae.g_Corynebacterium.s_Corynebacterium_durum	2.7328053482959005			-
k_Eukaryota.p_Mucoromycota.c_Mucoromycetes.o_Mucorales.f_Rhizopodaceae.g_Rhizopus.s_Rhizopus_arrhizus	2.4894837806223973			-
k_Eukaryota.p_Mucoromycota.c_Mucoromycetes.o_Mucorales.f_Mucoraceae.g_Mucor.s_Mucor_indicus	1.6073909695024329			-
k_Bacteria.p_Bacillota.c_Bacilli.o_Lactobacillales.f_Streptococcaceae.g_Streptococcus.s_Streptococcus_infantis	4.367063083923231			-
k_Eukaryota.p_Ascomycota.c_Eurotiomycetes.o_Eurotiales.f_Aspergillaceae.g_Penicillium.s_Penicillium_oxalicum	3.75448733218585			-
k_Bacteria.p_Actinomycetota.c_Actinomycetes.o_Micrococcales.f_Micrococcaceae.g_Kocuria.s_Kocuria_palustris	3.790660813185237			-
k_Bacteria.p_Pseudomonadota.c_Betaproteobacteria.o_Burkholderiales.f_Alcaligenaceae.g_Achromobacter.s_Achromobacter_ruhlandii	2.4693612878784084			-
k_Bacteria.p_Actinomycetota.c_Coriobacteriia.o_Coriobacteriales.f_Coriobacteriaceae.g_Collinsella.s_Collinsella_aerofaciens	0.27525384462074276			-
k_Bacteria.p_Pseudomonadota.c_Gammaproteobacteria.o_Pseudomonadales.f_Pseudomonadaceae.g_Pseudomonas.s_Pseudomonas_mandelii	3.5993933653050996			-
k_Eukaryota.p_Ascomycota.c_Eurotiomycetes.o_Eurotiales.f_Aspergillaceae.g_Aspergillus.s_Aspergillus_sydowii	3.458393412701789			-
k_Bacteria.p_Actinomycetota.c_Actinomycetes.o_Mycobacteriales.f_Mycobacteriaceae.g_Mycolicibacterium.s_Mycolicibacterium_tusciae	1.6073909695024329			-
k_Bacteria.p_Bacteroidota.c_Bacteroidia.o_Bacteroidales.f_Prevotellaceae.g_Alloprevotella.s_Alloprevotella_tannerae	4.1201134978374565			-
k_Bacteria.p_Campylobacterota.c_Epsilonproteobacteria.o_Campylobacterales.f_Campylobacteraceae.g_Campylobacter.s_Campylobacter_hominis	0.8404360116592243			-
k_Bacteria.p_Pseudomonadota.c_Gammaproteobacteria.o_Pseudomonadales.f_Pseudomonadaceae.g_Pseudomonas.s_Pseudomonas_rhodesiae	3.2220277064235714			-
k_Bacteria.p_Pseudomonadota.c_Gammaproteobacteria.o_Pseudomonadales.f_Pseudomonadaceae.g_Pseudomonas.s_Pseudomonas_veronii	3.8131551570037274			-
k_Eukaryota.p_Basidiomycota.c_Malasseziomycetes.o_Malasseziales.f_Malasseziaceae.g_Malassezia.s_Malassezia_globosa	3.507174915402012			-
k_Eukaryota.p_Basidiomycota.c_Malasseziomycetes.o_Malasseziales.f_Malasseziaceae.g_Malassezia.s_Malassezia_restricta	3.9979994745867917			-
k_Bacteria.p_Bacteroidota.c_Flavobacteriia.o_Flavobacteriales.f_Flavobacteriaceae.g_Myroides.s_Myroides_odoratimimus	0.0			-
k_Bacteria.p_Actinomycetota.c_Actinomycetes.o_Mycobacteriales.f_Mycobacteriaceae.g_Mycobacterium.s_NA	1.669405165894023			0.022310131983580228
k_Bacteria.p_Pseudomonadota.c_Gammaproteobacteria.o_Pseudomonadales.f_Pseudomonadaceae.g_Pseudomonas.s_Pseudomonas_mosselii	1.2043454732502903			-
k_Bacteria.p_Actinomycetota.c_Actinomycetes.o_Actinomycetales.f_Actinomycetaceae.g_Fannyhessea.s_Fannyhessea_vaginae	1.3519035735081006			-
k_Bacteria.p_Pseudomonadota.c_Betaproteobacteria.o_Burkholderiales.f_Burkholderiaceae.g_Cupriavidus.s_Cupriavidus_gilardii	1.5017226813593703			-
k_Bacteria.p_Pseudomonadota.c_Betaproteobacteria.o_Burkholderiales.f_Burkholderiaceae.g_Cupriavidus.s_Cupriavidus_pauculus	1.81207005697872			-
k_Bacteria.p_Pseudomonadota.c_Gammaproteobacteria.o_Enterobacterales.f_Yersiniaceae.g_Serratia.s_Serratia_grimesii	2.1478589475556933			-
k_Bacteria.p_Actinomycetota.c_Actinomycetes.o_Mycobacteriales.f_Mycobacteriaceae.g_Mycobacteroides.s_Mycobacteroides_immunogenum	1.1666445380504757			-
k_Bacteria.p_Chlamydiota.c_Chlamydiia.o_Chlamydiales.f_Chlamydiaceae.g_Chlamydia.s_Chlamydia_abortus	1.783482228558114			-
k_Bacteria.p_Pseudomonadota.c_Gammaproteobacteria.o_Enterobacterales.f_Enterobacteriaceae.g_Leclercia.s_Leclercia_adecarboxylata	1.6997726565844307			-
k_Bacteria.p_Bacillota.c_Clostridia.o_Eubacteriales.f_Clostridiaceae.g_Clostridium.s_Clostridium_haemolyticum	1.6087091165647314			-
k_Bacteria.p_Bacillota.c_Bacilli.o_Bacillales.f_NA.g_Gemella.s_Gemella_sanguinis	3.867769654649883			-
k_Bacteria.p_Actinomycetota.c_Actinomycetes.o_Mycobacteriales.f_Gordoniaceae.g_Gordonia.s_Gordonia_polyisoprenivorans	0.8429635251718339			-
k_Bacteria.p_Pseudomonadota.c_Betaproteobacteria.o_Burkholderiales.f_Alcaligenaceae.g_Achromobacter.s_Achromobacter_xylosoxidans	3.327554625982813			-
k_Bacteria.p_Bacillota.c_Bacilli.o_Bacillales.f_Bacillaceae.g_Bacillus.s_NA	3.3532486928648124			-
k_Bacteria.p_Pseudomonadota.c_Betaproteobacteria.o_Burkholderiales.f_Burkholderiaceae.g_Burkholderia.s_NA	3.178413806243462			-
k_Eukaryota.p_Zoopagomycota.c_Entomophthoromycetes.o_Entomophthorales.f_Ancylistaceae.g_Conidiobolus.s_Conidiobolus_incongruus	3.2299309801119436			-
k_Eukaryota.p_Mucoromycota.c_Mucoromycetes.o_Mucorales.f_Cunninghamellaceae.g_Cunninghamella.s_Cunninghamella_bertholletiae	1.0721050530741847			-
k_Eukaryota.p_Ascomycota.c_Dothideomycetes.o_Cladosporiales.f_Cladosporiaceae.g_Cladosporium.s_Cladosporium_sphaerospermum	2.4677772747821693			-
k_Bacteria.p_Pseudomonadota.c_Betaproteobacteria.o_Burkholderiales.f_Burkholderiaceae.g_Pandoraea.s_Pandoraea_norimbergensis	1.6935195417119837			-
k_Bacteria.p_Bacillota.c_Bacilli.o_Lactobacillales.f_Lactobacillaceae.g_Limosilactobacillus.s_Limosilactobacillus_mucosae	3.072116589669293			-
k_Eukaryota.p_Platyhelminthes.c_Cestoda.o_Cyclophyllidea.f_Hymenolepididae.g_Rodentolepis.s_Rodentolepis_nana	2.209450960830395			-
k_Bacteria.p_Pseudomonadota.c_Betaproteobacteria.o_Burkholderiales.f_Burkholderiaceae.g_Ralstonia.s_Ralstonia_mannitolilytica	2.0084813406205013			0.044235052961726674
k_Bacteria.p_Pseudomonadota.c_Gammaproteobacteria.o_Moraxellales.f_Moraxellaceae.g_Acinetobacter.s_Acinetobacter_bereziniae	3.0114922601198355			-
k_Bacteria.p_Pseudomonadota.c_Gammaproteobacteria.o_Moraxellales.f_Moraxellaceae.g_Acinetobacter.s_Acinetobacter_guillouiae	3.642820707686981			-
k_Eukaryota.p_Ascomycota.c_Leotiomycetes.o_Helotiales.f_Sclerotiniaceae.g_Sclerotinia.s_Sclerotinia_glacialis	2.8520146793161945			-
k_Bacteria.p_Pseudomonadota.c_Gammaproteobacteria.o_Moraxellales.f_Moraxellaceae.g_Acinetobacter.s_Acinetobacter_schindleri	1.8184145734769637			-
k_Bacteria.p_Pseudomonadota.c_Alphaproteobacteria.o_Rickettsiales.f_Rickettsiaceae.g_Rickettsia.s_NA	1.6073909695024329			-
k_Bacteria.p_Bacillota.c_Clostridia.o_Eubacteriales.f_Eubacteriales_Family_XIII__Incertae_Sedis.g_Mogibacterium.s_Mogibacterium_diversum	2.9094670182535727			-
k_Eukaryota.p_Ascomycota.c_Sordariomycetes.o_Hypocreales.f_Nectriaceae.g_Fusarium.s_Fusarium_verticillioides	0.0			-
k_Bacteria.p_Pseudomonadota.c_Betaproteobacteria.o_Burkholderiales.f_Comamonadaceae.g_Comamonas.s_Comamonas_denitrificans	4.010343381355997			-
k_Bacteria.p_Pseudomonadota.c_Alphaproteobacteria.o_Hyphomicrobiales.f_Stappiaceae.g_Pannonibacter.s_Pannonibacter_phragmitetus	1.5952473389372748			-
k_Eukaryota.p_Ascomycota.c_Eurotiomycetes.o_Onygenales.f_NA.g_Paracoccidioides.s_Paracoccidioides_brasiliensis	1.6073909695024329			-
k_Bacteria.p_Actinomycetota.c_Actinomycetes.o_Mycobacteriales.f_Mycobacteriaceae.g_Mycolicibacterium.s_Mycolicibacterium_doricum	1.9384532832034418			-
k_Bacteria.p_Actinomycetota.c_Coriobacteriia.o_Coriobacteriales.f_Atopobiaceae.g_Olsenella.s_Olsenella_uli	3.9390015947412396			-
k_Bacteria.p_Actinomycetota.c_Actinomycetes.o_Mycobacteriales.f_Nocardiaceae.g_Nocardia.s_Nocardia_cyriacigeorgica	1.4963341321418109			-
k_Bacteria.p_Bacillota.c_Bacilli.o_Lactobacillales.f_Carnobacteriaceae.g_Granulicatella.s_Granulicatella_elegans	1.8217908439155073			-
k_Bacteria.p_Actinomycetota.c_Actinomycetes.o_Micrococcales.f_Kytococcaceae.g_Kytococcus.s_Kytococcus_schroeteri	1.3310248805494513			-
k_Bacteria.p_Actinomycetota.c_Actinomycetes.o_Micrococcales.f_Microbacteriaceae.g_Leifsonia.s_Leifsonia_aquatica	0.0			-
k_Bacteria.p_Fusobacteriota.c_Fusobacteriia.o_Fusobacteriales.f_Leptotrichiaceae.g_Leptotrichia.s_Leptotrichia_wadei	3.937587383317282			-
k_Bacteria.p_Pseudomonadota.c_Gammaproteobacteria.o_Enterobacterales.f_Enterobacteriaceae.g_Cedecea.s_Cedecea_neteri	1.581448078311336			-
k_Bacteria.p_Pseudomonadota.c_Gammaproteobacteria.o_Enterobacterales.f_Enterobacteriaceae.g_Yokenella.s_Yokenella_regensburgei	0.0			-
k_Bacteria.p_Actinomycetota.c_Actinomycetes.o_Mycobacteriales.f_Corynebacteriaceae.g_Corynebacterium.s_Corynebacterium_singulare	3.6562632652799625			-
k_Bacteria.p_Pseudomonadota.c_Alphaproteobacteria.o_Rhodospirillales.f_Rhodospirillaceae.g_Inquilinus.s_Inquilinus_limosus	1.1191978366717454			-
k_Bacteria.p_Actinomycetota.c_Actinomycetes.o_Micrococcales.f_Micrococcaceae.g_Rothia.s_Rothia_aeria	3.841810093986372			-
k_Bacteria.p_Bacillota.c_Bacilli.o_Lactobacillales.f_Aerococcaceae.g_Facklamia.s_Facklamia_hominis	2.3867025805264803			-
k_Bacteria.p_Actinomycetota.c_Actinomycetes.o_Actinomycetales.f_Actinomycetaceae.g_Schaalia.s_Schaalia_cardiffensis	3.1161621186601893			-
k_Bacteria.p_Pseudomonadota.c_Gammaproteobacteria.o_Enterobacterales.f_Erwiniaceae.g_Erwinia.s_Erwinia_billingiae	1.5582420414918359			-
k_Bacteria.p_Actinomycetota.c_Actinomycetes.o_Actinomycetales.f_Actinomycetaceae.g_Varibaculum.s_Varibaculum_cambriense	0.8951564325975201			-
k_Bacteria.p_Fusobacteriota.c_Fusobacteriia.o_Fusobacteriales.f_Leptotrichiaceae.g_Sneathia.s_Sneathia_vaginalis	2.068257798696694			-
k_Bacteria.p_Bacillota.c_Negativicutes.o_Veillonellales.f_Veillonellaceae.g_Megasphaera.s_Megasphaera_micronuciformis	3.887722742371816			-
k_Bacteria.p_Pseudomonadota.c_Betaproteobacteria.o_Burkholderiales.f_Burkholderiaceae.g_Ralstonia.s_Ralstonia_insidiosa	4.326492580206108			-
k_Bacteria.p_Pseudomonadota.c_Gammaproteobacteria.o_Pseudomonadales.f_Pseudomonadaceae.g_Pseudomonas.s_Pseudomonas_palleroniana	3.0669783365446976			-
k_Bacteria.p_Pseudomonadota.c_Alphaproteobacteria.o_Rhodobacterales.f_Paracoccaceae.g_Haematobacter.s_Haematobacter_massiliensis	1.4016158136197805			0.022310131983580228
k_Eukaryota.p_Ascomycota.c_Eurotiomycetes.o_Onygenales.f_Onygenaceae.g_Coccidioides.s_Coccidioides_posadasii	1.0991578655455423			-
k_Bacteria.p_Pseudomonadota.c_Alphaproteobacteria.o_Rhodospirillales.f_Acetobacteraceae.g_Roseomonas.s_Roseomonas_cervicalis	1.3363932918754795			-
k_Bacteria.p_Pseudomonadota.c_Alphaproteobacteria.o_Rhodospirillales.f_Acetobacteraceae.g_Roseomonas.s_Roseomonas_mucosa	2.817809367564305			-
k_Bacteria.p_Actinomycetota.c_Actinomycetes.o_Mycobacteriales.f_Nocardiaceae.g_Nocardia.s_Nocardia_puris	0.11324877628012771			-
k_Eukaryota.p_Ascomycota.c_Eurotiomycetes.o_Chaetothyriales.f_Herpotrichiellaceae.g_Exophiala.s_Exophiala_oligosperma	2.7729707378798634			-
k_Bacteria.p_Actinomycetota.c_Actinomycetes.o_Bifidobacteriales.f_Bifidobacteriaceae.g_Bifidobacterium.s_Bifidobacterium_longum	3.028105938371876			-
k_Bacteria.p_Bacillota.c_Negativicutes.o_Veillonellales.f_Veillonellaceae.g_Dialister.s_Dialister_invisus	1.0495110096751035			-
k_Bacteria.p_Actinomycetota.c_Actinomycetes.o_Mycobacteriales.f_Mycobacteriaceae.g_Mycolicibacterium.s_Mycolicibacterium_canariasense	1.6073909695024329			-
k_Bacteria.p_Bacteroidota.c_Bacteroidia.o_Bacteroidales.f_Prevotellaceae.g_Prevotella.s_Prevotella_salivae	3.9672631781361294			-
k_Bacteria.p_Actinomycetota.c_Coriobacteriia.o_Eggerthellales.f_Eggerthellaceae.g_Paraeggerthella.s_Paraeggerthella_hongkongensis	0.0			-
k_Eukaryota.p_Ascomycota.c_Sordariomycetes.o_Hypocreales.f_Nectriaceae.g_Fusarium.s_NA	2.8778909752155855			-
k_Bacteria.p_Bacteroidota.c_Bacteroidia.o_Bacteroidales.f_Prevotellaceae.g_Hallella.s_Hallella_bergensis	2.8520146793161945			-
k_Bacteria.p_Pseudomonadota.c_Gammaproteobacteria.o_Enterobacterales.f_Enterobacteriaceae.g_Klebsiella.s_Klebsiella_variicola	1.6387198255134445			-
k_Bacteria.p_Pseudomonadota.c_Gammaproteobacteria.o_Pasteurellales.f_Pasteurellaceae.g_Haemophilus.s_Haemophilus_pittmaniae	1.5770075590552786			-
k_Bacteria.p_Actinomycetota.c_Actinomycetes.o_Mycobacteriales.f_Nocardiaceae.g_Nocardia.s_Nocardia_thailandica	0.3215247187072102			-
k_Bacteria.p_Pseudomonadota.c_Alphaproteobacteria.o_Rhodospirillales.f_Acetobacteraceae.g_Roseomonas.s_Roseomonas_gilardii	1.8576684700650858			-
k_Bacteria.p_Bacillota.c_Bacilli.o_Lactobacillales.f_Streptococcaceae.g_Streptococcus.s_Streptococcus_pseudopneumoniae	3.8257412098313734			-
k_Bacteria.p_Actinomycetota.c_Actinomycetes.o_Mycobacteriales.f_Corynebacteriaceae.g_Corynebacterium.s_Corynebacterium_resistens	0.0			-
k_Bacteria.p_Actinomycetota.c_Actinomycetes.o_Actinomycetales.f_Actinomycetaceae.g_Actinomyces.s_Actinomyces_dentalis	3.968388031900089			-
k_Bacteria.p_Actinomycetota.c_Actinomycetes.o_Micrococcales.f_Microbacteriaceae.g_Microbacterium.s_Microbacterium_oleivorans	1.3310248805494513			-
k_Bacteria.p_Bacteroidota.c_Bacteroidia.o_Bacteroidales.f_Prevotellaceae.g_Prevotella.s_Prevotella_multiformis	2.947177853060993			-
k_Bacteria.p_Bacillota.c_Clostridia.o_Eubacteriales.f_Oscillospiraceae.g_Flavonifractor.s_Flavonifractor_plautii	1.4077232886255786			-
k_Bacteria.p_Bacteroidota.c_Bacteroidia.o_Bacteroidales.f_Bacteroidaceae.g_Bacteroides.s_Bacteroides_pyogenes	0.7540517534249811			-
k_Eukaryota.p_Ascomycota.c_Sordariomycetes.o_Microascales.f_Microascaceae.g_Scedosporium.s_Scedosporium_aurantiacum	1.6073909695024329			-
k_Bacteria.p_Actinomycetota.c_Actinomycetes.o_Micrococcales.f_Micrococcaceae.g_Nesterenkonia.s_Nesterenkonia_jeotgali	1.5087947276918083			0.022310131983580228
k_Eukaryota.p_Nematoda.c_Chromadorea.o_Rhabditida.f_Dracunculidae.g_Dracunculus.s_Dracunculus_medinensis	2.5851145747912803			-
k_Bacteria.p_Actinomycetota.c_Actinomycetes.o_Mycobacteriales.f_Mycobacteriaceae.g_Mycolicibacterium.s_Mycolicibacterium_phocaicum	0.0			-
k_Bacteria.p_Pseudomonadota.c_Gammaproteobacteria.o_Pseudomonadales.f_Pseudomonadaceae.g_Pseudomonas.s_Pseudomonas_moraviensis	1.8843562103300588			-
k_Bacteria.p_Pseudomonadota.c_Betaproteobacteria.o_Neisseriales.f_Neisseriaceae.g_Neisseria.s_Neisseria_animaloris	0.004239397613175957			-
k_Bacteria.p_Bacteroidota.c_Flavobacteriia.o_Flavobacteriales.f_Flavobacteriaceae.g_Capnocytophaga.s_Capnocytophaga_leadbetteri	3.6115293196578193			-
k_Bacteria.p_Bacteroidota.c_Bacteroidia.o_Bacteroidales.f_Tannerellaceae.g_Parabacteroides.s_Parabacteroides_goldsteinii	0.0			-
k_Eukaryota.p_Nematoda.c_Chromadorea.o_Strongylida.f_Angiostrongylidae.g_Angiostrongylus.s_Angiostrongylus_costaricensis	2.209450960830395			-
k_Bacteria.p_Bacillota.c_Clostridia.o_Eubacteriales.f_Peptostreptococcaceae.g_Peptostreptococcus.s_Peptostreptococcus_stomatis	3.40956709697384			-
k_Bacteria.p_Bacteroidota.c_Flavobacteriia.o_Flavobacteriales.f_Weeksellaceae.g_Empedobacter.s_Empedobacter_falsenii	1.24805353340198			-
k_Bacteria.p_Pseudomonadota.c_Gammaproteobacteria.o_Enterobacterales.f_Enterobacteriaceae.g_Enterobacter.s_NA	2.5254324038850053			-
k_Bacteria.p_Pseudomonadota.c_Gammaproteobacteria.o_Pseudomonadales.f_Pseudomonadaceae.g_Pseudomonas.s_Pseudomonas_extremaustralis	3.23635814266302			-
k_Eukaryota.p_Evosea.c_Eumycetozoa.o_Dictyosteliales.f_Dictyosteliaceae.g_Dictyostelium.s_Dictyostelium_capitatum	1.4202278323357267			-
k_Bacteria.p_Pseudomonadota.c_Alphaproteobacteria.o_Rhodospirillales.f_Acetobacteraceae.g_Granulibacter.s_Granulibacter_bethesdensis	1.2653258723499836			-
k_Bacteria.p_Pseudomonadota.c_Gammaproteobacteria.o_Pseudomonadales.f_Pseudomonadaceae.g_Pseudomonas.s_Pseudomonas_protegens	2.121717126124663			-
k_Bacteria.p_Bacteroidota.c_Bacteroidia.o_Bacteroidales.f_Prevotellaceae.g_Hoylesella.s_Hoylesella_timonensis	2.8520146793161945			-
k_Bacteria.p_Spirochaetota.c_Spirochaetia.o_Spirochaetales.f_Treponemataceae.g_Treponema.s_Treponema_pedis	0.20214030347831094			-
k_Bacteria.p_Bacillota.c_Tissierellia.o_Tissierellales.f_Peptoniphilaceae.g_Peptoniphilus.s_Peptoniphilus_gorbachii	2.8520146793161945			-
k_Bacteria.p_Actinomycetota.c_Actinomycetes.o_Bifidobacteriales.f_Bifidobacteriaceae.g_Alloscardovia.s_Alloscardovia_omnicolens	3.4940560889159937			-
k_Bacteria.p_Pseudomonadota.c_Alphaproteobacteria.o_Hyphomicrobiales.f_Brucellaceae.g_Brucella.s_Brucella_pseudogrignonensis	1.4613320284837796			-
k_Bacteria.p_Bacteroidota.c_Bacteroidia.o_Bacteroidales.f_Prevotellaceae.g_Hoylesella.s_Hoylesella_nanceiensis	4.000469761518926			-
k_Bacteria.p_Bacteroidota.c_Bacteroidia.o_Bacteroidales.f_Prevotellaceae.g_Prevotella.s_Prevotella_histicola	4.329754242836402			-
k_Bacteria.p_Actinomycetota.c_Coriobacteriia.o_Eggerthellales.f_Eggerthellaceae.g_Gordonibacter.s_Gordonibacter_pamelaeae	0.0			-
k_Bacteria.p_Pseudomonadota.c_Gammaproteobacteria.o_Enterobacterales.f_Erwiniaceae.g_Pantoea.s_Pantoea_eucrina	1.019054784227515			-
k_Bacteria.p_Pseudomonadota.c_Gammaproteobacteria.o_Enterobacterales.f_Erwiniaceae.g_Pantoea.s_Pantoea_septica	1.6073909695024329			-
k_Bacteria.p_Pseudomonadota.c_Gammaproteobacteria.o_Moraxellales.f_Moraxellaceae.g_Acinetobacter.s_Acinetobacter_soli	2.1447684782589427			-
k_Bacteria.p_Pseudomonadota.c_Betaproteobacteria.o_Burkholderiales.f_Burkholderiaceae.g_Burkholderia.s_Burkholderia_contaminans	0.0			-
k_Eukaryota.p_Ascomycota.c_Saccharomycetes.o_Saccharomycetales.f_Metschnikowiaceae.g_Candida_Metschnikowiaceae.s__Candida__auris	1.6320548762134326			-
k_Bacteria.p_Pseudomonadota.c_Gammaproteobacteria.o_Oceanospirillales.f_Halomonadaceae.g_Halomonas.s_Halomonas_stevensii	1.1603020328197984			-
k_Bacteria.p_Bacillota.c_Tissierellia.o_Tissierellales.f_Peptoniphilaceae.g_Peptoniphilus.s_Peptoniphilus_duerdenii	2.2613362810676056			-
k_Bacteria.p_Actinomycetota.c_Actinomycetes.o_Actinomycetales.f_Actinomycetaceae.g_Actinomyces.s_Actinomyces_oris	2.8979094744881633			-
k_Eukaryota.p_Ascomycota.c_Sordariomycetes.o_Ophiostomatales.f_Ophiostomataceae.g_Sporothrix.s_Sporothrix_mexicana	1.2664174444847949			-
k_Eukaryota.p_Ascomycota.c_Sordariomycetes.o_Microascales.f_Microascaceae.g_Scedosporium.s_Scedosporium_apiospermum	1.6073909695024329			-
k_Eukaryota.p_Ascomycota.c_Sordariomycetes.o_Microascales.f_Microascaceae.g_Scedosporium.s_Scedosporium_dehoogii	1.0991578655455423			-
k_Bacteria.p_Bacteroidota.c_Bacteroidia.o_Bacteroidales.f_Prevotellaceae.g_Prevotella.s_Prevotella_aurantiaca	3.7689788086837273			-
k_Bacteria.p_Pseudomonadota.c_Betaproteobacteria.o_Neisseriales.f_Neisseriaceae.g_Neisseria.s_Neisseria_wadsworthii	0.6747274215808217			-
k_Bacteria.p_Synergistota.c_Synergistia.o_Synergistales.f_Dethiosulfovibrionaceae.g_Pyramidobacter.s_Pyramidobacter_piscolens	3.3463190558785962			-
k_Bacteria.p_Bacteroidota.c_Flavobacteriia.o_Flavobacteriales.f_Weeksellaceae.g_Chryseobacterium.s_Chryseobacterium_arthrosphaerae	0.0			-
k_Bacteria.p_Bacteroidota.c_Bacteroidia.o_Bacteroidales.f_Prevotellaceae.g_Alloprevotella.s_Alloprevotella_rava	3.256171171544717			-
k_Viruses.p_NA.c_NA.o_NA.f_Anelloviridae.g_Alphatorquevirus.s_Alphatorquevirus_homin1	3.315154638355587			-
k_Viruses.p_NA.c_NA.o_NA.f_Anelloviridae.g_Alphatorquevirus.s_Alphatorquevirus_homin5	2.7710865940053115			-
k_Viruses.p_NA.c_NA.o_NA.f_Anelloviridae.g_Alphatorquevirus.s_Alphatorquevirus_homin10	2.175321069691328			-
k_Viruses.p_NA.c_NA.o_NA.f_Anelloviridae.g_Alphatorquevirus.s_Torque_teno_virus_12	2.3514123287470095			-
k_Viruses.p_NA.c_NA.o_NA.f_Anelloviridae.g_Alphatorquevirus.s_Alphatorquevirus_homin15	2.175321069691328			-
k_Viruses.p_NA.c_NA.o_NA.f_Anelloviridae.g_Alphatorquevirus.s_Torque_teno_virus_16	2.3514123287470095			-
k_Viruses.p_NA.c_NA.o_NA.f_Anelloviridae.g_Alphatorquevirus.s_Alphatorquevirus_homin24	2.3514123287470095			-
k_Bacteria.p_Bacteroidota.c_Bacteroidia.o_Bacteroidales.f_Tannerellaceae.g_Tannerella.s_Tannerella_serpentiformis	3.2170909766683256			-
k_Eukaryota.p_Mucoromycota.c_Mucoromycetes.o_Mucorales.f_Mucoraceae.g_Mucor.s_Mucor_irregularis	1.7841954934132875			-
k_Eukaryota.p_Ascomycota.c_Eurotiomycetes.o_Eurotiales.f_Aspergillaceae.g_Aspergillus.s_Aspergillus_fumigatus	4.078424130448329			-
k_Bacteria.p_Bacillota.c_Tissierellia.o_Tissierellales.f_Peptoniphilaceae.g_Peptoniphilus.s_Peptoniphilus_coxii	1.805663297297616			-
k_Bacteria.p_Pseudomonadota.c_Betaproteobacteria.o_Burkholderiales.f_Oxalobacteraceae.g_Herbaspirillum.s_Herbaspirillum_huttiense	3.151799787176362			-
k_Bacteria.p_Bacillota.c_Clostridia.o_Eubacteriales.f_Oscillospiraceae.g_Mageeibacillus.s_Mageeibacillus_indolicus	1.1164577993057168			-
k_Bacteria.p_Pseudomonadota.c_Gammaproteobacteria.o_Moraxellales.f_Moraxellaceae.g_Acinetobacter.s_NA	4.200008162596977			-
k_Eukaryota.p_Ascomycota.c_Sordariomycetes.o_Hypocreales.f_Nectriaceae.g_Fusarium.s_Fusarium_proliferatum	0.721257827999708			-
k_Bacteria.p_Pseudomonadota.c_Gammaproteobacteria.o_Xanthomonadales.f_Xanthomonadaceae.g_Stenotrophomonas.s_NA	3.733408055935803			-
k_Bacteria.p_Pseudomonadota.c_Gammaproteobacteria.o_Pasteurellales.f_Pasteurellaceae.g_Haemophilus.s_Haemophilus_sputorum	2.0718797168725294			-
k_Bacteria.p_Bacillota.c_Negativicutes.o_Veillonellales.f_Veillonellaceae.g_Veillonella.s_Veillonella_tobetsuensis	3.4702288161855086			-
k_Bacteria.p_Pseudomonadota.c_Gammaproteobacteria.o_Pseudomonadales.f_Pseudomonadaceae.g_Pseudomonas.s_Pseudomonas_ogarae	2.0866248571359307			-
k_Bacteria.p_Bacteroidota.c_Flavobacteriia.o_Flavobacteriales.f_Weeksellaceae.g_Elizabethkingia.s_Elizabethkingia_anophelis	1.6073909695024329			-
k_Bacteria.p_Pseudomonadota.c_Gammaproteobacteria.o_Enterobacterales.f_Enterobacteriaceae.g_Klebsiella.s_Klebsiella_michiganensis	0.8429635251718339			-
k_Eukaryota.p_Ascomycota.c_Saccharomycetes.o_Saccharomycetales.f_Dipodascaceae.g_Geotrichum.s_Geotrichum_candidum	1.6073909695024329			-
k_Bacteria.p_Bacteroidota.c_Bacteroidia.o_Bacteroidales.f_Prevotellaceae.g_Prevotella.s_Prevotella_jejuni	4.747625253062605			-
k_Eukaryota.p_Ascomycota.c_Eurotiomycetes.o_Eurotiales.f_Aspergillaceae.g_Aspergillus.s_Aspergillus_hiratsukae	2.005400072834055			-
k_Bacteria.p_Pseudomonadota.c_Betaproteobacteria.o_Burkholderiales.f_Alcaligenaceae.g_Achromobacter.s_Achromobacter_dolens	4.33098103020091			-
k_Bacteria.p_Pseudomonadota.c_Gammaproteobacteria.o_Enterobacterales.f_Enterobacteriaceae.g_Citrobacter.s_NA	1.9103265385590948			-
k_Bacteria.p_Pseudomonadota.c_Betaproteobacteria.o_Burkholderiales.f_Alcaligenaceae.g_Achromobacter.s_Achromobacter_mucicolens	0.6650342461114596			-
k_Bacteria.p_Pseudomonadota.c_Alphaproteobacteria.o_Sphingomonadales.f_Sphingomonadaceae.g_Sphingopyxis.s_Sphingopyxis_fribergensis	0.721257827999708			-
k_Bacteria.p_Actinomycetota.c_Actinomycetes.o_Propionibacteriales.f_Propionibacteriaceae.g_Arachnia.s_Arachnia_rubra	2.1718091796548373			-
k_Bacteria.p_Actinomycetota.c_Actinomycetes.o_Mycobacteriales.f_Mycobacteriaceae.g_Mycobacterium.s_Mycobacterium_grossiae	0.0			-
k_Bacteria.p_Fusobacteriota.c_Fusobacteriia.o_Fusobacteriales.f_Fusobacteriaceae.g_Fusobacterium.s_Fusobacterium_hwasookii	2.618550010414637			-
k_Bacteria.p_Bacteroidota.c_Bacteroidia.o_Bacteroidales.f_Porphyromonadaceae.g_Porphyromonas.s_Porphyromonas_pasteri	4.197965818205087	LC-P	3.732079969843355	0.04450133405037698
k_Bacteria.p_Bacteroidota.c_Flavobacteriia.o_Flavobacteriales.f_Weeksellaceae.g_Bergeyella.s_Bergeyella_cardium	3.0734154717170714			-
k_Bacteria.p_Bacillota.c_Tissierellia.o_Tissierellales.f_Peptoniphilaceae.g_Anaerococcus.s_Anaerococcus_nagyae	1.2892202759186218			-
k_Bacteria.p_Bacteroidota.c_Flavobacteriia.o_Flavobacteriales.f_Weeksellaceae.g_Elizabethkingia.s_Elizabethkingia_bruuniana	0.0			-
k_Bacteria.p_Actinomycetota.c_Actinomycetes.o_Actinomycetales.f_Actinomycetaceae.g_Actinomyces.s_Actinomyces_bouchesdurhonensis	3.799267229977021			-
k_Bacteria.p_Fusobacteriota.c_Fusobacteriia.o_Fusobacteriales.f_Fusobacteriaceae.g_Fusobacterium.s_Fusobacterium_massiliense	3.472210257382537			-
k_Bacteria.p_Fusobacteriota.c_Fusobacteriia.o_Fusobacteriales.f_Leptotrichiaceae.g_Leptotrichia.s_Leptotrichia_massiliensis	2.569387517722007			-
k_Bacteria.p_Pseudomonadota.c_Alphaproteobacteria.o_Hyphomicrobiales.f_Phyllobacteriaceae.g_Phyllobacterium.s_Phyllobacterium_zundukense	3.1621669100649252			-
k_Bacteria.p_Actinomycetota.c_Actinomycetes.o_Actinomycetales.f_Actinomycetaceae.g_Actinomyces.s_Actinomyces_mediterranea	3.298769138501741			-
k_Bacteria.p_Pseudomonadota.c_Alphaproteobacteria.o_Sphingomonadales.f_Sphingomonadaceae.g_Sphingomonas.s_Sphingomonas_olei	2.496039172187693			-
k_Bacteria.p_Actinomycetota.c_Actinomycetes.o_Mycobacteriales.f_Corynebacteriaceae.g_Corynebacterium.s_Corynebacterium_kefirresidentii	3.1377493254020745			-
k_Bacteria.p_Actinomycetota.c_Actinomycetes.o_Propionibacteriales.f_Propionibacteriaceae.g_Parenemella.s_Parenemella_sanctibonifatiensis	1.1677137133724471			-
k_Bacteria.p_Pseudomonadota.c_Gammaproteobacteria.o_Thiotrichales.f_Francisellaceae.g_Francisella.s_Francisella_opportunistica	1.6073909695024329			-
k_Bacteria.p_Pseudomonadota.c_Gammaproteobacteria.o_Pasteurellales.f_Pasteurellaceae.g_Aggregatibacter.s_Aggregatibacter_kilianii	1.1056868537298845			-
k_Bacteria.p_Bacillota.c_Bacilli.o_Lactobacillales.f_Streptococcaceae.g_Streptococcus.s_Streptococcus_koreensis	3.6893662999579653			-
k_Bacteria.p_Bacteroidota.c_Bacteroidia.o_Bacteroidales.f_Prevotellaceae.g_Prevotella.s_Prevotella_koreensis	3.5960937357747254			-
k_Bacteria.p_Pseudomonadota.c_Betaproteobacteria.o_Burkholderiales.f_Burkholderiaceae.g_Lautropia.s_Lautropia_dentalis	1.0222878236636892			-
k_Bacteria.p_Pseudomonadota.c_Betaproteobacteria.o_Burkholderiales.f_Burkholderiaceae.g_Pandoraea.s_Pandoraea_nosoerga	1.6073909695024329			-
k_Bacteria.p_Actinomycetota.c_Actinomycetes.o_Propionibacteriales.f_Propionibacteriaceae.g_Cutibacterium.s_Cutibacterium_modestum	2.297808385180344			-
k_Bacteria.p_Fusobacteriota.c_Fusobacteriia.o_Fusobacteriales.f_Fusobacteriaceae.g_Fusobacterium.s_Fusobacterium_pseudoperiodonticum	3.127270251206002			-
k_Bacteria.p_Pseudomonadota.c_Alphaproteobacteria.o_Sphingomonadales.f_Sphingomonadaceae.g_Sphingomonas.s_Sphingomonas_hominis	3.5845030824109476			-
k_Bacteria.p_Pseudomonadota.c_Betaproteobacteria.o_Neisseriales.f_Neisseriaceae.g_Eikenella.s_Eikenella_glucosivorans	2.1850259464122486			-
k_Bacteria.p_Pseudomonadota.c_Gammaproteobacteria.o_Pseudomonadales.f_Pseudomonadaceae.g_Pseudomonas.s_Pseudomonas_cyclaminis	3.201849729577703			-
k_Bacteria.p_Actinomycetota.c_Actinomycetes.o_Mycobacteriales.f_Corynebacteriaceae.g_Corynebacterium.s_Corynebacterium_pseudokroppenstedtii	0.6232159812885264			-
k_Bacteria.p_Bacteroidota.c_Flavobacteriia.o_Flavobacteriales.f_Flavobacteriaceae.g_Capnocytophaga.s_Capnocytophaga_bilenii	3.22184465948829			-
k_Bacteria	5.965507687003393			-
k_Bacteria.p_Campylobacterota	4.04350212858669			-
k_Bacteria.p_Campylobacterota.c_Epsilonproteobacteria	4.04350212858669			-
k_Bacteria.p_Campylobacterota.c_Epsilonproteobacteria.o_Campylobacterales	4.04350212858669			-
k_Bacteria.p_Campylobacterota.c_Epsilonproteobacteria.o_Campylobacterales.f_Campylobacteraceae	4.04147762514485			-
k_Bacteria.p_Campylobacterota.c_Epsilonproteobacteria.o_Campylobacterales.f_Campylobacteraceae.g_Campylobacter	4.04147762514485			-
k_Bacteria.p_Campylobacterota.c_Epsilonproteobacteria.o_Campylobacterales.f_Helicobacteraceae	1.7087532842895599			-
k_Bacteria.p_Campylobacterota.c_Epsilonproteobacteria.o_Campylobacterales.f_Helicobacteraceae.g_Helicobacter	1.7087532842895599			-
k_Bacteria.p_Bacteroidota	5.442156054922441			-
k_Bacteria.p_Bacteroidota.c_Flavobacteriia	4.198808288187933			-
k_Bacteria.p_Bacteroidota.c_Flavobacteriia.o_Flavobacteriales	4.198808288187933			-
k_Bacteria.p_Bacteroidota.c_Flavobacteriia.o_Flavobacteriales.f_Weeksellaceae	3.1546123753763933			-
k_Bacteria.p_Bacteroidota.c_Flavobacteriia.o_Flavobacteriales.f_Weeksellaceae.g_Chryseobacterium	2.3739061908385373			-
k_Bacteria.p_Bacteroidota.c_Sphingobacteriia	3.307664142776016	CIP/RP	2.990828492018005	0.01313066838549761
k_Bacteria.p_Bacteroidota.c_Sphingobacteriia.o_Sphingobacteriales	3.307664142776016	CIP/RP	2.9815258382992513	0.01313066838549761
k_Bacteria.p_Bacteroidota.c_Sphingobacteriia.o_Sphingobacteriales.f_Sphingobacteriaceae	3.307664142776016	CIP/RP	3.0091242167099694	0.01313066838549761
k_Bacteria.p_Bacteroidota.c_Sphingobacteriia.o_Sphingobacteriales.f_Sphingobacteriaceae.g_Sphingobacterium	3.307664142776016	CIP/RP	2.980406864601411	0.01313066838549761
k_Bacteria.p_Pseudomonadota	5.439790641725702			-
k_Bacteria.p_Pseudomonadota.c_Gammaproteobacteria	5.251004513046567			-
k_Bacteria.p_Pseudomonadota.c_Gammaproteobacteria.o_Pseudomonadales	4.906991658576658			-
k_Bacteria.p_Pseudomonadota.c_Gammaproteobacteria.o_Pseudomonadales.f_Pseudomonadaceae	4.906991658576658			-
k_Bacteria.p_Pseudomonadota.c_Gammaproteobacteria.o_Pseudomonadales.f_Pseudomonadaceae.g_Pseudomonas	4.895932215954102			-
k_Bacteria.p_Pseudomonadota.c_Alphaproteobacteria	4.754200954877372			-
k_Bacteria.p_Pseudomonadota.c_Alphaproteobacteria.o_Caulobacterales	2.9281175702785935			-
k_Bacteria.p_Pseudomonadota.c_Alphaproteobacteria.o_Caulobacterales.f_Caulobacteraceae	2.9281175702785935			-
k_Bacteria.p_Pseudomonadota.c_Alphaproteobacteria.o_Caulobacterales.f_Caulobacteraceae.g_Brevundimonas	2.9281175702785935			-
k_Bacteria.p_Pseudomonadota.c_Gammaproteobacteria.o_Pseudomonadales.f_Pseudomonadaceae.g_Stutzerimonas	3.3074226003760443			-
k_Bacteria.p_Pseudomonadota.c_Betaproteobacteria	4.8084346296637905			-
k_Bacteria.p_Pseudomonadota.c_Betaproteobacteria.o_Burkholderiales	4.549363354472749			-
k_Bacteria.p_Pseudomonadota.c_Betaproteobacteria.o_Burkholderiales.f_Burkholderiaceae	4.399287813583914			-
k_Bacteria.p_Pseudomonadota.c_Betaproteobacteria.o_Burkholderiales.f_Burkholderiaceae.g_Ralstonia	4.34860800379529			-
k_Bacteria.p_Pseudomonadota.c_Betaproteobacteria.o_Burkholderiales.f_Burkholderiaceae.g_Burkholderia	3.178413806243462			-
k_Bacteria.p_Pseudomonadota.c_Alphaproteobacteria.o_Hyphomicrobiales	4.563493284681003			-
k_Bacteria.p_Pseudomonadota.c_Alphaproteobacteria.o_Hyphomicrobiales.f_Rhizobiaceae	4.562682029334289			-
k_Bacteria.p_Pseudomonadota.c_Alphaproteobacteria.o_Hyphomicrobiales.f_Rhizobiaceae.g_Agrobacterium	4.562682029334289			-
k_Bacteria.p_Pseudomonadota.c_Betaproteobacteria.o_Neisseriales	4.479587727227541	LC-P	4.0825129570745595	0.005106375897859401
k_Bacteria.p_Pseudomonadota.c_Betaproteobacteria.o_Neisseriales.f_Neisseriaceae	4.479587727227541	LC-P	4.080693994128126	0.005106375897859401
k_Bacteria.p_Pseudomonadota.c_Betaproteobacteria.o_Neisseriales.f_Neisseriaceae.g_Neisseria	4.431734530067814	LC-P	4.016804886022367	0.009977353388012379
k_Bacteria.p_Pseudomonadota.c_Betaproteobacteria.o_Neisseriales.f_Neisseriaceae.g_Eikenella	3.4980074523477462			-
k_Bacteria.p_Pseudomonadota.c_Gammaproteobacteria.o_Enterobacterales	4.516206583160897			-
k_Bacteria.p_Pseudomonadota.c_Gammaproteobacteria.o_Enterobacterales.f_Enterobacteriaceae	4.5133224032231505			-
k_Bacteria.p_Pseudomonadota.c_Gammaproteobacteria.o_Enterobacterales.f_Enterobacteriaceae.g_Klebsiella	4.502037212165325			-
k_Bacteria.p_Pseudomonadota.c_Gammaproteobacteria.o_Enterobacterales.f_Erwiniaceae	2.006757477517281			-
k_Bacteria.p_Pseudomonadota.c_Gammaproteobacteria.o_Enterobacterales.f_Erwiniaceae.g_Pantoea	1.8156242357822943			-
k_Bacteria.p_Pseudomonadota.c_Gammaproteobacteria.o_Enterobacterales.f_Enterobacteriaceae.g_Escherichia	2.603571520972201			-
k_Bacteria.p_Pseudomonadota.c_Gammaproteobacteria.o_Enterobacterales.f_Enterobacteriaceae.g_Atlantibacter	1.1603020328197984			-
k_Bacteria.p_Pseudomonadota.c_Gammaproteobacteria.o_Enterobacterales.f_Enterobacteriaceae.g_Raoultella	0.8973490870553892			-
k_Bacteria.p_Pseudomonadota.c_Gammaproteobacteria.o_Enterobacterales.f_Morganellaceae	1.908420965166414			-
k_Bacteria.p_Pseudomonadota.c_Gammaproteobacteria.o_Enterobacterales.f_Morganellaceae.g_Proteus	1.908420965166414			-
k_Bacteria.p_Pseudomonadota.c_Gammaproteobacteria.o_Enterobacterales.f_Yersiniaceae	2.558228253705703			-
k_Bacteria.p_Pseudomonadota.c_Gammaproteobacteria.o_Enterobacterales.f_Yersiniaceae.g_Serratia	2.558228253705703			-
k_Bacteria.p_Pseudomonadota.c_Gammaproteobacteria.o_Enterobacterales.f_Enterobacteriaceae.g_Shigella	0.0			-
k_Bacteria.p_Pseudomonadota.c_Gammaproteobacteria.o_Aeromonadales	2.1427643147223487			-
k_Bacteria.p_Pseudomonadota.c_Gammaproteobacteria.o_Aeromonadales.f_Aeromonadaceae	2.1427643147223487			-
k_Bacteria.p_Pseudomonadota.c_Gammaproteobacteria.o_Aeromonadales.f_Aeromonadaceae.g_Aeromonas	2.1427643147223487			-
k_Bacteria.p_Pseudomonadota.c_Gammaproteobacteria.o_Pasteurellales	4.744498264936446			-
k_Bacteria.p_Pseudomonadota.c_Gammaproteobacteria.o_Pasteurellales.f_Pasteurellaceae	4.744498264936446			-
k_Bacteria.p_Pseudomonadota.c_Gammaproteobacteria.o_Pasteurellales.f_Pasteurellaceae.g_Actinobacillus	0.26344177644099753			-
k_Bacteria.p_Pseudomonadota.c_Gammaproteobacteria.o_Pasteurellales.f_Pasteurellaceae.g_Haemophilus	4.744489826579584			-
k_Bacteria.p_Pseudomonadota.c_Gammaproteobacteria.o_Pasteurellales.f_Pasteurellaceae.g_Pasteurella	0.2577947125060449			-
k_Bacteria.p_Bacteroidota.c_Bacteroidia	5.419640275071018			-
k_Bacteria.p_Bacteroidota.c_Bacteroidia.o_Bacteroidales	5.419640275071018			-
k_Bacteria.p_Bacteroidota.c_Bacteroidia.o_Bacteroidales.f_Bacteroidaceae	3.1937519558040934			-
k_Bacteria.p_Bacteroidota.c_Bacteroidia.o_Bacteroidales.f_Bacteroidaceae.g_Bacteroides	3.1937519558040934			-
k_Bacteria.p_Bacteroidota.c_Bacteroidia.o_Bacteroidales.f_Bacteroidaceae.g_Phocaeicola	1.1603020328197984			-
k_Bacteria.p_Bacteroidota.c_Bacteroidia.o_Bacteroidales.f_Porphyromonadaceae	4.6253144930874175	LC-P	4.217316027805614	0.02829796223091595
k_Bacteria.p_Bacteroidota.c_Bacteroidia.o_Bacteroidales.f_Porphyromonadaceae.g_Porphyromonas	4.6253144930874175	LC-P	4.203590236407005	0.02829796223091595
k_Bacteria.p_Fusobacteriota	4.274466408327763			-
k_Bacteria.p_Fusobacteriota.c_Fusobacteriia	4.274466408327763			-
k_Bacteria.p_Fusobacteriota.c_Fusobacteriia.o_Fusobacteriales	4.274466408327763			-
k_Bacteria.p_Fusobacteriota.c_Fusobacteriia.o_Fusobacteriales.f_Fusobacteriaceae	3.9896969470552355			-
k_Bacteria.p_Fusobacteriota.c_Fusobacteriia.o_Fusobacteriales.f_Fusobacteriaceae.g_Fusobacterium	3.9896969470552355			-
k_Bacteria.p_Bacteroidota.c_Flavobacteriia.o_Flavobacteriales.f_Flavobacteriaceae	4.157694933193649			-
k_Bacteria.p_Bacteroidota.c_Flavobacteriia.o_Flavobacteriales.f_Flavobacteriaceae.g_Capnocytophaga	4.157694933193649			-
k_Bacteria.p_Bacillota	5.342729286598563			-
k_Bacteria.p_Bacillota.c_Bacilli	5.077967203520484			-
k_Bacteria.p_Bacillota.c_Bacilli.o_Lactobacillales	5.013324538722959			-
k_Bacteria.p_Bacillota.c_Bacilli.o_Lactobacillales.f_Lactobacillaceae	3.3976437412487024			-
k_Bacteria.p_Bacillota.c_Bacilli.o_Lactobacillales.f_Lactobacillaceae.g_Leuconostoc	0.19018954428182364			-
k_Bacteria.p_Bacillota.c_Tissierellia	4.446382809089278			-
k_Bacteria.p_Bacillota.c_Tissierellia.o_Tissierellales	4.446382809089278			-
k_Bacteria.p_Bacillota.c_Tissierellia.o_Tissierellales.f_Peptoniphilaceae	4.446219213676824			-
k_Bacteria.p_Bacillota.c_Tissierellia.o_Tissierellales.f_Peptoniphilaceae.g_Finegoldia	3.3020727764939815			-
k_Bacteria.p_Bacillota.c_Clostridia	3.6161165323135864			-
k_Bacteria.p_Bacillota.c_Clostridia.o_Eubacteriales	3.6161165323135864			-
k_Bacteria.p_Bacillota.c_Clostridia.o_Eubacteriales.f_Peptostreptococcaceae	3.5063083492963507			-
k_Bacteria.p_Bacillota.c_Clostridia.o_Eubacteriales.f_Peptostreptococcaceae.g_Peptostreptococcus	3.4943491215801874			-
k_Bacteria.p_Actinomycetota	5.213235995222			-
k_Bacteria.p_Actinomycetota.c_Actinomycetes	5.208149909695588			-
k_Bacteria.p_Actinomycetota.c_Actinomycetes.o_Micrococcales	5.0671223257579685			-
k_Bacteria.p_Actinomycetota.c_Actinomycetes.o_Micrococcales.f_Micrococcaceae	5.049580638228444			-
k_Bacteria.p_Actinomycetota.c_Actinomycetes.o_Micrococcales.f_Micrococcaceae.g_Micrococcus	3.5783960731301683			-
k_Bacteria.p_Bacillota.c_Bacilli.o_Bacillales	4.399518085428753			-
k_Bacteria.p_Bacillota.c_Bacilli.o_Bacillales.f_Staphylococcaceae	3.953832355183526			-
k_Bacteria.p_Bacillota.c_Bacilli.o_Bacillales.f_Staphylococcaceae.g_Staphylococcus	3.953832355183526			-
k_Bacteria.p_Bacillota.c_Bacilli.o_Lactobacillales.f_Streptococcaceae	4.931871081956821			-
k_Bacteria.p_Bacillota.c_Bacilli.o_Lactobacillales.f_Streptococcaceae.g_Streptococcus	4.901033686454591			-
k_Bacteria.p_Bacillota.c_Bacilli.o_Lactobacillales.f_Enterococcaceae	2.4300423299941074			-
k_Bacteria.p_Bacillota.c_Bacilli.o_Lactobacillales.f_Enterococcaceae.g_Enterococcus	2.4300423299941074			-
k_Bacteria.p_Bacillota.c_Bacilli.o_Lactobacillales.f_Streptococcaceae.g_Lactococcus	3.7678369945454993			-
k_Bacteria.p_Bacillota.c_Bacilli.o_Lactobacillales.f_Aerococcaceae	3.651941518122531			-
k_Bacteria.p_Bacillota.c_Bacilli.o_Lactobacillales.f_Aerococcaceae.g_Aerococcus	2.3573938830517847			-
k_Bacteria.p_Bacillota.c_Bacilli.o_Bacillales.f_NA	4.141239680192642			-
k_Bacteria.p_Bacillota.c_Bacilli.o_Bacillales.f_NA.g_Gemella	4.141239680192642			-
k_Bacteria.p_Actinomycetota.c_Coriobacteriia	4.10150967181003			-
k_Bacteria.p_Actinomycetota.c_Coriobacteriia.o_Coriobacteriales	4.10150967181003			-
k_Bacteria.p_Actinomycetota.c_Coriobacteriia.o_Coriobacteriales.f_Atopobiaceae	4.10150967181003			-
k_Bacteria.p_Actinomycetota.c_Coriobacteriia.o_Coriobacteriales.f_Atopobiaceae.g_Lancefieldella	3.5958770186806532			-
k_Bacteria.p_Bacillota.c_Clostridia.o_Eubacteriales.f_Clostridiaceae	2.363380042701324			-
k_Bacteria.p_Bacillota.c_Clostridia.o_Eubacteriales.f_Clostridiaceae.g_Clostridium	2.363380042701324			-
k_Bacteria.p_Bacillota.c_Clostridia.o_Eubacteriales.f_Peptostreptococcaceae.g_Clostridioides	1.9402612812244426			-
k_Bacteria.p_Bacillota.c_Erysipelotrichia	2.6642863396700767			-
k_Bacteria.p_Bacillota.c_Erysipelotrichia.o_Erysipelotrichales	2.6642863396700767			-
k_Bacteria.p_Bacillota.c_Erysipelotrichia.o_Erysipelotrichales.f_Coprobacillaceae	2.6642863396700767			-
k_Bacteria.p_Bacillota.c_Erysipelotrichia.o_Erysipelotrichales.f_Coprobacillaceae.g_Thomasclavelia	2.4127913645239385			-
k_Bacteria.p_Bacillota.c_Clostridia.o_Eubacteriales.f_Lachnospiraceae	0.0			-
k_Bacteria.p_Bacillota.c_Clostridia.o_Eubacteriales.f_Lachnospiraceae.g_Enterocloster	0.0			-
k_Bacteria.p_Bacillota.c_Bacilli.o_Lactobacillales.f_Lactobacillaceae.g_Weissella	1.4613320284837796			-
k_Bacteria.p_Bacillota.c_Bacilli.o_Lactobacillales.f_Lactobacillaceae.g_Lactobacillus	3.1101200095557546			-
k_Bacteria.p_Bacillota.c_Bacilli.o_Lactobacillales.f_Lactobacillaceae.g_Lacticaseibacillus	2.1792331977340442			-
k_Bacteria.p_Bacillota.c_Bacilli.o_Lactobacillales.f_Lactobacillaceae.g_Ligilactobacillus	3.192241654095932			-
k_Bacteria.p_Bacillota.c_Bacilli.o_Bacillales.f_Listeriaceae	0.0			-
k_Bacteria.p_Bacillota.c_Bacilli.o_Bacillales.f_Listeriaceae.g_Listeria	0.0			-
k_Bacteria.p_Actinomycetota.c_Actinomycetes.o_Actinomycetales	4.514870861787732			-
k_Bacteria.p_Actinomycetota.c_Actinomycetes.o_Actinomycetales.f_Actinomycetaceae	4.514870861787732			-
k_Bacteria.p_Actinomycetota.c_Actinomycetes.o_Actinomycetales.f_Actinomycetaceae.g_Actinomyces	4.465151062927724			-
k_Bacteria.p_Actinomycetota.c_Actinomycetes.o_Actinomycetales.f_Actinomycetaceae.g_Schaalia	3.5448416791611588			-
k_Bacteria.p_Actinomycetota.c_Actinomycetes.o_Bifidobacteriales	3.6258467459244423			-
k_Bacteria.p_Actinomycetota.c_Actinomycetes.o_Bifidobacteriales.f_Bifidobacteriaceae	3.6258467459244423			-
k_Bacteria.p_Actinomycetota.c_Actinomycetes.o_Bifidobacteriales.f_Bifidobacteriaceae.g_Bifidobacterium	3.0427859150608105			-
k_Bacteria.p_Actinomycetota.c_Actinomycetes.o_Micrococcales.f_Promicromonosporaceae	3.712429202218519			-
k_Bacteria.p_Actinomycetota.c_Actinomycetes.o_Micrococcales.f_Promicromonosporaceae.g_Cellulosimicrobium	3.712429202218519			-
k_Bacteria.p_Actinomycetota.c_Actinomycetes.o_Mycobacteriales	4.4862027260110064			-
k_Bacteria.p_Actinomycetota.c_Actinomycetes.o_Mycobacteriales.f_Corynebacteriaceae	4.484989161045041			-
k_Bacteria.p_Actinomycetota.c_Actinomycetes.o_Mycobacteriales.f_Corynebacteriaceae.g_Corynebacterium	4.484989161045041			-
k_Bacteria.p_Actinomycetota.c_Actinomycetes.o_Mycobacteriales.f_Mycobacteriaceae	2.7090839583625455	CIP/RP	2.290417274385355	0.02418211361956219
k_Bacteria.p_Actinomycetota.c_Actinomycetes.o_Mycobacteriales.f_Mycobacteriaceae.g_Mycolicibacterium	2.6321405198707346	CIP/RP	2.23319127026703	0.015501672987253752
k_Bacteria.p_Actinomycetota.c_Actinomycetes.o_Mycobacteriales.f_Mycobacteriaceae.g_Mycobacteroides	1.5597178632689543			-
k_Bacteria.p_Actinomycetota.c_Actinomycetes.o_Mycobacteriales.f_Mycobacteriaceae.g_Mycobacterium	1.6703324671249224			-
k_Bacteria.p_Actinomycetota.c_Actinomycetes.o_Streptosporangiales	1.1603020328197984			-
k_Bacteria.p_Actinomycetota.c_Actinomycetes.o_Streptosporangiales.f_Nocardiopsaceae	1.1603020328197984			-
k_Bacteria.p_Actinomycetota.c_Actinomycetes.o_Streptosporangiales.f_Nocardiopsaceae.g_Nocardiopsis	1.1603020328197984			-
k_Bacteria.p_Actinomycetota.c_Actinomycetes.o_Micrococcales.f_Tropherymataceae	1.019054784227515			-
k_Bacteria.p_Actinomycetota.c_Actinomycetes.o_Micrococcales.f_Tropherymataceae.g_Tropheryma	1.019054784227515			-
k_Bacteria.p_Actinomycetota.c_Actinomycetes.o_Micrococcales.f_Micrococcaceae.g_Rothia	5.009017516346698			-
k_Bacteria.p_Actinomycetota.c_Actinomycetes.o_Mycobacteriales.f_Gordoniaceae	1.8735468250753573			-
k_Bacteria.p_Actinomycetota.c_Actinomycetes.o_Mycobacteriales.f_Gordoniaceae.g_Gordonia	1.8735468250753573			-
k_Bacteria.p_Mycoplasmatota	0.9703297636274787			-
k_Bacteria.p_Mycoplasmatota.c_NA	0.9703297636274787			-
k_Bacteria.p_Mycoplasmatota.c_NA.o_Mycoplasmoidales	0.9703297636274787			-
k_Bacteria.p_Mycoplasmatota.c_NA.o_Mycoplasmoidales.f_Metamycoplasmataceae	0.9703297636274787			-
k_Bacteria.p_Mycoplasmatota.c_NA.o_Mycoplasmoidales.f_Metamycoplasmataceae.g_Metamycoplasma	0.9703297636274787			-
k_Bacteria.p_Actinomycetota.c_Actinomycetes.o_Bifidobacteriales.f_Bifidobacteriaceae.g_Gardnerella	1.9261393525394221			-
k_Eukaryota	4.7494569180088755			-
k_Eukaryota.p_Mucoromycota	3.0396948917838094			-
k_Eukaryota.p_Mucoromycota.c_Mucoromycetes	3.0396948917838094			-
k_Eukaryota.p_Mucoromycota.c_Mucoromycetes.o_Mucorales	3.0396948917838094			-
k_Eukaryota.p_Mucoromycota.c_Mucoromycetes.o_Mucorales.f_Lichtheimiaceae	1.0991578655455423			-
k_Eukaryota.p_Mucoromycota.c_Mucoromycetes.o_Mucorales.f_Lichtheimiaceae.g_Rhizomucor	1.0991578655455423			-
k_Eukaryota.p_Mucoromycota.c_Mucoromycetes.o_Mucorales.f_Cunninghamellaceae	2.809705651726317			-
k_Eukaryota.p_Mucoromycota.c_Mucoromycetes.o_Mucorales.f_Cunninghamellaceae.g_Cunninghamella	2.809705651726317			-
k_Eukaryota.p_Ascomycota	4.623674709101462			-
k_Eukaryota.p_Ascomycota.c_Saccharomycetes	3.6471804330026165			-
k_Eukaryota.p_Ascomycota.c_Saccharomycetes.o_Saccharomycetales	3.6471804330026165			-
k_Eukaryota.p_Ascomycota.c_Saccharomycetes.o_Saccharomycetales.f_Pichiaceae	1.6073909695024329			-
k_Eukaryota.p_Ascomycota.c_Saccharomycetes.o_Saccharomycetales.f_Pichiaceae.g_Pichia	1.6073909695024329			-
k_Eukaryota.p_Ascomycota.c_Saccharomycetes.o_Saccharomycetales.f_Saccharomycetaceae	1.7845516870340494			-
k_Eukaryota.p_Ascomycota.c_Saccharomycetes.o_Saccharomycetales.f_Saccharomycetaceae.g_Kluyveromyces	1.783482228558114			-
k_Eukaryota.p_Ascomycota.c_Saccharomycetes.o_Saccharomycetales.f_Debaryomycetaceae	3.628714858279475			-
k_Eukaryota.p_Ascomycota.c_Saccharomycetes.o_Saccharomycetales.f_Debaryomycetaceae.g_Meyerozyma	2.936482393206144			-
k_Eukaryota.p_Ascomycota.c_Saccharomycetes.o_Saccharomycetales.f_Debaryomycetaceae.g_Debaryomyces	1.908420965166414			-
k_Eukaryota.p_Ascomycota.c_Eurotiomycetes	4.544796607528276			-
k_Eukaryota.p_Ascomycota.c_Eurotiomycetes.o_Onygenales	2.3477536589966768			-
k_Eukaryota.p_Ascomycota.c_Eurotiomycetes.o_Onygenales.f_Ajellomycetaceae	2.260603483277776			-
k_Eukaryota.p_Ascomycota.c_Eurotiomycetes.o_Onygenales.f_Ajellomycetaceae.g_Histoplasma	2.1514590138527083			-
k_Eukaryota.p_Ascomycota.c_Eurotiomycetes.o_Onygenales.f_Ajellomycetaceae.g_Blastomyces	1.6073909695024329			-
k_Eukaryota.p_Ascomycota.c_Eurotiomycetes.o_Eurotiales	4.543715437435956			-
k_Eukaryota.p_Ascomycota.c_Eurotiomycetes.o_Eurotiales.f_Aspergillaceae	4.543715437435956			-
k_Eukaryota.p_Ascomycota.c_Eurotiomycetes.o_Eurotiales.f_Aspergillaceae.g_Aspergillus	4.539343126177059			-
k_Eukaryota.p_Ascomycota.c_Eurotiomycetes.o_Eurotiales.f_Aspergillaceae.g_Penicillium	3.8415343061906833			-
k_Eukaryota.p_Basidiomycota	4.087125881522839			-
k_Eukaryota.p_Basidiomycota.c_Agaricomycetes	2.321823276663346			-
k_Eukaryota.p_Basidiomycota.c_Agaricomycetes.o_Agaricales	2.321823276663346			-
k_Eukaryota.p_Basidiomycota.c_Agaricomycetes.o_Agaricales.f_Schizophyllaceae	2.321823276663346			-
k_Eukaryota.p_Basidiomycota.c_Agaricomycetes.o_Agaricales.f_Schizophyllaceae.g_Schizophyllum	2.321823276663346			-
k_Eukaryota.p_Ascomycota.c_Saccharomycetes.o_Saccharomycetales.f_Debaryomycetaceae.g_Candida	3.584328174290675			-
k_Eukaryota.p_Ascomycota.c_Saccharomycetes.o_Saccharomycetales.f_Saccharomycetaceae.g_Nakaseomyces	1.4573822468964068			-
k_Eukaryota.p_Ascomycota.c_Sordariomycetes	3.2650203917735894			-
k_Eukaryota.p_Ascomycota.c_Sordariomycetes.o_Hypocreales	3.2437583055815273			-
k_Eukaryota.p_Ascomycota.c_Sordariomycetes.o_Hypocreales.f_Nectriaceae	3.2170872064910436			-
k_Eukaryota.p_Ascomycota.c_Sordariomycetes.o_Hypocreales.f_Nectriaceae.g_Fusarium	3.2170872064910436			-
k_Eukaryota.p_Ascomycota.c_Sordariomycetes.o_Hypocreales.f_Hypocreaceae	2.0187476029352367			0.022310131983580228
k_Eukaryota.p_Ascomycota.c_Sordariomycetes.o_Hypocreales.f_Hypocreaceae.g_Trichoderma	2.0187476029352367			0.022310131983580228
k_Eukaryota.p_Ascomycota.c_Eurotiomycetes.o_Chaetothyriales	2.7729707378798634			-
k_Eukaryota.p_Ascomycota.c_Eurotiomycetes.o_Chaetothyriales.f_Herpotrichiellaceae	2.7729707378798634			-
k_Eukaryota.p_Ascomycota.c_Eurotiomycetes.o_Chaetothyriales.f_Herpotrichiellaceae.g_Phialophora	1.0991578655455423			-
k_Eukaryota.p_Evosea	2.628580268572371			-
k_Eukaryota.p_Evosea.c_Eumycetozoa	2.628580268572371			-
k_Eukaryota.p_Evosea.c_Eumycetozoa.o_Dictyosteliales	2.628580268572371			-
k_Eukaryota.p_Evosea.c_Eumycetozoa.o_Dictyosteliales.f_Dictyosteliaceae	2.628580268572371			-
k_Eukaryota.p_Evosea.c_Eumycetozoa.o_Dictyosteliales.f_Dictyosteliaceae.g_Dictyostelium	2.628580268572371			-
k_Eukaryota.p_Apicomplexa	2.7213343218092696			-
k_Eukaryota.p_Apicomplexa.c_Aconoidasida	2.7213343218092696			-
k_Eukaryota.p_Apicomplexa.c_Aconoidasida.o_Haemosporida	2.7213343218092696			-
k_Eukaryota.p_Apicomplexa.c_Aconoidasida.o_Haemosporida.f_Plasmodiidae	2.7213343218092696			-
k_Eukaryota.p_Apicomplexa.c_Aconoidasida.o_Haemosporida.f_Plasmodiidae.g_Plasmodium	2.7213343218092696			-
k_Eukaryota.p_Platyhelminthes	2.8378398908807068			-
k_Eukaryota.p_Platyhelminthes.c_Trematoda	2.7213343218092696			-
k_Eukaryota.p_Platyhelminthes.c_Trematoda.o_Strigeidida	2.7213343218092696			-
k_Eukaryota.p_Platyhelminthes.c_Trematoda.o_Strigeidida.f_Schistosomatidae	2.7213343218092696			-
k_Eukaryota.p_Platyhelminthes.c_Trematoda.o_Strigeidida.f_Schistosomatidae.g_Schistosoma	2.7213343218092696			-
k_Eukaryota.p_Nematoda	3.3891463441549017			-
k_Eukaryota.p_Nematoda.c_Chromadorea	3.319198198543624			-
k_Eukaryota.p_Nematoda.c_Chromadorea.o_Rhabditida	3.284084579127299			-
k_Eukaryota.p_Nematoda.c_Chromadorea.o_Rhabditida.f_Strongyloididae	2.3855422198860765			-
k_Eukaryota.p_Nematoda.c_Chromadorea.o_Rhabditida.f_Strongyloididae.g_Strongyloides	2.3855422198860765			-
k_Eukaryota.p_Nematoda.c_Chromadorea.o_Rhabditida.f_Ascarididae	2.5368098952167255			-
k_Eukaryota.p_Nematoda.c_Chromadorea.o_Rhabditida.f_Ascarididae.g_Ascaris	2.5368098952167255			-
k_Eukaryota.p_Nematoda.c_Chromadorea.o_Rhabditida.f_Onchocercidae	2.978458831774169			-
k_Eukaryota.p_Nematoda.c_Chromadorea.o_Rhabditida.f_Onchocercidae.g_Brugia	2.4203043261452883			-
k_Eukaryota.p_Nematoda.c_Chromadorea.o_Rhabditida.f_Onchocercidae.g_Onchocerca	2.3855422198860765			-
k_Eukaryota.p_Nematoda.c_Chromadorea.o_Rhabditida.f_Onchocercidae.g_Dirofilaria	2.4203043261452883			-
k_Eukaryota.p_Nematoda.c_Chromadorea.o_Rhabditida.f_Onchocercidae.g_Wuchereria	2.260603483277776			-
k_Eukaryota.p_Nematoda.c_Chromadorea.o_Strongylida	2.209450960830395			-
k_Eukaryota.p_Nematoda.c_Chromadorea.o_Strongylida.f_Angiostrongylidae	2.209450960830395			-
k_Eukaryota.p_Nematoda.c_Chromadorea.o_Strongylida.f_Angiostrongylidae.g_Angiostrongylus	2.209450960830395			-
k_Eukaryota.p_Nematoda.c_Enoplea	2.5616334789417574			-
k_Eukaryota.p_Nematoda.c_Enoplea.o_Trichinellida	2.5616334789417574			-
k_Eukaryota.p_Nematoda.c_Enoplea.o_Trichinellida.f_Trichinellidae	2.5616334789417574			-
k_Eukaryota.p_Nematoda.c_Enoplea.o_Trichinellida.f_Trichinellidae.g_Trichinella	2.5616334789417574			-
k_Viruses	4.505985521466203			-
k_Viruses.p_Peploviricota	4.469364573074595			-
k_Viruses.p_Peploviricota.c_Herviviricetes	4.469364573074595			-
k_Viruses.p_Peploviricota.c_Herviviricetes.o_Herpesvirales	4.469364573074595			-
k_Viruses.p_Peploviricota.c_Herviviricetes.o_Herpesvirales.f_Herpesviridae	4.469364573074595			-
k_Viruses.p_Peploviricota.c_Herviviricetes.o_Herpesvirales.f_Herpesviridae.g_Simplexvirus	2.028574883882377			-
k_Viruses.p_Peploviricota.c_Herviviricetes.o_Herpesvirales.f_Herpesviridae.g_Cytomegalovirus	4.3836147493300075	CIP/RP	4.014506836554444	0.009767064177971452
k_Viruses.p_Peploviricota.c_Herviviricetes.o_Herpesvirales.f_Herpesviridae.g_Roseolovirus	4.341310533031663			-
k_Viruses.p_Peploviricota.c_Herviviricetes.o_Herpesvirales.f_Herpesviridae.g_Lymphocryptovirus	3.656730593004017			-
k_Bacteria.p_Pseudomonadota.c_Gammaproteobacteria.o_Cardiobacteriales	0.0			-
k_Bacteria.p_Pseudomonadota.c_Gammaproteobacteria.o_Cardiobacteriales.f_Cardiobacteriaceae	0.0			-
k_Bacteria.p_Pseudomonadota.c_Gammaproteobacteria.o_Cardiobacteriales.f_Cardiobacteriaceae.g_Suttonella	0.0			-
k_Bacteria.p_Pseudomonadota.c_Alphaproteobacteria.o_Sphingomonadales	4.4009447557565045			-
k_Bacteria.p_Pseudomonadota.c_Alphaproteobacteria.o_Sphingomonadales.f_Sphingomonadaceae	4.4009447557565045			-
k_Bacteria.p_Pseudomonadota.c_Alphaproteobacteria.o_Sphingomonadales.f_Sphingomonadaceae.g_Sphingomonas	4.40085394385097			-
k_Eukaryota.p_Platyhelminthes.c_Trematoda.o_Plagiorchiida	2.226501037436381			-
k_Eukaryota.p_Platyhelminthes.c_Trematoda.o_Plagiorchiida.f_Echinostomatidae	1.912071222188398			-
k_Eukaryota.p_Platyhelminthes.c_Trematoda.o_Plagiorchiida.f_Echinostomatidae.g_Echinostoma	1.912071222188398			-
k_Bacteria.p_Pseudomonadota.c_Gammaproteobacteria.o_Moraxellales	4.425321399767598			-
k_Bacteria.p_Pseudomonadota.c_Gammaproteobacteria.o_Moraxellales.f_Moraxellaceae	4.425321399767598			-
k_Bacteria.p_Pseudomonadota.c_Gammaproteobacteria.o_Moraxellales.f_Moraxellaceae.g_Acinetobacter	4.306695989955999			-
k_Bacteria.p_Bacteroidota.c_Bacteroidia.o_Bacteroidales.f_Tannerellaceae	3.217149703521392			-
k_Bacteria.p_Bacteroidota.c_Bacteroidia.o_Bacteroidales.f_Tannerellaceae.g_Tannerella	3.2170909766683256			-
k_Bacteria.p_Bacteroidota.c_Bacteroidia.o_Bacteroidales.f_Odoribacteraceae	0.8122362740918705			-
k_Bacteria.p_Bacteroidota.c_Bacteroidia.o_Bacteroidales.f_Odoribacteraceae.g_Odoribacter	0.8122362740918705			-
k_Bacteria.p_Bacteroidota.c_Bacteroidia.o_Bacteroidales.f_Prevotellaceae	5.396710288319696			-
k_Bacteria.p_Bacteroidota.c_Bacteroidia.o_Bacteroidales.f_Prevotellaceae.g_Prevotella	5.367933629007593			-
k_Bacteria.p_Campylobacterota.c_Epsilonproteobacteria.o_Campylobacterales.f_Arcobacteraceae	0.0			-
k_Bacteria.p_Campylobacterota.c_Epsilonproteobacteria.o_Campylobacterales.f_Arcobacteraceae.g_Aliarcobacter	0.0			-
k_Bacteria.p_Pseudomonadota.c_Gammaproteobacteria.o_Enterobacterales.f_Enterobacteriaceae.g_Salmonella	0.0			-
k_Bacteria.p_Bacillota.c_Bacilli.o_Lactobacillales.f_Carnobacteriaceae	4.0428693057235074			-
k_Bacteria.p_Bacillota.c_Bacilli.o_Lactobacillales.f_Carnobacteriaceae.g_Dolosigranulum	2.6990672784685943			-
k_Bacteria.p_Pseudomonadota.c_Alphaproteobacteria.o_Hyphomicrobiales.f_Brucellaceae	1.721257827999708			-
k_Bacteria.p_Pseudomonadota.c_Alphaproteobacteria.o_Hyphomicrobiales.f_Brucellaceae.g_Brucella	1.721257827999708			-
k_Bacteria.p_Bacillota.c_Negativicutes	4.892994782742031			-
k_Bacteria.p_Bacillota.c_Negativicutes.o_Veillonellales	4.892994782742031			-
k_Bacteria.p_Bacillota.c_Negativicutes.o_Veillonellales.f_Veillonellaceae	4.892994782742031			-
k_Bacteria.p_Bacillota.c_Negativicutes.o_Veillonellales.f_Veillonellaceae.g_Veillonella	4.843781129563004			-
k_Bacteria.p_Spirochaetota	0.45852186487830815			-
k_Bacteria.p_Spirochaetota.c_Spirochaetia	0.45852186487830815			-
k_Bacteria.p_Spirochaetota.c_Spirochaetia.o_Leptospirales	0.10772169619351865			-
k_Bacteria.p_Spirochaetota.c_Spirochaetia.o_Leptospirales.f_Leptospiraceae	0.10772169619351865			-
k_Bacteria.p_Spirochaetota.c_Spirochaetia.o_Leptospirales.f_Leptospiraceae.g_Leptospira	0.10772169619351865			-
k_Bacteria.p_Bacillota.c_Erysipelotrichia.o_Erysipelotrichales.f_Coprobacillaceae.g_Eggerthia	2.6491970225979187			-
k_Bacteria.p_Actinomycetota.c_Actinomycetes.o_Propionibacteriales	2.6430773515244073			-
k_Bacteria.p_Actinomycetota.c_Actinomycetes.o_Propionibacteriales.f_Propionibacteriaceae	2.6430773515244073			-
k_Bacteria.p_Actinomycetota.c_Actinomycetes.o_Propionibacteriales.f_Propionibacteriaceae.g_Cutibacterium	2.628293360182601			-
k_Bacteria.p_Bacillota.c_Tissierellia.o_Tissierellales.f_Peptoniphilaceae.g_Anaerococcus	4.296938200988453			-
k_Bacteria.p_Bacillota.c_Tissierellia.o_Tissierellales.f_Peptoniphilaceae.g_Peptoniphilus	2.9114779577050203			-
k_Bacteria.p_Bacillota.c_Tissierellia.o_Tissierellales.f_Peptoniphilaceae.g_Parvimonas	3.7248226890072047			-
k_Bacteria.p_Pseudomonadota.c_Gammaproteobacteria.o_Moraxellales.f_Moraxellaceae.g_Moraxella	3.8926835382927036			-
k_Eukaryota.p_Zoopagomycota	3.2299565157072716			-
k_Eukaryota.p_Zoopagomycota.c_Entomophthoromycetes	3.2299565157072716			-
k_Eukaryota.p_Zoopagomycota.c_Entomophthoromycetes.o_Entomophthorales	3.2299565157072716			-
k_Eukaryota.p_Zoopagomycota.c_Entomophthoromycetes.o_Entomophthorales.f_Ancylistaceae	3.2299565157072716			-
k_Eukaryota.p_Zoopagomycota.c_Entomophthoromycetes.o_Entomophthorales.f_Ancylistaceae.g_Conidiobolus	3.2299565157072716			-
k_Eukaryota.p_Platyhelminthes.c_Trematoda.o_Plagiorchiida.f_Troglotrematidae	1.9384697649628078			-
k_Eukaryota.p_Platyhelminthes.c_Trematoda.o_Plagiorchiida.f_Troglotrematidae.g_Paragonimus	1.9384697649628078			-
k_Bacteria.p_Bacillota.c_Clostridia.o_Eubacteriales.f_Eubacteriales_Family_XIII__Incertae_Sedis	2.919606649604453			-
k_Bacteria.p_Bacillota.c_Clostridia.o_Eubacteriales.f_Eubacteriales_Family_XIII__Incertae_Sedis.g_Mogibacterium	2.919606649604453			-
k_Eukaryota.p_Mucoromycota.c_Mucoromycetes.o_Mucorales.f_Mucoraceae	2.0057590776440923			-
k_Eukaryota.p_Mucoromycota.c_Mucoromycetes.o_Mucorales.f_Mucoraceae.g_Mucor	2.0057590776440923			-
k_Eukaryota.p_Ascomycota.c_Saccharomycetes.o_Saccharomycetales.f_Metschnikowiaceae	1.6320548762134326			-
k_Eukaryota.p_Ascomycota.c_Saccharomycetes.o_Saccharomycetales.f_Metschnikowiaceae.g_Clavispora	1.0991578655455423			-
k_Eukaryota.p_Ascomycota.c_Saccharomycetes.o_Saccharomycetales.f_Debaryomycetaceae.g_Lodderomyces	1.0991578655455423			-
k_Bacteria.p_Actinomycetota.c_Actinomycetes.o_Mycobacteriales.f_Nocardiaceae	1.6943032264805202			-
k_Bacteria.p_Actinomycetota.c_Actinomycetes.o_Mycobacteriales.f_Nocardiaceae.g_Nocardia	1.6943032264805202			-
k_Eukaryota.p_Ascomycota.c_Sordariomycetes.o_Sordariales	0.8429635251718339			-
k_Eukaryota.p_Ascomycota.c_Sordariomycetes.o_Sordariales.f_Chaetomiaceae	0.8429635251718339			-
k_Eukaryota.p_Ascomycota.c_Sordariomycetes.o_Sordariales.f_Chaetomiaceae.g_Chaetomium	0.8429635251718339			-
k_Bacteria.p_Bacillota.c_Negativicutes.o_Veillonellales.f_Veillonellaceae.g_Dialister	2.8141851862506395			-
k_Bacteria.p_Fusobacteriota.c_Fusobacteriia.o_Fusobacteriales.f_Leptotrichiaceae	3.956543302090786			-
k_Bacteria.p_Fusobacteriota.c_Fusobacteriia.o_Fusobacteriales.f_Leptotrichiaceae.g_Leptotrichia	3.9508897353327024			-
k_Eukaryota.p_Ascomycota.c_Leotiomycetes	2.8733540842374583			-
k_Eukaryota.p_Ascomycota.c_Leotiomycetes.o_Helotiales	2.8733540842374583			-
k_Eukaryota.p_Ascomycota.c_Leotiomycetes.o_Helotiales.f_Sclerotiniaceae	2.8733540842374583			-
k_Eukaryota.p_Ascomycota.c_Leotiomycetes.o_Helotiales.f_Sclerotiniaceae.g_Botrytis	1.785263199057945			-
k_Eukaryota.p_Ascomycota.c_Pneumocystomycetes	3.7645065392992985			-
k_Eukaryota.p_Ascomycota.c_Pneumocystomycetes.o_Pneumocystales	3.7645065392992985			-
k_Eukaryota.p_Ascomycota.c_Pneumocystomycetes.o_Pneumocystales.f_Pneumocystaceae	3.7645065392992985			-
k_Eukaryota.p_Ascomycota.c_Pneumocystomycetes.o_Pneumocystales.f_Pneumocystaceae.g_Pneumocystis	3.7645065392992985			-
k_Eukaryota.p_Parabasalia	2.3133263393367964			-
k_Eukaryota.p_Parabasalia.c_NA	2.3133263393367964			-
k_Eukaryota.p_Parabasalia.c_NA.o_Trichomonadida	2.3133263393367964			-
k_Eukaryota.p_Parabasalia.c_NA.o_Trichomonadida.f_Trichomonadidae	2.3133263393367964			-
k_Eukaryota.p_Parabasalia.c_NA.o_Trichomonadida.f_Trichomonadidae.g_Trichomonas	2.3133263393367964			-
k_Bacteria.p_Bacillota.c_Tissierellia.o_Tissierellales.f_Tissierellaceae	1.0222878236636892			-
k_Bacteria.p_Bacillota.c_Tissierellia.o_Tissierellales.f_Tissierellaceae.g_Tissierella	1.0222878236636892			-
k_Bacteria.p_Bacillota.c_Bacilli.o_Lactobacillales.f_Carnobacteriaceae.g_Granulicatella	4.022731493651354			-
k_Bacteria.p_Bacillota.c_Bacilli.o_Lactobacillales.f_Aerococcaceae.g_Abiotrophia	3.6037417171604913			-
k_Eukaryota.p_Ascomycota.c_Dothideomycetes	2.9421991948945436			-
k_Eukaryota.p_Ascomycota.c_Dothideomycetes.o_Dothideales	2.4028825233379			-
k_Eukaryota.p_Ascomycota.c_Dothideomycetes.o_Dothideales.f_Saccotheciaceae	2.4028825233379			-
k_Eukaryota.p_Ascomycota.c_Dothideomycetes.o_Dothideales.f_Saccotheciaceae.g_Aureobasidium	2.4028825233379			-
k_Bacteria.p_Pseudomonadota.c_Betaproteobacteria.o_Burkholderiales.f_Oxalobacteraceae	3.167827864896609			-
k_Bacteria.p_Pseudomonadota.c_Betaproteobacteria.o_Burkholderiales.f_Oxalobacteraceae.g_Massilia	1.9503812854161526			-
k_Bacteria.p_Pseudomonadota.c_Betaproteobacteria.o_Burkholderiales.f_Burkholderiaceae.g_Lautropia	3.216531429903411			-
k_Bacteria.p_Pseudomonadota.c_Gammaproteobacteria.o_Enterobacterales.f_Enterobacteriaceae.g_Kluyvera	1.4613320284837796			-
k_Bacteria.p_Actinomycetota.c_Actinomycetes.o_Mycobacteriales.f_Tsukamurellaceae	1.8762495700832995			-
k_Bacteria.p_Actinomycetota.c_Actinomycetes.o_Mycobacteriales.f_Tsukamurellaceae.g_Tsukamurella	1.8762495700832995			-
k_Eukaryota.p_Mucoromycota.c_Mucoromycetes.o_Mucorales.f_Rhizopodaceae	2.543020086656787			-
k_Eukaryota.p_Mucoromycota.c_Mucoromycetes.o_Mucorales.f_Rhizopodaceae.g_Rhizopus	2.543020086656787			-
k_Bacteria.p_Actinomycetota.c_Actinomycetes.o_Actinomycetales.f_Actinomycetaceae.g_Trueperella	0.5233046267747312			0.007780556439608606
k_Eukaryota.p_Ascomycota.c_Dothideomycetes.o_Pleosporales	2.5170763521166517			-
k_Eukaryota.p_Ascomycota.c_Dothideomycetes.o_Pleosporales.f_Corynesporascaceae	2.5170763521166517			-
k_Eukaryota.p_Ascomycota.c_Dothideomycetes.o_Pleosporales.f_Corynesporascaceae.g_Corynespora	2.5170763521166517			-
k_Bacteria.p_Actinomycetota.c_Actinomycetes.o_Micrococcales.f_Micrococcaceae.g_Kocuria	3.790660813185237			-
k_Bacteria.p_Pseudomonadota.c_Betaproteobacteria.o_Burkholderiales.f_Alcaligenaceae	4.377547362296812			-
k_Bacteria.p_Pseudomonadota.c_Betaproteobacteria.o_Burkholderiales.f_Alcaligenaceae.g_Achromobacter	4.377547362296812			-
k_Bacteria.p_Actinomycetota.c_Coriobacteriia.o_Coriobacteriales.f_Coriobacteriaceae	0.27525384462074276			-
k_Bacteria.p_Actinomycetota.c_Coriobacteriia.o_Coriobacteriales.f_Coriobacteriaceae.g_Collinsella	0.27525384462074276			-
k_Bacteria.p_Bacteroidota.c_Bacteroidia.o_Bacteroidales.f_Prevotellaceae.g_Alloprevotella	4.175794142412866			-
k_Eukaryota.p_Basidiomycota.c_Malasseziomycetes	4.079605559432502			-
k_Eukaryota.p_Basidiomycota.c_Malasseziomycetes.o_Malasseziales	4.079605559432502			-
k_Eukaryota.p_Basidiomycota.c_Malasseziomycetes.o_Malasseziales.f_Malasseziaceae	4.079605559432502			-
k_Eukaryota.p_Basidiomycota.c_Malasseziomycetes.o_Malasseziales.f_Malasseziaceae.g_Malassezia	4.079605559432502			-
k_Bacteria.p_Bacteroidota.c_Flavobacteriia.o_Flavobacteriales.f_Flavobacteriaceae.g_Myroides	0.0			-
k_Bacteria.p_Actinomycetota.c_Actinomycetes.o_Actinomycetales.f_Actinomycetaceae.g_Fannyhessea	1.3519035735081006			-
k_Bacteria.p_Pseudomonadota.c_Betaproteobacteria.o_Burkholderiales.f_Burkholderiaceae.g_Cupriavidus	1.81207005697872			-
k_Bacteria.p_Chlamydiota	1.783482228558114			-
k_Bacteria.p_Chlamydiota.c_Chlamydiia	1.783482228558114			-
k_Bacteria.p_Chlamydiota.c_Chlamydiia.o_Chlamydiales	1.783482228558114			-
k_Bacteria.p_Chlamydiota.c_Chlamydiia.o_Chlamydiales.f_Chlamydiaceae	1.783482228558114			-
k_Bacteria.p_Chlamydiota.c_Chlamydiia.o_Chlamydiales.f_Chlamydiaceae.g_Chlamydia	1.783482228558114			-
k_Bacteria.p_Pseudomonadota.c_Gammaproteobacteria.o_Enterobacterales.f_Enterobacteriaceae.g_Leclercia	1.6997726565844307			-
k_Bacteria.p_Bacillota.c_Bacilli.o_Bacillales.f_Bacillaceae	3.3532486928648124			-
k_Bacteria.p_Bacillota.c_Bacilli.o_Bacillales.f_Bacillaceae.g_Bacillus	3.3532486928648124			-
k_Eukaryota.p_Ascomycota.c_Dothideomycetes.o_Cladosporiales	2.4677772747821693			-
k_Eukaryota.p_Ascomycota.c_Dothideomycetes.o_Cladosporiales.f_Cladosporiaceae	2.4677772747821693			-
k_Eukaryota.p_Ascomycota.c_Dothideomycetes.o_Cladosporiales.f_Cladosporiaceae.g_Cladosporium	2.4677772747821693			-
k_Bacteria.p_Pseudomonadota.c_Betaproteobacteria.o_Burkholderiales.f_Burkholderiaceae.g_Pandoraea	1.701462773057114			-
k_Bacteria.p_Bacillota.c_Bacilli.o_Lactobacillales.f_Lactobacillaceae.g_Limosilactobacillus	3.072116589669293			-
k_Eukaryota.p_Platyhelminthes.c_Cestoda	2.209450960830395			-
k_Eukaryota.p_Platyhelminthes.c_Cestoda.o_Cyclophyllidea	2.209450960830395			-
k_Eukaryota.p_Platyhelminthes.c_Cestoda.o_Cyclophyllidea.f_Hymenolepididae	2.209450960830395			-
k_Eukaryota.p_Platyhelminthes.c_Cestoda.o_Cyclophyllidea.f_Hymenolepididae.g_Rodentolepis	2.209450960830395			-
k_Eukaryota.p_Ascomycota.c_Leotiomycetes.o_Helotiales.f_Sclerotiniaceae.g_Sclerotinia	2.8520146793161945			-
k_Bacteria.p_Pseudomonadota.c_Alphaproteobacteria.o_Rickettsiales	1.6073909695024329			-
k_Bacteria.p_Pseudomonadota.c_Alphaproteobacteria.o_Rickettsiales.f_Rickettsiaceae	1.6073909695024329			-
k_Bacteria.p_Pseudomonadota.c_Alphaproteobacteria.o_Rickettsiales.f_Rickettsiaceae.g_Rickettsia	1.6073909695024329			-
k_Bacteria.p_Pseudomonadota.c_Betaproteobacteria.o_Burkholderiales.f_Comamonadaceae	4.010343381355997			-
k_Bacteria.p_Pseudomonadota.c_Betaproteobacteria.o_Burkholderiales.f_Comamonadaceae.g_Comamonas	4.010343381355997			-
k_Bacteria.p_Pseudomonadota.c_Alphaproteobacteria.o_Hyphomicrobiales.f_Stappiaceae	1.5952473389372748			-
k_Bacteria.p_Pseudomonadota.c_Alphaproteobacteria.o_Hyphomicrobiales.f_Stappiaceae.g_Pannonibacter	1.5952473389372748			-
k_Eukaryota.p_Ascomycota.c_Eurotiomycetes.o_Onygenales.f_NA	1.6073909695024329			-
k_Eukaryota.p_Ascomycota.c_Eurotiomycetes.o_Onygenales.f_NA.g_Paracoccidioides	1.6073909695024329			-
k_Bacteria.p_Actinomycetota.c_Coriobacteriia.o_Coriobacteriales.f_Atopobiaceae.g_Olsenella	3.9390015947412396			-
k_Bacteria.p_Actinomycetota.c_Actinomycetes.o_Micrococcales.f_Kytococcaceae	1.3310248805494513			-
k_Bacteria.p_Actinomycetota.c_Actinomycetes.o_Micrococcales.f_Kytococcaceae.g_Kytococcus	1.3310248805494513			-
k_Bacteria.p_Actinomycetota.c_Actinomycetes.o_Micrococcales.f_Microbacteriaceae	1.334049306967917			0.022310131983580228
k_Bacteria.p_Actinomycetota.c_Actinomycetes.o_Micrococcales.f_Microbacteriaceae.g_Leifsonia	0.0			-
k_Bacteria.p_Pseudomonadota.c_Gammaproteobacteria.o_Enterobacterales.f_Enterobacteriaceae.g_Cedecea	1.581448078311336			-
k_Bacteria.p_Pseudomonadota.c_Gammaproteobacteria.o_Enterobacterales.f_Enterobacteriaceae.g_Yokenella	0.0			-
k_Bacteria.p_Pseudomonadota.c_Alphaproteobacteria.o_Rhodospirillales	2.8528664387300235			-
k_Bacteria.p_Pseudomonadota.c_Alphaproteobacteria.o_Rhodospirillales.f_Rhodospirillaceae	1.1191978366717454			-
k_Bacteria.p_Pseudomonadota.c_Alphaproteobacteria.o_Rhodospirillales.f_Rhodospirillaceae.g_Inquilinus	1.1191978366717454			-
k_Bacteria.p_Bacillota.c_Bacilli.o_Lactobacillales.f_Aerococcaceae.g_Facklamia	2.3867025805264803			-
k_Bacteria.p_Pseudomonadota.c_Gammaproteobacteria.o_Enterobacterales.f_Erwiniaceae.g_Erwinia	1.5582420414918359			-
k_Bacteria.p_Actinomycetota.c_Actinomycetes.o_Actinomycetales.f_Actinomycetaceae.g_Varibaculum	0.8951564325975201			-
k_Bacteria.p_Fusobacteriota.c_Fusobacteriia.o_Fusobacteriales.f_Leptotrichiaceae.g_Sneathia	2.068257798696694			-
k_Bacteria.p_Bacillota.c_Negativicutes.o_Veillonellales.f_Veillonellaceae.g_Megasphaera	3.887722742371816			-
k_Bacteria.p_Pseudomonadota.c_Alphaproteobacteria.o_Rhodobacterales	1.4016158136197805			0.022310131983580228
k_Bacteria.p_Pseudomonadota.c_Alphaproteobacteria.o_Rhodobacterales.f_Paracoccaceae	1.4016158136197805			0.022310131983580228
k_Bacteria.p_Pseudomonadota.c_Alphaproteobacteria.o_Rhodobacterales.f_Paracoccaceae.g_Haematobacter	1.4016158136197805			0.022310131983580228
k_Eukaryota.p_Ascomycota.c_Eurotiomycetes.o_Onygenales.f_Onygenaceae	1.0991578655455423			-
k_Eukaryota.p_Ascomycota.c_Eurotiomycetes.o_Onygenales.f_Onygenaceae.g_Coccidioides	1.0991578655455423			-
k_Bacteria.p_Pseudomonadota.c_Alphaproteobacteria.o_Rhodospirillales.f_Acetobacteraceae	2.8447725662014074			-
k_Bacteria.p_Pseudomonadota.c_Alphaproteobacteria.o_Rhodospirillales.f_Acetobacteraceae.g_Roseomonas	2.8331815845432287			-
k_Eukaryota.p_Ascomycota.c_Eurotiomycetes.o_Chaetothyriales.f_Herpotrichiellaceae.g_Exophiala	2.7729707378798634			-
k_Bacteria.p_Actinomycetota.c_Coriobacteriia.o_Eggerthellales	0.20730259078373528			-
k_Bacteria.p_Actinomycetota.c_Coriobacteriia.o_Eggerthellales.f_Eggerthellaceae	0.20730259078373528			-
k_Bacteria.p_Actinomycetota.c_Coriobacteriia.o_Eggerthellales.f_Eggerthellaceae.g_Paraeggerthella	0.0			-
k_Bacteria.p_Bacteroidota.c_Bacteroidia.o_Bacteroidales.f_Prevotellaceae.g_Hallella	2.8520146793161945			-
k_Bacteria.p_Actinomycetota.c_Actinomycetes.o_Micrococcales.f_Microbacteriaceae.g_Microbacterium	1.3310248805494513			-
k_Bacteria.p_Bacillota.c_Clostridia.o_Eubacteriales.f_Oscillospiraceae	1.5870938372035532			-
k_Bacteria.p_Bacillota.c_Clostridia.o_Eubacteriales.f_Oscillospiraceae.g_Flavonifractor	1.4077232886255786			-
k_Eukaryota.p_Ascomycota.c_Sordariomycetes.o_Microascales	1.908420965166414			-
k_Eukaryota.p_Ascomycota.c_Sordariomycetes.o_Microascales.f_Microascaceae	1.908420965166414			-
k_Eukaryota.p_Ascomycota.c_Sordariomycetes.o_Microascales.f_Microascaceae.g_Scedosporium	1.908420965166414			-
k_Bacteria.p_Actinomycetota.c_Actinomycetes.o_Micrococcales.f_Micrococcaceae.g_Nesterenkonia	1.5087947276918083			0.022310131983580228
k_Eukaryota.p_Nematoda.c_Chromadorea.o_Rhabditida.f_Dracunculidae	2.5851145747912803			-
k_Eukaryota.p_Nematoda.c_Chromadorea.o_Rhabditida.f_Dracunculidae.g_Dracunculus	2.5851145747912803			-
k_Bacteria.p_Bacteroidota.c_Bacteroidia.o_Bacteroidales.f_Tannerellaceae.g_Parabacteroides	0.0			-
k_Bacteria.p_Bacteroidota.c_Flavobacteriia.o_Flavobacteriales.f_Weeksellaceae.g_Empedobacter	1.24805353340198			-
k_Bacteria.p_Pseudomonadota.c_Gammaproteobacteria.o_Enterobacterales.f_Enterobacteriaceae.g_Enterobacter	2.5254324038850053			-
k_Bacteria.p_Pseudomonadota.c_Alphaproteobacteria.o_Rhodospirillales.f_Acetobacteraceae.g_Granulibacter	1.2653258723499836			-
k_Bacteria.p_Bacteroidota.c_Bacteroidia.o_Bacteroidales.f_Prevotellaceae.g_Hoylesella	4.000469761518926			-
k_Bacteria.p_Spirochaetota.c_Spirochaetia.o_Spirochaetales	0.20214030347831094			-
k_Bacteria.p_Spirochaetota.c_Spirochaetia.o_Spirochaetales.f_Treponemataceae	0.20214030347831094			-
k_Bacteria.p_Spirochaetota.c_Spirochaetia.o_Spirochaetales.f_Treponemataceae.g_Treponema	0.20214030347831094			-
k_Bacteria.p_Actinomycetota.c_Actinomycetes.o_Bifidobacteriales.f_Bifidobacteriaceae.g_Alloscardovia	3.4940560889159937			-
k_Bacteria.p_Actinomycetota.c_Coriobacteriia.o_Eggerthellales.f_Eggerthellaceae.g_Gordonibacter	0.0			-
k_Eukaryota.p_Ascomycota.c_Saccharomycetes.o_Saccharomycetales.f_Metschnikowiaceae.g_Candida_Metschnikowiaceae	1.6320548762134326			-
k_Bacteria.p_Pseudomonadota.c_Gammaproteobacteria.o_Oceanospirillales	1.1603020328197984			-
k_Bacteria.p_Pseudomonadota.c_Gammaproteobacteria.o_Oceanospirillales.f_Halomonadaceae	1.1603020328197984			-
k_Bacteria.p_Pseudomonadota.c_Gammaproteobacteria.o_Oceanospirillales.f_Halomonadaceae.g_Halomonas	1.1603020328197984			-
k_Eukaryota.p_Ascomycota.c_Sordariomycetes.o_Ophiostomatales	1.2664174444847949			-
k_Eukaryota.p_Ascomycota.c_Sordariomycetes.o_Ophiostomatales.f_Ophiostomataceae	1.2664174444847949			-
k_Eukaryota.p_Ascomycota.c_Sordariomycetes.o_Ophiostomatales.f_Ophiostomataceae.g_Sporothrix	1.2664174444847949			-
k_Bacteria.p_Synergistota	3.3463190558785962			-
k_Bacteria.p_Synergistota.c_Synergistia	3.3463190558785962			-
k_Bacteria.p_Synergistota.c_Synergistia.o_Synergistales	3.3463190558785962			-
k_Bacteria.p_Synergistota.c_Synergistia.o_Synergistales.f_Dethiosulfovibrionaceae	3.3463190558785962			-
k_Bacteria.p_Synergistota.c_Synergistia.o_Synergistales.f_Dethiosulfovibrionaceae.g_Pyramidobacter	3.3463190558785962			-
k_Viruses.p_NA	3.424299107780655			-
k_Viruses.p_NA.c_NA	3.424299107780655			-
k_Viruses.p_NA.c_NA.o_NA	3.424299107780655			-
k_Viruses.p_NA.c_NA.o_NA.f_Anelloviridae	3.424299107780655			-
k_Viruses.p_NA.c_NA.o_NA.f_Anelloviridae.g_Alphatorquevirus	3.424299107780655			-
k_Bacteria.p_Pseudomonadota.c_Betaproteobacteria.o_Burkholderiales.f_Oxalobacteraceae.g_Herbaspirillum	3.151799787176362			-
k_Bacteria.p_Bacillota.c_Clostridia.o_Eubacteriales.f_Oscillospiraceae.g_Mageeibacillus	1.1164577993057168			-
k_Bacteria.p_Pseudomonadota.c_Gammaproteobacteria.o_Xanthomonadales	3.733408055935803			-
k_Bacteria.p_Pseudomonadota.c_Gammaproteobacteria.o_Xanthomonadales.f_Xanthomonadaceae	3.733408055935803			-
k_Bacteria.p_Pseudomonadota.c_Gammaproteobacteria.o_Xanthomonadales.f_Xanthomonadaceae.g_Stenotrophomonas	3.733408055935803			-
k_Bacteria.p_Bacteroidota.c_Flavobacteriia.o_Flavobacteriales.f_Weeksellaceae.g_Elizabethkingia	1.6073909695024329			-
k_Eukaryota.p_Ascomycota.c_Saccharomycetes.o_Saccharomycetales.f_Dipodascaceae	1.6073909695024329			-
k_Eukaryota.p_Ascomycota.c_Saccharomycetes.o_Saccharomycetales.f_Dipodascaceae.g_Geotrichum	1.6073909695024329			-
k_Bacteria.p_Pseudomonadota.c_Gammaproteobacteria.o_Enterobacterales.f_Enterobacteriaceae.g_Citrobacter	1.9103265385590948			-
k_Bacteria.p_Pseudomonadota.c_Alphaproteobacteria.o_Sphingomonadales.f_Sphingomonadaceae.g_Sphingopyxis	0.721257827999708			-
k_Bacteria.p_Actinomycetota.c_Actinomycetes.o_Propionibacteriales.f_Propionibacteriaceae.g_Arachnia	2.1718091796548373			-
k_Bacteria.p_Bacteroidota.c_Flavobacteriia.o_Flavobacteriales.f_Weeksellaceae.g_Bergeyella	3.0734154717170714			-
k_Bacteria.p_Pseudomonadota.c_Alphaproteobacteria.o_Hyphomicrobiales.f_Phyllobacteriaceae	3.1621669100649252			-
k_Bacteria.p_Pseudomonadota.c_Alphaproteobacteria.o_Hyphomicrobiales.f_Phyllobacteriaceae.g_Phyllobacterium	3.1621669100649252			-
k_Bacteria.p_Actinomycetota.c_Actinomycetes.o_Propionibacteriales.f_Propionibacteriaceae.g_Parenemella	1.1677137133724471			-
k_Bacteria.p_Pseudomonadota.c_Gammaproteobacteria.o_Thiotrichales	1.6073909695024329			-
k_Bacteria.p_Pseudomonadota.c_Gammaproteobacteria.o_Thiotrichales.f_Francisellaceae	1.6073909695024329			-
k_Bacteria.p_Pseudomonadota.c_Gammaproteobacteria.o_Thiotrichales.f_Francisellaceae.g_Francisella	1.6073909695024329			-
k_Bacteria.p_Pseudomonadota.c_Gammaproteobacteria.o_Pasteurellales.f_Pasteurellaceae.g_Aggregatibacter	1.1056868537298845			-
