# Supplementary material for: Enrichment of prevotella melaninogenica in the lower respiratory tract links to checkpoint inhibitor pneumonitis and radiation pneumonitis
Source: Front Cell Infect Microbiol. 2025 Oct 3;15:1594460. doi: 10.3389/fcimb.2025.1594460 (PMC12531214; doi:10.3389/fcimb.2025.1594460)
Supplement: Supplementary file 2 [file DataSheet1.zip › Data-all result/rda/decorana.txt]

Call:
decorana(veg = otu) 

Detrended correspondence analysis with 26 segments.
Rescaling of axes with 4 iterations.

                  DCA1   DCA2   DCA3   DCA4
Eigenvalues     0.6912 0.5422 0.4226 0.4146
Decorana values 0.7563 0.5324 0.4086 0.2752
Axis lengths    6.5009 3.8083 3.7343 3.5438
