# Supplementary material for: Enrichment of prevotella melaninogenica in the lower respiratory tract links to checkpoint inhibitor pneumonitis and radiation pneumonitis
Source: Front Cell Infect Microbiol. 2025 Oct 3;15:1594460. doi: 10.3389/fcimb.2025.1594460 (PMC12531214; doi:10.3389/fcimb.2025.1594460)
Supplement: Supplementary file 2 [file DataSheet1.zip › Data-all result/TaxonomicProfiling/Group_class_taxonomy_abund.xls]

Group	Bacteroidia	Actinomycetes	Gammaproteobacteria	Bacilli	Negativicutes	Betaproteobacteria	Alphaproteobacteria	Herviviricetes	Eurotiomycetes	Tissierellia	Fusobacteriia	Flavobacteriia	Malasseziomycetes	Epsilonproteobacteria	Saccharomycetes	Clostridia	Pneumocystomycetes	Sordariomycetes	Entomophthoromycetes	other
CIP/RP	0.249505493355978	0.189770464490085	0.172244584897507	0.116557126437541	0.0729948294413334	0.0402574806507663	0.0576325531571229	0.0295907696295437	0.0122726382345124	0.003640648305099	0.00535605085159069	0.00943392721563765	0.0116271162037116	0.00707814685172982	0.00454783104570247	0.000275278138135053	0.00581442187187958	0.000925250925153638	0.00173471408625617	0.00874067421071384
LC-P	0.25621502050265	0.161328950251259	0.111466451404906	0.108086609496213	0.0742481731111321	0.064532475585997	0.0464109638713245	0.0275687381111422	0.0350640007481536	0.0292434804158768	0.0188168891778797	0.0158003108158937	0.012018598335212	0.0110542231386317	0.00387487339411298	0.00413158993782251	0.000361436231490373	0.00163211859401964	0.000876283919200156	0.0172688129570825
