# Supplementary material for: Enrichment of prevotella melaninogenica in the lower respiratory tract links to checkpoint inhibitor pneumonitis and radiation pneumonitis
Source: Front Cell Infect Microbiol. 2025 Oct 3;15:1594460. doi: 10.3389/fcimb.2025.1594460 (PMC12531214; doi:10.3389/fcimb.2025.1594460)
Supplement: Supplementary file 2 [file DataSheet1.zip › Data-all result/TaxonomicProfiling/Group_family_taxonomy_abund.xls]

Group	Prevotellaceae	Micrococcaceae	Streptococcaceae	Veillonellaceae	Pasteurellaceae	Pseudomonadaceae	Porphyromonadaceae	Herpesviridae	Aspergillaceae	Mycobacteriaceae	Enterobacteriaceae	Corynebacteriaceae	Moraxellaceae	Sphingomonadaceae	Actinomycetaceae	Neisseriaceae	Peptoniphilaceae	Burkholderiaceae	Flavobacteriaceae	Malasseziaceae	other
CIP/RP	0.237689365849935	0.098359685072097	0.0832095368438174	0.0730332793956738	0.0522801312237661	0.0798318939161954	0.0118500191374787	0.0294079034524739	0.0115262147443123	0.044298210503858	0.00932005759041776	0.0108040231262591	0.0266319286580672	0.0188228827054876	0.0324640134640424	0.00484048895475372	0.00364128683747573	0.0250610120696255	0.00958365127656034	0.0116241227701868	0.125720292407516
LC-P	0.21656936669864	0.0968806350148474	0.0713189005215434	0.0745370476027052	0.0483813249624065	0.00804205054072884	0.0422912335850178	0.0275691341001376	0.0350889667445439	0.013088627494075	0.0326147873393419	0.0305479845550117	0.0209212575431085	0.0255192002508305	0.0156629172656135	0.0318426532639777	0.0279404799390159	0.00779165960383905	0.0143780925140787	0.0120040224375189	0.147009658023018
