# Supplementary material for: Enrichment of prevotella melaninogenica in the lower respiratory tract links to checkpoint inhibitor pneumonitis and radiation pneumonitis
Source: Front Cell Infect Microbiol. 2025 Oct 3;15:1594460. doi: 10.3389/fcimb.2025.1594460 (PMC12531214; doi:10.3389/fcimb.2025.1594460)
Supplement: Supplementary file 2 [file DataSheet1.zip › Data-all result/TaxonomicProfiling/Group_family_venn.png.2025-01-20_11-18-08.log]

INFO [2025-01-20 11:18:08] [[1]]
INFO [2025-01-20 11:18:08] data
INFO [2025-01-20 11:18:08] 
INFO [2025-01-20 11:18:08] $filename
INFO [2025-01-20 11:18:08] filename
INFO [2025-01-20 11:18:08] 
INFO [2025-01-20 11:18:08] $margin
INFO [2025-01-20 11:18:08] margin
INFO [2025-01-20 11:18:08] 
INFO [2025-01-20 11:18:08] $fill
INFO [2025-01-20 11:18:08] fill
INFO [2025-01-20 11:18:08] 
INFO [2025-01-20 11:18:08] $col
INFO [2025-01-20 11:18:08] col
INFO [2025-01-20 11:18:08] 
INFO [2025-01-20 11:18:08] $cex
INFO [2025-01-20 11:18:08] cex
INFO [2025-01-20 11:18:08] 
INFO [2025-01-20 11:18:08] $fontfamily
INFO [2025-01-20 11:18:08] fontfamily
INFO [2025-01-20 11:18:08] 
INFO [2025-01-20 11:18:08] $cat.cex
INFO [2025-01-20 11:18:08] cat.cex
INFO [2025-01-20 11:18:08] 
INFO [2025-01-20 11:18:08] $cat.fontfamily
INFO [2025-01-20 11:18:08] cat.fontfamily
INFO [2025-01-20 11:18:08] 
