# Supplementary material for: Enrichment of prevotella melaninogenica in the lower respiratory tract links to checkpoint inhibitor pneumonitis and radiation pneumonitis
Source: Front Cell Infect Microbiol. 2025 Oct 3;15:1594460. doi: 10.3389/fcimb.2025.1594460 (PMC12531214; doi:10.3389/fcimb.2025.1594460)
Supplement: Supplementary file 2 [file DataSheet1.zip › Data-all result/TaxonomicProfiling/Group_genus_taxonomy_abund.xls]

Group	Prevotella	Rothia	Streptococcus	Veillonella	Haemophilus	Pseudomonas	Porphyromonas	Mycobacterium	Aspergillus	Corynebacterium	Klebsiella	Sphingomonas	Actinomyces	Acinetobacter	Neisseria	Roseolovirus	Capnocytophaga	Anaerococcus	Ralstonia	Malassezia	other
CIP/RP	0.227488624790566	0.0867599184496824	0.076691474087081	0.0672100158373126	0.0509470730162477	0.0778012863371511	0.0118500191374787	0.043833894691399	0.00471918620162305	0.0108036750333843	0.00853403760206953	0.0188223565249946	0.028842183611382	0.0188136626717613	0.00483945199659656	0.000572964186833666	0.00936470193318263	0.000191240568532423	0.0222990321450826	0.0116241227701868	0.217991078407452
LC-P	0.193765607738572	0.0926468080305835	0.0691931312167742	0.0658694079629899	0.0479655408377937	0.00652141159093395	0.0421951610015968	0.0130680788753982	0.0346167870667021	0.0305479115034645	0.0317714629015272	0.0250700775555181	0.014761707924715	0.0202527632050196	0.0270166138509368	0.0219410405338833	0.0143776727290662	0.0198124507955792	0.00566395944007883	0.0120040224375189	0.210938382801347
