# Supplementary material for: Enrichment of prevotella melaninogenica in the lower respiratory tract links to checkpoint inhibitor pneumonitis and radiation pneumonitis
Source: Front Cell Infect Microbiol. 2025 Oct 3;15:1594460. doi: 10.3389/fcimb.2025.1594460 (PMC12531214; doi:10.3389/fcimb.2025.1594460)
Supplement: Supplementary file 2 [file DataSheet1.zip › Data-all result/TaxonomicProfiling/Group_order_taxonomy_abund.xls]

Group	Bacteroidales	Micrococcales	Lactobacillales	Veillonellales	Pasteurellales	Mycobacteriales	Pseudomonadales	Burkholderiales	Herpesvirales	Hyphomicrobiales	Eurotiales	Enterobacterales	Moraxellales	Sphingomonadales	Bacillales	Actinomycetales	Neisseriales	Tissierellales	Fusobacteriales	Flavobacteriales	other
CIP/RP	0.249434201898877	0.101539159935463	0.0999870358007569	0.0729407392092899	0.0509481518825352	0.0553010828294873	0.0798300886024796	0.035392813193522	0.0295883922579498	0.0374619690212794	0.0115251333622279	0.00986369891621723	0.0266219869404773	0.0188589970005066	0.0165491286832025	0.0323820532234039	0.00484030993340512	0.00364056566429617	0.00535605085159069	0.00942998800403601	0.0485084527889964
LC-P	0.256194075938676	0.0991342739713608	0.0829895509070358	0.0742431888359167	0.0479819406888301	0.043701106258851	0.00805144752974327	0.0341622596873824	0.0275687304162644	0.0205594041029751	0.0349768186399297	0.0328397156043698	0.0209345178496599	0.0250753408519207	0.025091006643676	0.0155763266981202	0.030368478747511	0.0292424604178067	0.0188133618359437	0.0157995541529118	0.0566964402211152
