# Supplementary material for: Enrichment of prevotella melaninogenica in the lower respiratory tract links to checkpoint inhibitor pneumonitis and radiation pneumonitis
Source: Front Cell Infect Microbiol. 2025 Oct 3;15:1594460. doi: 10.3389/fcimb.2025.1594460 (PMC12531214; doi:10.3389/fcimb.2025.1594460)
Supplement: Supplementary file 2 [file DataSheet1.zip › Data-all result/TaxonomicProfiling/Group_phylum_taxonomy_abund.xls]

Group	Bacteroidota	Pseudomonadota	Bacillota	Actinomycetota	Ascomycota	Peploviricota	Fusobacteriota	Basidiomycota	Campylobacterota	Zoopagomycota	other
CIP/RP	0.260894782867519	0.270102458102085	0.193854360992662	0.189764182265477	0.0244954615008913	0.0295883922579498	0.00535605085159069	0.0116862721310265	0.00707117969177488	0.00173471408625617	0.00545214525276793
LC-P	0.27199889338799	0.222394479933705	0.216075398677916	0.173959653765678	0.0417748571188802	0.0275687304162644	0.0188133618359437	0.0122278697280576	0.011053558869973	0.000876282701462071	0.00325691356412978
