# Supplementary material for: Enrichment of prevotella melaninogenica in the lower respiratory tract links to checkpoint inhibitor pneumonitis and radiation pneumonitis
Source: Front Cell Infect Microbiol. 2025 Oct 3;15:1594460. doi: 10.3389/fcimb.2025.1594460 (PMC12531214; doi:10.3389/fcimb.2025.1594460)
Supplement: Supplementary file 2 [file DataSheet1.zip › Data-all result/TaxonomicProfiling/Group_phylum_venn.png.2025-01-20_11-17-57.log]

INFO [2025-01-20 11:17:57] [[1]]
INFO [2025-01-20 11:17:57] data
INFO [2025-01-20 11:17:57] 
INFO [2025-01-20 11:17:57] $filename
INFO [2025-01-20 11:17:57] filename
INFO [2025-01-20 11:17:57] 
INFO [2025-01-20 11:17:57] $margin
INFO [2025-01-20 11:17:57] margin
INFO [2025-01-20 11:17:57] 
INFO [2025-01-20 11:17:57] $fill
INFO [2025-01-20 11:17:57] fill
INFO [2025-01-20 11:17:57] 
INFO [2025-01-20 11:17:57] $col
INFO [2025-01-20 11:17:57] col
INFO [2025-01-20 11:17:57] 
INFO [2025-01-20 11:17:57] $cex
INFO [2025-01-20 11:17:57] cex
INFO [2025-01-20 11:17:57] 
INFO [2025-01-20 11:17:57] $fontfamily
INFO [2025-01-20 11:17:57] fontfamily
INFO [2025-01-20 11:17:57] 
INFO [2025-01-20 11:17:57] $cat.cex
INFO [2025-01-20 11:17:57] cat.cex
INFO [2025-01-20 11:17:57] 
INFO [2025-01-20 11:17:57] $cat.fontfamily
INFO [2025-01-20 11:17:57] cat.fontfamily
INFO [2025-01-20 11:17:57] 
