# Supplementary material for: Enrichment of prevotella melaninogenica in the lower respiratory tract links to checkpoint inhibitor pneumonitis and radiation pneumonitis
Source: Front Cell Infect Microbiol. 2025 Oct 3;15:1594460. doi: 10.3389/fcimb.2025.1594460 (PMC12531214; doi:10.3389/fcimb.2025.1594460)
Supplement: Supplementary file 2 [file DataSheet1.zip › Data-all result/TaxonomicProfiling/Group_species_taxonomy_abund.xls]

Group	Rothia mucilaginosa	Prevotella melaninogenica	Prevotella jejuni	Prevotella pallens	Haemophilus parainfluenzae	Veillonella parvula	Pseudomonas aeruginosa	Veillonella atypica	Sphingomonas paucimobilis	Streptococcus infantis	Prevotella histicola	Streptococcus salivarius	Veillonella dispar	Porphyromonas gingivalis	Porphyromonas pasteri	Aspergillus flavus	Neisseria subflava	Cytomegalovirus humanbeta5	Rothia dentocariosa	Streptococcus parasanguinis	other
CIP/RP	0.0969347612831576	0.115811954857638	0.0561152895260243	0.0376694360430439	0.0411380853438034	0.0229832847944265	0.0598944454137358	0.0244144494340156	0.0184218407580383	0.0234717936523062	0.0163651927818352	0.0221562491900129	0.0191875040450287	0.00104363029154136	0.010687149070991	0.000128508636600082	0.003401741154354	0.0260828850060612	0.0030885700834006	0.0119733225767739	0.389029906057212
LC-P	0.0686929219794761	0.054275337124734	0.0470376290906195	0.0413382757959111	0.0373376797234453	0.0280286884825587	0.00600527859978686	0.024450377503522	0.0213734654923732	0.0174614483065788	0.0213911658974991	0.012754439861717	0.0144885905394392	0.023172229851525	0.0158365685365276	0.0213950527587248	0.018464002376214	0.00422018248073966	0.0174048253624758	0.0120794409306504	0.492792399305482
