# Supplementary material for: Enrichment of prevotella melaninogenica in the lower respiratory tract links to checkpoint inhibitor pneumonitis and radiation pneumonitis
Source: Front Cell Infect Microbiol. 2025 Oct 3;15:1594460. doi: 10.3389/fcimb.2025.1594460 (PMC12531214; doi:10.3389/fcimb.2025.1594460)
Supplement: Supplementary file 2 [file DataSheet1.zip › Data-all result/TaxonomicProfiling/Sample_class_taxonomy_abund.xls]

ID	Group	Aconoidasida	Actinomycetes	Agaricomycetes	Alphaproteobacteria	Bacilli	Bacteroidia	Betaproteobacteria	Cestoda	Chlamydiia	Chromadorea	Clostridia	Coriobacteriia	Dothideomycetes	Enoplea	Entomophthoromycetes	Epsilonproteobacteria	Erysipelotrichia	Eumycetozoa	Eurotiomycetes	Flavobacteriia	Fusobacteriia	Gammaproteobacteria	Herviviricetes	Leotiomycetes	Malasseziomycetes	Mucoromycetes	Negativicutes	Pneumocystomycetes	Saccharomycetes	Sordariomycetes	Sphingobacteriia	Spirochaetia	Synergistia	Tissierellia	Trematoda
A22B2023060505	CIP/RP	0	0.907424381301558	0	0	0.00641613198900092	0.0540788267644363	0	0	0	0	0	0	0	0	0	0	0	0	0	0.0100824931255729	0	0.0183318056828598	0	0	0	0	0	0	0	0.00366636113657195	0	0	0	0	0
A23B2023082912	CIP/RP	0	0.150523560209424	0	0	0.00523560209424084	0.735602094240838	0	0	0	0	0	0	0	0	0	0	0	0	0.00785340314136126	0	0	0	0.00785340314136126	0	0	0	0.0903141361256544	0	0	0.00261780104712042	0	0	0	0	0
A23B2023090106	CIP/RP	0	0.0519955477818413	0.000477023374145333	0.0155827635554142	0.0961997137859755	0.118619812370806	0.421688662744474	0	0	0	0	0	0.00795038956908889	0	0	0.0413420257592622	0	0	0.00540626490698044	0.0682143425027826	0	0.116075687708698	0	0	0.0518365399904595	0	0	0	0.000636031165527111	0.000318015582763555	0.00222610907934489	0	0	0.001431070122436	0
A23B2023090506	CIP/RP	0	0.000221850075567682	0	0	0.0000362046998322259	0.00105995036104559	0.000178712560873966	0	0	0	0	0	0	0	0.00000231093828716335	0	0	0	0	0	0	0.997526525719973	0.000651684596980066	0	0	0	0.000318139170866155	0	0	0	0.00000308125104955114	0	0	0.00000154062552477557	0
A23B2023102405	CIP/RP	0	0.0700329476668455	0	0.244042602099456	0.0436748141904835	0	0.0979235307639261	0	0	0	0	0	0.000612979848287487	0	0	0	0	0	0.0211478047659183	0.000536357367251552	0	0.470998390927898	0.000459734886215616	0	0.028733430388476	0	0	0.00038311240517968	0.00122595969657497	0.000306489924143744	0.0173933031951575	0	0	0.00252854187418589	0
A23B2023122907	CIP/RP	0	0.0480314960629921	0	0	0.139370078740157	0.162992125984252	0.0362204724409449	0	0	0	0	0	0	0	0	0	0	0	0	0	0	0.577952755905512	0.0125984251968504	0	0	0	0	0.0228346456692913	0	0	0	0	0	0	0
A23B2024010909	CIP/RP	0	0.190332326283988	0	0	0.054380664652568	0	0.217522658610272	0	0	0	0	0	0	0	0	0	0	0	0.00604229607250755	0	0	0.302114803625378	0	0	0.175226586102719	0	0	0.0181268882175227	0.00604229607250755	0	0	0	0	0.0302114803625378	0
A23B2024022711	CIP/RP	0	0.0458199028928149	0	0.00129204237899003	0.10417941708488	0.435751492648959	0.0000408013382838957	0	0	0	0.0000136004460946319	0	0	0	0	0.0309682157574768	0.0000408013382838957	0	0	0	0	0.0000612020074258436	0.0160757272838549	0	0	0	0.365756796822936	0	0	0	0	0	0	0	0
A23B2024053105	CIP/RP	0	0.00884955752212389	0	0.557522123893805	0.0176991150442478	0.0973451327433628	0	0	0	0	0	0	0.00589970501474926	0	0.0147492625368732	0	0	0	0.0294985250737463	0	0	0.20353982300885	0	0	0	0.0147492625368732	0.0324483775811209	0	0.0117994100294985	0	0.00589970501474926	0	0	0	0
A23B2024062710	CIP/RP	0	0.282227511894994	0	0.00000270802360313372	0.0994697689785064	0.33539549330712	0.000128631121148852	0	0	0	0.0000270802360313372	0	0	0	0	0	0.0000961348379112472	0	0.000029788259634471	0.0409872912452305	0.052489621499541	0.000196331711227195	0.00190915664020928	0	0	0	0.183842306369542	0.00317380366287273	0.00000270802360313372	0.00000406203540470059	0	0	0	0.0000176021534203692	0
A23B2024072511	CIP/RP	0	0.648404650012367	0	0.000865693791738808	0.0779124412564927	0	0.000247341083353945	0	0	0	0	0	0	0	0.000247341083353945	0	0	0	0.000247341083353945	0.0526836507543903	0.00816225575068019	0.188968587682414	0.000371011625030918	0	0	0	0	0	0.0218896858768241	0	0	0	0	0	0
A23B2024080213	CIP/RP	0	0.115066021487739	0	0	0.193963749692446	0.380300172229968	0	0	0	0	0.000164028540966128	0	0	0	0	0	0	0	0	0	0.0109078979742475	0	0	0	0	0	0.299598130074633	0	0	0	0	0	0	0	0
A23B2024090320	CIP/RP	0.0115812917594655	0.186636971046771	0.00089086859688196	0.0195991091314031	0.10467706013363	0.166146993318486	0.0066815144766147	0.00356347438752784	0.00133630289532294	0.0458797327394209	0.00579064587973274	0	0.00400890868596882	0.00801781737193764	0.00935412026726058	0.0409799554565702	0	0.00935412026726058	0.0244988864142539	0.00089086859688196	0	0.228507795100223	0	0.00133630289532294	0	0.00935412026726058	0.0365256124721604	0	0.0142538975501114	0.0120267260579065	0.0191536748329621	0	0	0.0173719376391982	0.0115812917594655
A23B2024090321	CIP/RP	0	0.0833333333333333	0	0.0833333333333333	0	0	0	0	0	0	0	0	0	0	0	0	0	0	0.125	0	0	0.0833333333333333	0.541666666666667	0	0	0	0	0.0833333333333333	0	0	0	0	0	0	0
A23B2023070610	CIP/RP	0	0.165666004410191	0	0.0000436652621007358	0.125057310656507	0.618059952404864	0	0	0	0	0.0000436652621007358	0	0	0	0	0.0233390825928433	0	0	0.000130995786302207	0	0.00761958823657839	0.00161561469772722	0.000436652621007358	0	0	0	0.057921970176626	0.0000654978931511036	0	0	0	0	0	0	0
A23B2024090513	CIP/RP	0	0.0620689655172414	0	0.337931034482759	0.0551724137931034	0.344827586206897	0	0	0	0	0	0	0	0	0.0137931034482759	0	0	0	0	0	0	0	0.0689655172413793	0	0	0	0.0758620689655172	0	0.0413793103448276	0	0	0	0	0	0
CF221P0101	CIP/RP	0	0.0455609515923282	0	0	0.335644428529866	0.431622764809883	0.104708725913658	0	0	0	0.00000447597520309737	0	0	0	0	0.0190855582660072	0.000275272474990489	0	0.00000447597520309737	0	0	0.00556139918984849	0.00000895195040619475	0	0	0	0.0575140433721997	0	0	0	0	0	0	0.00000895195040619475	0
CF23550207	CIP/RP	0	0.428564211654599	0	0.00000878581179253623	0.213437020555505	0.257088228220247	0.000288833562679629	0	0	0	0.00000988403826660326	0.0000230627559554076	0	0	0.0000175716235850725	0.00000439290589626812	0.00974346527792268	0	0.00000439290589626812	0	0.0000219645294813406	0.0000779740796587591	0	0.00000549113237033515	0	0.00000219645294813406	0.0593492568850563	0	0.00282024558540413	0.00000988403826660326	0	0	0	0.0285231379844689	0
CF23BL0060	CIP/RP	0	0.0852713178294574	0	0	0.255813953488372	0.48062015503876	0	0	0	0	0	0	0	0	0	0	0	0	0.0155038759689922	0	0	0	0	0	0	0	0.162790697674419	0	0	0	0	0	0	0	0
CF24130032	CIP/RP	0	0.173076923076923	0	0.00769230769230769	0.280769230769231	0.130769230769231	0	0	0	0	0	0	0	0	0	0	0	0	0.0346153846153846	0	0	0.238461538461538	0	0	0	0	0.134615384615385	0	0	0	0	0	0	0	0
CF24930011	CIP/RP	0	0.219230691986497	0	0	0.106742947492574	0.521996921745513	0.0000346897006278836	0	0	0	0.00000273866057588555	0.0000538603246590824	0.000781431150986009	0	0	0	0	0	0.0000146061897380562	0.00000365154743451406	0	0.102076269871265	0	0	0	0	0.0490293274032203	0	0.00000273866057588555	0.0000264737189002269	0	0.00000365154743451406	0	0	0
CF24960051	CIP/RP	0	0.206611095142282	0	0	0.248404713998275	0.216843920666858	0	0	0	0	0	0	0	0	0	0	0	0	0	0.034147743604484	0.0386317907444668	0.253981029031331	0	0	0	0	0	0	0	0.00137970681230239	0	0	0	0	0
A21B2021102810	LC-P	0	0	0	0	0.0455384615384615	0.44	0	0	0	0	0	0	0	0	0	0.0344615384615385	0	0	0.00246153846153846	0	0.0332307692307692	0.403692307692308	0.00184615384615385	0	0	0	0.0387692307692308	0	0	0	0	0	0	0	0
A22B2022021507	LC-P	0	0.151515151515152	0	0	0.380952380952381	0.337662337662338	0.12987012987013	0	0	0	0	0	0	0	0	0	0	0	0	0	0	0	0	0	0	0	0	0	0	0	0	0	0	0	0
A22B2022021809	LC-P	0	0.0791979949874687	0	0	0.126322563164668	0.416588769220348	0	0	0	0	0.00017611596558965	0	0	0	0	0.0339565129038813	0.00102960102960103	0	0	0	0	0.206204700941543	0.000189663347558084	0	0	0	0.135507688139267	0	0.000738332317279686	0	0	0.0000609632188579557	0	0.0000270947639368692	0
A22B2022030807	LC-P	0	0.0553453169347209	0	0.00118259224219489	0.0115894039735099	0.548249763481552	0.00685903500473037	0	0	0	0.0340586565752129	0	0.000709555345316935	0	0	0.0676442762535478	0.00827814569536424	0	0.00165562913907285	0.102175969725639	0	0.0257805108798486	0.00378429517502365	0	0	0	0.129139072847682	0	0.00118259224219489	0	0	0	0	0.00236518448438978	0
A22B2022031806	LC-P	0	0.000315321771535044	0	0	0.101103626200373	0.600401318618317	0.000601977927475993	0	0	0	0	0	0	0	0	0	0.000171993693564569	0	0	0	0.0000573312311881898	0.0470976064210979	0.000229324924752759	0	0	0	0.158807510391286	0.0000573312311881898	0	0	0	0	0	0.0911566575892217	0
A22B2022101204	LC-P	0	0.192825112107623	0	0	0.251121076233184	0.273542600896861	0	0	0	0	0	0	0	0	0	0	0	0	0.260089686098655	0	0	0.0224215246636771	0	0	0	0	0	0	0	0	0	0	0	0	0
A22B2023033105	LC-P	0	0.319478326139989	0	0	0.267498592606493	0.313754925877275	0	0	0	0	0	0	0	0	0	0	0	0	0.00178269844248452	0.0827547382248077	0	0.000375304935259899	0.00497279039219366	0	0	0	0	0	0.00938262338149747	0	0	0	0	0	0
A22B2023041207	LC-P	0	0.00531872028366508	0	0	0.0233701345797405	0.137803207349504	0.000483520025787735	0	0	0	0.0205496010959787	0.007897493754533	0	0	0	0	0	0	0	0	0.000564106696752357	0.788621162059795	0.000402933354823112	0	0	0	0.0141832540897736	0	0.000483520025787735	0.000161173341929245	0	0	0	0.000161173341929245	0
A22B2023042604	LC-P	0	0.000138274336283186	0	0	0.00843473451327434	0.52212389380531	0.00138274336283186	0	0	0	0.000691371681415929	0	0.000138274336283186	0	0	0.000138274336283186	0	0	0	0	0.275511615044248	0.0616703539823009	0	0	0	0	0.0241288716814159	0	0	0	0	0	0	0.105641592920354	0
A22B2023042811	LC-P	0	0.299694189602446	0	0	0.339449541284404	0.207951070336391	0.152905198776758	0	0	0	0	0	0	0	0	0	0	0	0	0	0	0	0	0	0	0	0	0	0	0	0	0	0	0	0
A22S2022092703	LC-P	0	0.113358797559403	0	0.0000446450716801429	0.230224713527457	0.478565405030011	0.00143360285728459	0	0	0	0	0	0.0000545661987201746	0	0	0.0436579195396597	0.00014385634208046	0	0.0000297633811200952	0.0549283198571358	0	0.00220249020288705	0.000233146485440746	0	0	0	0.0748945880251997	0	0.000153777469120492	0	0	0	0	0.0000744084528002381	0
A22S2022093001	LC-P	0	0.709683532310025	0	0	0.150559029751753	0	0.0206556755732424	0	0	0	0	0	0.000189501610763691	0	0	0	0	0	0	0	0	0.0118438506727307	0.0685048322910745	0	0	0	0.0186659086602236	0	0.0198976691301876	0	0	0	0	0	0
A23B2023070620	LC-P	0	0.0833333333333333	0	0	0.166666666666667	0.125	0	0	0	0	0	0	0	0	0	0	0	0	0	0	0	0.375	0	0	0.25	0	0	0	0	0	0	0	0	0	0
A23B2023071807	LC-P	0	0.208226221079692	0.0077120822622108	0.0051413881748072	0.123393316195373	0.226221079691517	0.0925449871465296	0	0	0	0	0	0	0	0	0	0	0	0	0.0437017994858612	0	0.107969151670951	0	0	0.0719794344473008	0	0.113110539845758	0	0	0	0	0	0	0	0
A23B2023110803	LC-P	0	0.243016759776536	0	0.326815642458101	0.11731843575419	0.0391061452513966	0.0474860335195531	0	0	0	0	0	0	0	0	0	0	0	0.00837988826815642	0	0	0.209497206703911	0	0	0	0	0	0.00837988826815642	0	0	0	0	0	0	0
A23B2023120110	LC-P	0	0.511627906976744	0	0	0	0	0.0930232558139535	0	0	0	0	0	0	0	0	0	0	0	0	0	0	0.395348837209302	0	0	0	0	0	0	0	0	0	0	0	0	0
A23B2023122906	LC-P	0	0.000710227272727273	0	0	0.110795454545455	0.565696022727273	0.00248579545454545	0	0	0	0	0	0	0	0.000710227272727273	0	0	0	0.0845170454545455	0	0	0.104758522727273	0	0	0	0.00106534090909091	0.127840909090909	0	0	0.000710227272727273	0	0	0	0.000710227272727273	0
A23B2024010514	LC-P	0	0.0210280373831776	0	0	0.00233644859813084	0.0358255451713396	0.917445482866044	0	0	0	0	0	0	0	0.00155763239875389	0	0	0	0	0	0	0.0218068535825545	0	0	0	0	0	0	0	0	0	0	0	0	0
A23B2024012308	LC-P	0	0.0925825825825826	0	0.0000600600600600601	0.231981981981982	0.405765765765766	0.00243243243243243	0	0	0	0	0	0	0	0.0000600600600600601	0.0000600600600600601	0.00036036036036036	0	0	0	0	0.0316216216216216	0	0	0	0	0.234714714714715	0	0.00036036036036036	0	0	0	0	0	0
A23B2024012409	LC-P	0	0.289473684210526	0	0	0.0789473684210526	0.0526315789473684	0.0921052631578947	0	0	0	0	0	0	0	0.0263157894736842	0	0	0	0	0	0	0.184210526315789	0	0.0263157894736842	0.105263157894737	0	0	0	0	0.0526315789473684	0	0	0	0.0921052631578947	0
A23B2024020610	LC-P	0	0.222518321119254	0	0.00199866755496336	0.292471685542971	0.231179213857428	0.0379746835443038	0	0	0	0	0	0	0	0	0	0	0	0	0	0	0.211858760826116	0	0	0	0	0	0	0	0	0	0	0	0.00199866755496336	0
A23B2024022408	LC-P	0.00116225011622501	0.0095304509530451	0	0	0.00488145048814505	0.0306834030683403	0.0213854021385402	0.00116225011622501	0	0.00743840074384007	0.00116225011622501	0	0.000929800092980009	0	0.00232450023245002	0.000464900046490005	0	0	0.00395165039516504	0	0	0.0936773593677359	0.803114830311483	0.000697350069735007	0	0.00255695025569503	0	0.000697350069735007	0.00185960018596002	0.00348675034867503	0	0	0	0.000464900046490005	0.00836820083682008
A23B2024022707	LC-P	0	0.280550398602162	0	0.0022933275090095	0.126679043354811	0.521022168832587	0	0	0	0.000764442503003167	0	0	0	0	0.000546030359287976	0	0	0	0.000436824287430381	0	0.0250081904553893	0.000873648574860762	0	0	0	0.00109206071857595	0.0387681555094463	0	0	0.000982854646718357	0	0	0	0	0.000982854646718357
A23B2024030705	LC-P	0	0.0834827202795616	0	0.000113458440173364	0.0276838594023009	0.629762418026277	0.0626290589756972	0	0	0	0	0	0	0	0	0	0.000953050897456262	0	0	0	0.136513195216592	0.00213301867525925	0.0000453833760693458	0	0	0	0.0566384533345436	0	0	0	0	0.0000453833760693458	0	0	0
A23B2024031510	LC-P	0	0.188720173535792	0	0	0.0130151843817787	0.234273318872017	0.264642082429501	0	0	0	0	0	0	0	0	0	0	0	0	0.130151843817787	0	0.169197396963124	0	0	0	0	0	0	0	0	0	0	0	0	0
A23B2024031513	LC-P	0	0.0147255689424364	0	0	0.0172690763052209	0.0325301204819277	0.0269076305220884	0	0	0	0	0	0	0	0	0	0	0	0.895046854082999	0	0	0.000669344042838019	0.00240963855421687	0	0	0	0.0104417670682731	0	0	0	0	0	0	0	0
A23B2024032305	LC-P	0	0.0193957115009747	0	0.355750487329435	0.0482456140350877	0.297953216374269	0.06364522417154	0	0	0.00185185185185185	0	0	0.000487329434697856	0	0	0.0251461988304094	0	0.000974658869395711	0.000487329434697856	0.0287524366471735	0.0362573099415205	0.117543859649123	0.000292397660818713	0	0	0	0	0	0.001364522417154	0.000389863547758285	0.000194931773879142	0	0	0.00126705653021443	0
A23B2024032502	LC-P	0	0.512453367594929	0.0000309592730762682	0.000309592730762682	0.0264082599340567	0.0940387919691646	0.0584511075679943	0	0	0	0	0	0.0000309592730762682	0	0	0	0.0000309592730762682	0	0.0000309592730762682	0.0259438708379127	0	0.282224733363261	0	0	0	0	0	0	0	0.0000464389096144023	0	0	0	0	0
A23B2024060708	LC-P	0	0.100817438692098	0	0	0.113533151680291	0.418104753254617	0.000605510142294883	0	0	0.00544959128065395	0.00121102028458977	0	0	0	0.000908265213442325	0.0805328489252195	0	0	0.000605510142294883	0	0.0881017257039055	0.0902210112019376	0	0.000605510142294883	0	0.00151377535573721	0.0887072358462004	0.00423857099606418	0.00121102028458977	0.00181653042688465	0	0	0	0	0.00181653042688465
A23B2024070512	LC-P	0	0.0171919770773639	0	0.896848137535817	0	0	0	0	0	0	0	0	0	0	0	0	0	0	0.0143266475644699	0.00859598853868195	0	0.0401146131805158	0.00859598853868195	0	0.00859598853868195	0	0	0	0.00573065902578797	0	0	0	0	0	0
A23B2024070908	LC-P	0	0.185031979587019	0	0.000292256331283792	0.000224812562525994	0.521778716994706	0.106493710868563	0	0	0	0	0	0.0000337218843788991	0	0	0.0435012308487798	0.0000224812562525994	0	0.00231556939401774	0.107606533053067	0.0311590211661028	0.00107910030012477	0.000224812562525994	0.0000224812562525994	0	0	0	0	0.000168609421894495	0.0000449625125051988	0	0	0	0	0
A23B2024070910	LC-P	0	0	0	0.100536193029491	0	0	0	0	0	0	0	0	0	0	0	0.0790884718498659	0	0	0.00938337801608579	0	0.0697050938337802	0.0428954423592493	0.0388739946380697	0	0	0	0.64343163538874	0	0.0160857908847185	0	0	0	0	0	0
A23B2024100110	LC-P	0	0.0283554834128031	0	0.0258192147712286	0.289844780359136	0.409252308004464	0	0	0	0	0	0	0.000152176118494471	0	0	0	0	0	0.000101450745662981	0	0	0.015521964086436	0	0	0	0	0.22872070609719	0	0.00223191640458557	0	0	0	0	0	0
CF220B0115	LC-P	0	0.285642141247766	0	0	0.179395540362054	0.0862015383420092	0.059358247222438	0	0	0	0.0950198119804211	0.165332918965115	0	0	0	0	0.00221428016471137	0	0.00586590008546344	0	0.000116541061300598	0.0146841737238754	0	0	0	0	0.106091212803978	0	0	0	0	0	0	0.0000776940408670655	0
CF236Q0171	LC-P	0	0.573730862207897	0	0	0.0624496373892023	0.103142626913779	0	0	0	0	0	0	0.0008058017727639	0	0	0	0	0	0	0	0	0.00604351329572925	0.0797743755036261	0	0	0	0.163577759871072	0	0.0104754230459307	0	0	0	0	0	0
CF236Q0220	LC-P	0	0.00589970501474926	0	0	0.0294985250737463	0	0.123893805309735	0	0	0	0	0	0	0	0	0	0	0	0.00589970501474926	0	0	0.0353982300884956	0.00589970501474926	0	0.00884955752212389	0	0	0	0	0	0	0	0	0.784660766961652	0
R210630PAPR057	LC-P	0	0.0642553693651168	0	0	0	0.143143733773897	0	0	0	0	0	0.294194005192353	0	0	0	0.000354024073637007	0.000767052159546849	0	0	0	0	0	0.00064904413500118	0	0	0	0.341043190936984	0	0.072043898985131	0.000118008024545669	0	0	0.0821335850837857	0.00129808827000236	0
