# Supplementary material for: Enrichment of prevotella melaninogenica in the lower respiratory tract links to checkpoint inhibitor pneumonitis and radiation pneumonitis
Source: Front Cell Infect Microbiol. 2025 Oct 3;15:1594460. doi: 10.3389/fcimb.2025.1594460 (PMC12531214; doi:10.3389/fcimb.2025.1594460)
Supplement: Supplementary file 2 [file DataSheet1.zip › Data-all result/TaxonomicProfiling/Sample_genus_taxonomy_abund.xls]

ID	Group	Abiotrophia	Achromobacter	Acinetobacter	Actinobacillus	Actinomyces	Aerococcus	Aeromonas	Aggregatibacter	Agrobacterium	Aliarcobacter	Alloprevotella	Alloscardovia	Alphatorquevirus	Anaerococcus	Angiostrongylus	Arachnia	Ascaris	Aspergillus	Atlantibacter	Aureobasidium	Bacillus	Bacteroides	Bergeyella	Bifidobacterium	Blastomyces	Botrytis	Brevundimonas	Brucella	Brugia	Burkholderia	Campylobacter	Candida	Candida/Metschnikowiaceae	Capnocytophaga	Cedecea	Cellulosimicrobium	Chaetomium	Chlamydia	Chryseobacterium	Citrobacter	Cladosporium	Clavispora	Clostridioides	Clostridium	Coccidioides	Collinsella	Comamonas	Conidiobolus
A22B2023060505	CIP/RP	0	0	0	0	0	0	0	0	0	0	0	0	0	0	0	0	0	0	0	0	0	0	0	0	0	0	0	0	0	0	0	0	0	0.0100824931255729	0	0	0	0	0	0	0	0	0	0	0	0	0	0
A23B2023082912	CIP/RP	0	0	0	0	0	0	0	0	0	0	0.0693717277486911	0	0	0	0	0	0	0.00785340314136126	0	0	0	0	0	0	0	0	0	0	0	0	0	0	0	0	0	0	0	0	0	0	0	0	0	0	0	0	0	0
A23B2023090106	CIP/RP	0.0252501191043354	0.000317611561060823	0.0311259329839606	0	0	0.0014292520247737	0.000476417341591234	0	0	0	0	0	0	0.000317611561060823	0	0	0	0.00508178497697316	0.000317611561060823	0.00539939653803398	0.0014292520247737	0	0	0	0	0	0.00794028902652056	0.000635223122121645	0	0.00428775607432111	0.0412895029379069	0	0.000635223122121645	0.0681276798475464	0.000794028902652057	0.0150865491503891	0	0	0	0	0.00254089248848658	0	0	0	0	0	0.224710179450532	0
A23B2023090506	CIP/RP	0	0	0	0	0.0000400562636441648	0	0.00000154062552477557	0	0	0	0	0	0	0	0	0	0	0	0	0	0	0	0	0	0	0	0	0	0	0.000010784378673429	0	0	0	0	0	0.0000778015890011662	0	0	0	0	0	0	0	0	0	0	0.00016330630562621	0.00000231093828716335
A23B2023102405	CIP/RP	0	0.000153244962071872	0.0124128419278216	0	0	0.000459734886215616	0.000229867443107808	0	0	0	0	0	0	0.000766224810359359	0	0	0	0.0211478047659183	0	0.000153244962071872	0	0	0	0	0	0	0.000612979848287487	0	0	0.0109570147881388	0	0.000536357367251552	0.000306489924143744	0	0	0.0505708374837177	0.000153244962071872	0	0.000153244962071872	0	0.000459734886215616	0	0	0	0	0	0	0
A23B2023122907	CIP/RP	0	0	0.0196850393700787	0	0	0	0	0	0	0	0	0	0	0	0	0	0	0	0	0	0	0	0	0	0	0	0	0	0	0	0	0	0	0	0	0.0015748031496063	0	0	0	0	0	0	0	0	0	0	0	0
A23B2024010909	CIP/RP	0	0	0.0936555891238671	0	0	0	0	0	0	0	0	0	0	0	0	0	0	0.00604229607250755	0	0	0	0	0	0	0	0	0	0	0	0.00604229607250755	0	0	0	0	0	0.0241691842900302	0	0	0	0	0	0	0	0	0	0	0	0
A23B2024022711	CIP/RP	0.0630430951509483	0	0.0000338904930388927	0	0.0446134450363984	0	0	0	0	0	0	0	0	0	0	0	0	0	0	0	0.0000135561972155571	0	0	0	0	0	0	0	0	0.0000271123944311142	0.0308674610598235	0	0	0	0	0.0000813371832933426	0	0	0	0.0000135561972155571	0	0	0.0000135561972155571	0	0	0	0	0
A23B2024053105	CIP/RP	0	0	0	0	0	0	0	0	0.498525073746313	0	0	0	0	0	0	0	0	0.0294985250737463	0	0	0	0	0	0	0	0	0	0	0	0	0	0.00589970501474926	0	0	0	0.00884955752212389	0	0	0	0	0	0	0	0	0	0	0	0.0147492625368732
A23B2024062710	CIP/RP	0	0	0.000186853628616227	0	0.0574737389411086	0	0	0	0	0	0	0	0	0.00000541604720626745	0	0	0	0.000029788259634471	0	0	0.00000812407080940117	0.00000541604720626745	0	0	0	0	0	0	0	0	0	0.00000270802360313372	0	0.0409818751980242	0	0.0000311422714360378	0	0	0	0	0	0	0.0000148941298172355	0.0000121861062141018	0	0	0	0
A23B2024072511	CIP/RP	0	0	0.00049468216670789	0	0.111427158050952	0	0	0	0	0	0	0	0	0	0	0	0	0.000247341083353945	0	0	0	0	0	0	0	0	0	0	0	0	0	0.0218896858768241	0	0.0526836507543903	0	0	0	0	0	0	0	0	0	0	0	0	0	0.000247341083353945
A23B2024080213	CIP/RP	0	0	0	0	0.0626589026490609	0	0	0	0	0	0	0	0	0	0	0	0	0	0	0	0	0	0	0	0	0	0	0	0	0	0	0	0	0	0	0	0	0	0	0	0	0	0	0.000164028540966128	0	0	0	0
A23B2024090320	CIP/RP	0	0	0.169710467706013	0	0	0.00311804008908686	0	0	0	0	0	0	0	0.00311804008908686	0.00356347438752784	0	0.00757238307349666	0.0182628062360802	0	0	0.0369710467706013	0	0	0	0.00089086859688196	0.00133630289532294	0.00133630289532294	0	0.00579064587973274	0.00089086859688196	0.0409799554565702	0.00267260579064588	0	0	0	0	0	0.00133630289532294	0	0	0.00267260579064588	0	0.00089086859688196	0.00489977728285078	0	0	0	0.00935412026726058
A23B2024090321	CIP/RP	0	0	0.0833333333333333	0	0	0	0	0	0	0	0	0	0	0	0	0	0	0	0	0	0	0	0	0	0	0	0	0	0	0	0	0	0	0	0	0	0	0	0	0	0	0	0	0	0	0	0	0
A23B2023070610	CIP/RP	0	0	0.00072047682466214	0	0.0123354365434579	0	0	0	0	0	0	0	0	0	0	0	0	0.000130995786302207	0	0	0.0000436652621007358	0	0	0	0	0	0.0000436652621007358	0	0	0	0.0233390825928433	0	0	0	0.0000436652621007358	0	0	0	0	0	0	0	0.0000436652621007358	0	0	0	0	0
A23B2024090513	CIP/RP	0	0	0	0	0	0	0	0	0.305194805194805	0	0	0	0.0584415584415584	0	0	0	0	0	0	0	0	0	0	0	0	0	0	0	0	0	0	0.038961038961039	0	0	0	0	0	0	0	0	0	0	0	0	0	0	0	0.012987012987013
CF221P0101	CIP/RP	0	0	0	0	0.0000984714544681423	0	0	0	0	0	0	0	0	0	0	0	0	0.00000447597520309737	0	0	0	0	0	0	0	0	0	0	0	0	0.0190855582660072	0	0	0	0	0	0	0	0	0	0	0	0	0	0	0	0	0
CF23550207	CIP/RP	0	0	0.0000702864943402899	0	0.287964865538642	0	0	0	0	0	0	0	0	0	0	0	0	0.00000439290589626812	0	0	0.00000549113237033515	0.0000164733971110054	0	0	0	0.00000549113237033515	0	0	0	0.00000439290589626812	0.00000439290589626812	0.00281695090598193	0	0	0	0	0	0	0	0	0	0	0	0.00000329467942220109	0	0.0000076875853184692	0	0.0000175716235850725
CF23BL0060	CIP/RP	0	0	0	0	0	0	0	0	0	0	0.062015503875969	0	0	0	0	0	0	0.0155038759689922	0	0	0	0	0	0	0	0	0	0	0	0	0	0	0	0	0	0	0	0	0	0	0	0	0	0	0	0	0	0
CF24130032	CIP/RP	0	0	0	0	0.0576923076923077	0	0	0	0	0	0	0	0	0	0	0	0	0	0	0	0	0	0	0	0	0	0.00769230769230769	0	0	0	0	0	0	0	0	0	0	0	0	0	0	0	0	0	0	0	0	0
CF24930011	CIP/RP	0	0	0.00247118472630739	0.00000547732115177109	0.000223657280363986	0	0	0.00000730309486902812	0	0	0	0	0	0	0	0	0	0.0000146061897380562	0	0	0	0.0000155190765966848	0	0	0	0	0	0	0	0	0	0.00000273866057588555	0	0	0	0	0	0	0	0	0.000781431150986009	0	0	0	0	0.0000337768137692551	0	0
CF24960051	CIP/RP	0	0	0	0	0	0	0	0	0	0	0	0	0	0	0	0	0	0	0	0	0	0	0	0	0	0	0	0	0	0	0	0	0	0.034147743604484	0	0	0	0	0	0	0	0	0	0	0	0	0	0
A21B2021102810	LC-P	0	0	0	0	0	0	0	0	0	0	0	0	0	0	0	0	0	0	0	0	0	0	0	0	0	0	0	0	0	0	0.0344615384615385	0	0	0	0	0	0	0	0	0	0	0	0	0	0	0	0	0
A22B2022021507	LC-P	0	0	0	0	0	0	0	0	0	0	0	0	0	0	0	0	0	0	0	0	0	0	0	0	0	0	0	0	0	0	0	0	0	0	0	0	0	0	0	0	0	0	0	0	0	0	0	0
A22B2022021809	LC-P	0	0	0	0	0.0000203210729526519	0	0	0.0000474158368895211	0	0	0	0	0	0	0	0	0	0	0	0	0	0.0000135473819684346	0	0	0	0	0	0	0	0	0.0339565129038813	0	0	0	0	0	0	0	0	0	0	0	0.00017611596558965	0	0	0	0	0
A22B2022030807	LC-P	0	0	0.00733207190160833	0	0	0	0	0	0	0	0	0	0	0	0	0	0	0.00118259224219489	0	0	0	0	0	0	0	0	0.00118259224219489	0	0	0.00283822138126774	0.065752128666036	0.000709555345316935	0	0.102175969725639	0	0	0	0	0	0	0.000709555345316935	0	0.00236518448438978	0	0	0	0	0
A22B2022031806	LC-P	0	0	0.000143328077970474	0	0.0000859968467822847	0	0	0	0	0	0.045606994410205	0	0	0	0	0	0	0	0	0	0	0.025684391572309	0	0	0	0	0	0	0	0	0	0	0	0	0	0	0	0	0	0	0	0	0	0	0	0	0	0
A22B2022101204	LC-P	0	0	0	0	0	0	0	0	0	0	0	0	0	0	0	0	0	0.260089686098655	0	0	0	0	0	0	0	0	0	0	0	0	0	0	0	0	0	0	0	0	0	0	0	0	0	0	0	0	0	0
A22B2023033105	LC-P	0	0	0.000375304935259899	0	0	0	0	0	0	0	0	0	0	0	0	0	0	0.00159504597485457	0	0	0	0	0	0	0	0	0	0	0	0	0	0.00938262338149747	0	0.0827547382248077	0	0	0	0	0	0	0	0	0	0	0	0	0	0
A22B2023041207	LC-P	0	0.000161173341929245	0.00378757353533726	0	0	0	0	0	0	0	0	0	0	0	0	0	0	0	0	0	0	0	0	0	0	0	0	0	0	0.000161173341929245	0	0.000161173341929245	0	0	0	0	0.000161173341929245	0	0	0	0	0	0	0	0	0	0	0
A22B2023042604	LC-P	0	0	0.0019351717464925	0	0	0	0	0	0	0	0.045822102425876	0	0	0.000276453106641786	0	0	0	0	0	0	0	0.0319303338171263	0	0	0	0	0	0	0	0.000691132766604465	0.000138226553320893	0	0	0	0	0	0	0	0	0	0.000138226553320893	0	0	0.000207339829981339	0	0	0	0
A22B2023042811	LC-P	0	0	0	0	0	0	0	0	0	0	0	0	0	0	0	0	0	0	0	0	0	0	0	0	0	0	0	0	0	0	0	0	0	0	0	0	0	0	0	0	0	0	0	0	0	0	0	0
A22S2022092703	LC-P	0	0.00000992112704003175	0.000178580286720571	0	0.000039684508160127	0.0000148816905600476	0	0	0	0.00000992112704003175	0	0	0	0.0000347239446401111	0	0	0	0.0000198422540800635	0	0	0.0000198422540800635	0	0	0	0	0	0.0000297633811200952	0	0	0.000674636638722159	0.0436479984126197	0.000153777469120492	0	0.0548886353489756	0	0	0	0	0.00000992112704003175	0.00000992112704003175	0.0000545661987201746	0	0	0	0	0	0	0
A22S2022093001	LC-P	0	0	0.000758006443054766	0	0.0142126208072769	0	0	0	0	0	0	0	0	0	0	0.00549554671214705	0	0	0	0	0	0	0	0	0	0	0	0	0	0.00900132651127535	0	0.0198976691301876	0	0	0	0	0	0	0	0	0.000189501610763691	0	0	0	0	0	0	0
A23B2023070620	LC-P	0	0	0.375	0	0.0833333333333333	0	0	0	0	0	0	0	0	0	0	0	0	0	0	0	0.0833333333333333	0	0	0	0	0	0	0	0	0	0	0	0	0	0	0	0	0	0	0	0	0	0	0	0	0	0	0
A23B2023071807	LC-P	0	0	0.012853470437018	0	0	0	0	0	0	0	0	0	0	0	0	0	0	0	0	0	0	0	0.0437017994858612	0	0	0	0	0	0	0	0	0	0	0	0	0	0	0	0	0	0	0	0	0	0	0	0	0
A23B2023110803	LC-P	0	0	0	0	0	0	0	0	0	0	0	0	0	0	0	0	0	0.00837988826815642	0	0	0	0	0	0	0	0	0	0	0	0.00837988826815642	0	0	0	0	0	0.0167597765363128	0	0	0	0	0	0	0	0	0	0	0.0391061452513966	0
A23B2023120110	LC-P	0	0	0.302325581395349	0	0	0	0	0	0	0	0	0	0	0	0	0	0	0	0	0	0	0	0	0	0	0	0	0	0	0	0	0	0	0	0	0	0	0	0	0	0	0	0	0	0	0	0	0
A23B2023122906	LC-P	0	0	0.000710227272727273	0	0	0	0	0	0	0	0.0426136363636364	0	0	0.000710227272727273	0	0	0	0.0759943181818182	0	0	0	0	0	0	0	0	0	0	0	0	0	0	0	0	0	0	0	0	0	0	0	0	0	0	0	0	0	0.000710227272727273
A23B2024010514	LC-P	0	0.882398753894081	0	0	0	0	0	0	0	0	0.0101246105919003	0	0	0	0	0	0	0	0	0	0	0	0	0	0	0	0	0	0	0.00233644859813084	0	0	0	0	0	0.00233644859813084	0	0	0	0	0	0	0	0	0	0	0	0.00155763239875389
A23B2024012308	LC-P	0	0	0	0	0.0386796699174794	0	0	0.0000600150037509377	0	0	0.148087021755439	0	0	0	0	0	0	0	0	0	0	0	0	0	0	0	0	0	0	0.0000900225056264066	0.0000600150037509377	0.000360090022505626	0	0	0	0.000240060015003751	0	0	0	0	0	0	0	0	0	0	0	0.0000600150037509377
A23B2024012409	LC-P	0	0	0	0	0	0	0	0	0	0	0	0	0	0	0	0	0	0	0	0	0	0	0	0	0	0	0	0	0	0	0	0	0	0	0	0.131578947368421	0	0	0	0	0	0	0	0	0	0	0	0.0263157894736842
A23B2024020610	LC-P	0	0	0	0	0	0	0	0	0	0	0	0	0	0	0	0	0	0	0	0	0	0	0	0	0	0	0	0	0	0	0	0	0	0	0	0	0	0	0	0	0	0	0	0	0	0	0	0
A23B2024022408	LC-P	0	0	0	0	0	0	0	0	0	0	0	0	0	0.000464900046490005	0	0	0	0.00162715016271502	0	0	0	0	0	0	0.000464900046490005	0.000697350069735007	0	0	0.00162715016271502	0	0.000464900046490005	0	0	0	0	0	0	0	0	0	0	0.000464900046490005	0	0.00116225011622501	0.000464900046490005	0	0	0.00232450023245002
A23B2024022707	LC-P	0	0	0	0	0.0559135087910888	0	0	0	0	0	0	0	0	0	0	0	0	0	0	0	0	0	0	0	0.000218412143715191	0	0	0	0	0	0	0	0	0	0	0.000218412143715191	0	0	0	0	0	0	0	0	0	0	0	0.000546030359287976
A23B2024030705	LC-P	0	0	0	0.0000453833760693458	0.0820531439333772	0	0	0	0	0	0.228936440581815	0	0	0	0	0	0	0	0	0	0	0.0000907667521386916	0	0	0	0	0	0	0	0	0	0	0	0	0	0.0000453833760693458	0	0	0	0	0	0	0	0	0	0	0	0
A23B2024031510	LC-P	0	0	0	0	0	0	0	0	0	0	0	0	0	0	0	0	0	0	0	0	0	0	0	0	0	0	0	0	0	0.00433839479392625	0	0	0	0.130151843817787	0	0.0238611713665944	0	0	0	0	0	0	0	0	0	0	0	0
A23B2024031513	LC-P	0	0	0	0	0	0	0	0	0	0	0	0	0	0	0	0	0	0.894511378848728	0	0	0	0	0	0	0	0	0	0	0	0	0	0	0	0	0	0	0	0	0	0	0	0	0	0	0	0	0	0
A23B2024032305	LC-P	0	0	0.00165530671859786	0	0.000486854917234664	0	0.000584225900681597	0	0	0	0	0	0	0.000194741966893866	0.00185004868549172	0	0	0.000486854917234664	0.000194741966893866	0.000292112950340798	0	0	0	0	0	0	0.000778967867575463	0.00194741966893866	0	0.0272638753651412	0.0251217137293087	0.000194741966893866	0	0.0285296981499513	0	0.0150925024342746	0	0	0	0.00292112950340798	0.000194741966893866	0	0	0	0	0	0	0
A23B2024032502	LC-P	0	0	0	0	0.0000928778192288045	0	0	0.000170276001919475	0	0	0	0	0	0	0	0	0	0	0	0	0	0.0000619185461525363	0	0	0	0	0	0	0	0	0	0	0	0.0258664726552221	0	0.0000309592730762682	0	0	0.0000464389096144023	0	0.0000309592730762682	0	0	0	0	0	0	0
A23B2024060708	LC-P	0	0	0	0	0.056917953375719	0	0	0	0	0	0	0	0	0	0	0	0.00211928549803209	0.000605510142294883	0	0	0	0	0	0	0	0.000605510142294883	0	0	0	0	0.0805328489252195	0.00121102028458977	0	0	0	0	0	0	0	0	0	0	0.000605510142294883	0.000605510142294883	0	0	0	0.000908265213442325
A23B2024070512	LC-P	0	0	0.0286532951289398	0	0	0	0	0	0.584527220630373	0	0	0	0	0	0	0	0	0.0143266475644699	0	0	0	0	0	0	0	0	0	0	0	0	0	0	0	0	0	0	0	0	0.00859598853868195	0	0	0	0	0	0	0	0	0
A23B2024070908	LC-P	0	0	0.000112406281262997	0.0000224812562525994	0.0602048042444612	0	0	0	0	0	0.0334296280476153	0	0	0	0	0	0	0.00231556939401774	0	0	0	0.0000224812562525994	0	0	0	0.0000224812562525994	0	0	0	0.0000224812562525994	0.0435012308487798	0.0000562031406314985	0	0.107606533053067	0	0	0	0	0	0.0000786843968840979	0.0000337218843788991	0	0	0	0	0	0	0
A23B2024070910	LC-P	0	0	0	0	0	0	0	0	0.0938337801608579	0	0	0	0	0	0	0	0	0.00938337801608579	0	0	0	0	0	0	0	0	0	0	0	0	0.0790884718498659	0.0160857908847185	0	0	0	0	0	0	0	0	0	0	0	0	0	0	0	0
A23B2024100110	LC-P	0	0	0.00121740894795577	0	0	0	0	0	0.0256670386527341	0	0	0	0	0	0	0	0	0.000101450745662981	0	0	0.000101450745662981	0	0	0	0	0	0	0	0	0	0	0.0020797402860911	0	0	0	0.000659429846809374	0	0	0	0	0.000152176118494471	0	0	0	0	0	0	0
CF220B0115	LC-P	0	0	0.0123145054774299	0	0.152785331365084	0	0	0.000194235102167664	0	0	0	0	0	0.0000776940408670655	0	0	0	0.00466164245202393	0	0	0	0	0	0	0	0	0	0	0	0	0	0	0	0	0	0	0	0	0	0	0	0	0.0000776940408670655	0	0	0	0	0
CF236Q0171	LC-P	0	0	0	0	0	0	0.0024174053182917	0	0	0	0	0.0612409347300564	0	0	0	0	0	0	0	0	0	0	0	0	0	0	0	0	0	0	0	0.0104754230459307	0	0	0	0	0	0	0	0	0.0008058017727639	0	0	0	0	0	0	0
CF236Q0220	LC-P	0.0277008310249307	0	0	0	0	0	0	0	0	0	0	0	0.0609418282548476	0.731301939058172	0	0	0	0.00554016620498615	0	0	0	0	0	0	0	0	0	0	0	0	0	0	0	0	0	0	0	0	0	0	0	0	0	0	0	0	0	0
R210630PAPR057	LC-P	0	0	0	0	0.00135709228227519	0	0	0	0	0	0	0	0	0	0	0	0	0	0	0	0	0	0	0.0408307764928015	0	0	0	0	0	0	0.000354024073637007	0.072043898985131	0	0	0	0	0	0	0	0	0	0	0	0	0	0	0	0
[truncated: 157 more columns]
