# Supplementary material for: Enrichment of prevotella melaninogenica in the lower respiratory tract links to checkpoint inhibitor pneumonitis and radiation pneumonitis
Source: Front Cell Infect Microbiol. 2025 Oct 3;15:1594460. doi: 10.3389/fcimb.2025.1594460 (PMC12531214; doi:10.3389/fcimb.2025.1594460)
Supplement: Supplementary file 2 [file DataSheet1.zip › Data-all result/TaxonomicProfiling/Sample_phylum_taxonomy_abund.xls]

ID	Group	Actinomycetota	Apicomplexa	Ascomycota	Bacillota	Bacteroidota	Basidiomycota	Campylobacterota	Chlamydiota	Evosea	Fusobacteriota	Mucoromycota	Mycoplasmatota	Nematoda	Parabasalia	Peploviricota	Platyhelminthes	Pseudomonadota	Spirochaetota	Synergistota	Zoopagomycota
A22B2023060505	CIP/RP	0.907424381301558	0	0.00366636113657195	0.00641613198900092	0.0641613198900092	0	0	0	0	0	0	0	0	0	0	0	0.0183318056828598	0	0	0
A23B2023082912	CIP/RP	0.150523560209424	0	0.0104712041884817	0.0955497382198953	0.735602094240838	0	0	0	0	0	0	0	0	0	0.00785340314136126	0	0	0	0	0
A23B2023090106	CIP/RP	0.0519294902334445	0	0.014292520247737	0.0975067492456725	0.188820073050659	0.0522471017945053	0.0412895029379069	0	0	0	0	0	0	0.00127044624424329	0	0	0.552644116245831	0	0	0
A23B2023090506	CIP/RP	0.000221850075567682	0	0	0.000355884496223157	0.00106303161209514	0	0	0	0	0	0	0	0	0	0.000651684596980066	0	0.997705238280847	0	0	0.00000231093828716335
A23B2023102405	CIP/RP	0.0700329476668455	0	0.0236763466401042	0.0462033560646694	0.017929660562409	0.028733430388476	0	0	0	0	0	0	0	0	0.000459734886215616	0	0.81296452379128	0	0	0
A23B2023122907	CIP/RP	0.0480314960629921	0	0.0228346456692913	0.139370078740157	0.162992125984252	0	0	0	0	0	0	0	0	0	0.0125984251968504	0	0.614173228346457	0	0	0
A23B2024010909	CIP/RP	0.190332326283988	0	0.0302114803625378	0.0845921450151057	0	0.175226586102719	0	0	0	0	0	0	0	0	0	0	0.51963746223565	0	0	0
A23B2024022711	CIP/RP	0.0456708284192118	0	0	0.468461507178006	0.434333780687841	0	0.0308674610598235	0	0	0	0	0	0	0.0032534873317337	0.0160234251087885	0	0.0013895102145946	0	0	0
A23B2024053105	CIP/RP	0.00884955752212389	0	0.0471976401179941	0.0501474926253687	0.103244837758112	0	0	0	0	0	0.0147492625368732	0	0	0	0	0	0.761061946902655	0	0	0.0147492625368732
A23B2024062710	CIP/RP	0.282227511894994	0	0.00321036198151503	0.283452892575412	0.37638278455235	0	0	0	0	0.052489621499541	0	0	0	0	0.00190915664020928	0	0.000327670855979181	0	0	0
A23B2024072511	CIP/RP	0.648404650012367	0	0.0221370269601781	0.0779124412564927	0.0526836507543903	0	0	0	0	0.00816225575068019	0	0	0	0	0.000371011625030918	0	0.190081622557507	0	0	0.000247341083353945
A23B2024080213	CIP/RP	0.115066021487739	0	0	0.493725908308046	0.380300172229968	0	0	0	0	0.0109078979742475	0	0	0	0	0	0	0	0	0	0
A23B2024090320	CIP/RP	0.186636971046771	0.0115812917594655	0.0561247216035635	0.164365256124722	0.18619153674833	0.00089086859688196	0.0409799554565702	0.00133630289532294	0.00935412026726058	0	0.00935412026726058	0	0.0538975501113586	0	0	0.0151447661469933	0.254788418708241	0	0	0.00935412026726058
A23B2024090321	CIP/RP	0.0833333333333333	0	0.208333333333333	0	0	0	0	0	0	0	0	0	0	0	0.541666666666667	0	0.166666666666667	0	0	0
A23B2023070610	CIP/RP	0.165666004410191	0	0.000196493679453311	0.183022946095234	0.618059952404864	0	0.0233390825928433	0	0	0.00761958823657839	0	0	0	0	0.000436652621007358	0	0.00165927995982796	0	0	0
A23B2024090513	CIP/RP	0.0620689655172414	0	0.0413793103448276	0.131034482758621	0.344827586206897	0	0	0	0	0	0	0	0	0	0.0689655172413793	0	0.337931034482759	0	0	0.0137931034482759
CF221P0101	CIP/RP	0.0455609515923282	0	0.00000447597520309737	0.393447172302665	0.431622764809883	0	0.0190855582660072	0	0	0	0	0	0	0	0.00000895195040619475	0	0.110270125103507	0	0	0
CF23550207	CIP/RP	0.428587274410554	0	0.00284001366193734	0.311062764741219	0.257088228220247	0	0.00000439290589626812	0	0	0.0000219645294813406	0.00000219645294813406	0	0	0	0	0	0.000375593454130924	0	0	0.0000175716235850725
CF23BL0060	CIP/RP	0.0852713178294574	0	0.0155038759689922	0.418604651162791	0.48062015503876	0	0	0	0	0	0	0	0	0	0	0	0	0	0	0
CF24130032	CIP/RP	0.173076923076923	0	0.0346153846153846	0.415384615384615	0.130769230769231	0	0	0	0	0	0	0	0	0	0	0	0.246153846153846	0	0	0
CF24930011	CIP/RP	0.219284552311156	0	0.000825249720200178	0.15577501355637	0.522000573292947	0	0	0	0	0	0	0	0	0	0	0	0.102110959571893	0.00000365154743451406	0	0
CF24960051	CIP/RP	0.206611095142282	0	0.00137970681230239	0.248404713998275	0.250991664271342	0	0	0	0	0.0386317907444668	0	0	0	0	0	0	0.253981029031331	0	0	0
A21B2021102810	LC-P	0	0	0.00246153846153846	0.0843076923076923	0.44	0	0.0344615384615385	0	0	0.0332307692307692	0	0	0	0	0.00184615384615385	0	0.403692307692308	0	0	0
A22B2022021507	LC-P	0.151515151515152	0	0	0.380952380952381	0.337662337662338	0	0	0	0	0	0	0	0	0	0	0	0.12987012987013	0	0	0
A22B2022021809	LC-P	0.0791979949874687	0	0.000738332317279686	0.263063063063063	0.416588769220348	0	0.0339565129038813	0	0	0	0	0	0	0	0.000189663347558084	0	0.206204700941543	0.0000609632188579557	0	0
A22B2022030807	LC-P	0.0553453169347209	0	0.00354777672658467	0.185430463576159	0.65042573320719	0	0.0676442762535478	0	0	0	0	0	0	0	0.00378429517502365	0	0.0338221381267739	0	0	0
A22B2022031806	LC-P	0.000315321771535044	0	0.0000573312311881898	0.351239787874445	0.600401318618317	0	0	0	0	0.0000573312311881898	0	0	0	0	0.000229324924752759	0	0.0476995843485739	0	0	0
A22B2022101204	LC-P	0.192825112107623	0	0.260089686098655	0.251121076233184	0.273542600896861	0	0	0	0	0	0	0	0	0	0	0	0.0224215246636771	0	0	0
A22B2023033105	LC-P	0.319478326139989	0	0.011165321823982	0.267498592606493	0.396509664102083	0	0	0	0	0	0	0	0	0	0.00497279039219366	0	0.000375304935259899	0	0	0
A22B2023041207	LC-P	0.0132162140381981	0	0.00064469336771698	0.058264163107422	0.137803207349504	0	0	0	0	0.000564106696752357	0	0	0	0	0.000402933354823112	0	0.789104682085583	0	0	0
A22B2023042604	LC-P	0.000138226553320893	0	0.000138226553320893	0.138848572810837	0.521943465339692	0	0.000138226553320893	0	0	0.275416407491879	0	0.000345566383302232	0	0	0	0	0.0630313083143272	0	0	0
A22B2023042811	LC-P	0.299694189602446	0	0	0.339449541284404	0.207951070336391	0	0	0	0	0	0	0	0	0	0	0	0.152905198776758	0	0	0
A22S2022092703	LC-P	0.113358797559403	0	0.000238107048960762	0.305337566347537	0.533493724887147	0	0.0436579195396597	0	0	0	0	0	0	0	0.000233146485440746	0	0.00368073813185178	0	0	0
A22S2022093001	LC-P	0.709683532310025	0	0.0200871707409513	0.169224938411976	0	0	0	0	0	0	0	0	0	0	0.0685048322910745	0	0.0324995262459731	0	0	0
A23B2023070620	LC-P	0.0833333333333333	0	0	0.166666666666667	0.125	0.25	0	0	0	0	0	0	0	0	0	0	0.375	0	0	0
A23B2023071807	LC-P	0.208226221079692	0	0	0.236503856041131	0.269922879177378	0.0796915167095116	0	0	0	0	0	0	0	0	0	0	0.205655526992288	0	0	0
A23B2023110803	LC-P	0.243016759776536	0	0.0167597765363128	0.11731843575419	0.0391061452513966	0	0	0	0	0	0	0	0	0	0	0	0.583798882681564	0	0	0
A23B2023120110	LC-P	0.511627906976744	0	0	0	0	0	0	0	0	0	0	0	0	0	0	0	0.488372093023256	0	0	0
A23B2023122906	LC-P	0.000710227272727273	0	0.0852272727272727	0.239346590909091	0.565696022727273	0	0	0	0	0	0.00106534090909091	0	0	0	0	0	0.107244318181818	0	0	0.000710227272727273
A23B2024010514	LC-P	0.0210280373831776	0	0	0.00233644859813084	0.0358255451713396	0	0	0	0	0	0	0	0	0	0	0	0.939252336448598	0	0	0.00155763239875389
A23B2024012308	LC-P	0.0925131282820705	0	0.000360090022505626	0.466706676669167	0.405461365341335	0	0.0000600150037509377	0	0	0	0	0	0	0.000750187546886722	0	0	0.0340885221305326	0	0	0.0000600150037509377
A23B2024012409	LC-P	0.289473684210526	0	0.0789473684210526	0.171052631578947	0.0526315789473684	0.105263157894737	0	0	0	0	0	0	0	0	0	0	0.276315789473684	0	0	0.0263157894736842
A23B2024020610	LC-P	0.222518321119254	0	0	0.294470353097935	0.231179213857428	0	0	0	0	0	0	0	0	0	0	0	0.251832111925383	0	0	0
A23B2024022408	LC-P	0.0095304509530451	0.00116225011622501	0.0116225011622501	0.00650860065086007	0.0306834030683403	0	0.000464900046490005	0	0	0	0.00255695025569503	0	0.00743840074384007	0	0.803114830311483	0.0095304509530451	0.115062761506276	0	0	0.00232450023245002
A23B2024022707	LC-P	0.280550398602162	0	0.00141967893414874	0.165447198864257	0.521022168832587	0	0	0	0	0.0250081904553893	0.00109206071857595	0	0.000764442503003167	0	0	0.000982854646718357	0.00316697608387026	0	0	0.000546030359287976
A23B2024030705	LC-P	0.0834827202795616	0	0	0.0852753636343008	0.629762418026277	0	0	0	0	0.136513195216592	0	0	0	0	0.0000453833760693458	0	0.0648755360911298	0.0000453833760693458	0	0
A23B2024031510	LC-P	0.188720173535792	0	0	0.0130151843817787	0.364425162689805	0	0	0	0	0	0	0	0	0	0	0	0.433839479392625	0	0	0
A23B2024031513	LC-P	0.0147255689424364	0	0.895046854082999	0.027710843373494	0.0325301204819277	0	0	0	0	0	0	0	0	0	0.00240963855421687	0	0.0275769745649264	0	0	0
A23B2024032305	LC-P	0.0193768257059396	0	0.00272638753651412	0.0494644595910419	0.326582278481013	0	0.0251217137293087	0	0.000973709834469328	0.036222005842259	0	0	0.00185004868549172	0.000973709834469328	0.000292112950340798	0	0.536416747809153	0	0	0
A23B2024032502	LC-P	0.512453367594929	0	0.000108357455766939	0.026439219207133	0.119982662807077	0.0000309592730762682	0	0	0	0	0	0	0	0	0	0	0.340985433662018	0	0	0
A23B2024060708	LC-P	0.100817438692098	0	0.00847714199212837	0.203451407811081	0.418104753254617	0	0.0805328489252195	0	0	0.0881017257039055	0.00151377535573721	0	0.00544959128065395	0	0	0.00181653042688465	0.0908265213442325	0	0	0.000908265213442325
A23B2024070512	LC-P	0.0171919770773639	0	0.0200573065902579	0	0.00859598853868195	0.00859598853868195	0	0	0	0	0	0	0	0	0.00859598853868195	0	0.936962750716332	0	0	0
A23B2024070908	LC-P	0.185031979587019	0	0.00258534446904893	0.000247293818778593	0.629385250047773	0	0.0435012308487798	0	0	0.0311590211661028	0	0	0	0	0.000224812562525994	0	0.107865067499972	0	0	0
A23B2024070910	LC-P	0	0	0.0254691689008043	0.64343163538874	0	0	0.0790884718498659	0	0	0.0697050938337802	0	0	0	0	0.0388739946380697	0	0.14343163538874	0	0	0
A23B2024100110	LC-P	0.0283554834128031	0	0.00248554326874303	0.518565486456325	0.409252308004464	0	0	0	0	0	0	0	0	0	0	0	0.0413411788576646	0	0	0
CF220B0115	LC-P	0.450975060212882	0	0.00586590008546344	0.382798539352032	0.0862015383420092	0	0	0	0	0.000116541061300598	0	0	0	0	0	0	0.0740424209463134	0	0	0
CF236Q0171	LC-P	0.573730862207897	0	0.0112812248186946	0.226027397260274	0.103142626913779	0	0	0	0	0	0	0	0	0	0.0797743755036261	0	0.00604351329572925	0	0	0
CF236Q0220	LC-P	0.00589970501474926	0	0.00589970501474926	0.814159292035398	0	0.00884955752212389	0	0	0	0	0	0	0	0	0.00589970501474926	0	0.15929203539823	0	0	0
R210630PAPR057	LC-P	0.35844937455747	0	0.0721619070096767	0.343108331366533	0.143143733773897	0	0.000354024073637007	0	0	0	0	0	0	0	0.00064904413500118	0	0	0	0.0821335850837857	0
