# Supplementary material for: Enrichment of prevotella melaninogenica in the lower respiratory tract links to checkpoint inhibitor pneumonitis and radiation pneumonitis
Source: Front Cell Infect Microbiol. 2025 Oct 3;15:1594460. doi: 10.3389/fcimb.2025.1594460 (PMC12531214; doi:10.3389/fcimb.2025.1594460)
Supplement: Supplementary file 2 [file DataSheet1.zip › Data-all result/TaxonomicProfiling/Sample_species_taxonomy_abund.xls]

ID	Group	[Candida] auris	[Clostridium] innocuum	[Haemophilus] ducreyi	Abiotrophia defectiva	Achromobacter dolens	Achromobacter mucicolens	Achromobacter ruhlandii	Achromobacter xylosoxidans	Acinetobacter bereziniae	Acinetobacter guillouiae	Acinetobacter johnsonii	Acinetobacter junii	Acinetobacter lwoffii	Acinetobacter schindleri	Acinetobacter soli	Actinobacillus ureae	Actinomyces bouchesdurhonensis	Actinomyces dentalis	Actinomyces graevenitzii	Actinomyces israelii	Actinomyces mediterranea	Actinomyces naeslundii	Actinomyces oris	Aerococcus viridans	Aeromonas caviae	Aeromonas veronii	Aggregatibacter kilianii	Agrobacterium tumefaciens	Aliarcobacter butzleri	Alloprevotella rava	Alloprevotella tannerae	Alloscardovia omnicolens	Alphatorquevirus homin1	Alphatorquevirus homin10	Alphatorquevirus homin15	Alphatorquevirus homin24	Alphatorquevirus homin5	Anaerococcus hydrogenalis	Anaerococcus lactolyticus	Anaerococcus nagyae	Anaerococcus octavius	Anaerococcus prevotii	Anaerococcus tetradius	Angiostrongylus cantonensis	Angiostrongylus costaricensis	Arachnia rubra	Ascaris suum	Aspergillus flavus
A22B2023060505	CIP/RP	0	0	0	0	0	0	0	0	0	0	0	0	0	0	0	0	0	0	0	0	0	0	0	0	0	0	0	0	0	0	0	0	0	0	0	0	0	0	0	0	0	0	0	0	0	0	0	0
A23B2023082912	CIP/RP	0	0	0	0	0	0	0	0	0	0	0	0	0	0	0	0	0	0	0	0	0	0	0	0	0	0	0	0	0	0	0.0693717277486911	0	0	0	0	0	0	0	0	0	0	0	0	0	0	0	0	0
A23B2023090106	CIP/RP	0.000671140939597315	0	0	0.0266778523489933	0	0	0	0.000335570469798658	0.000335570469798658	0	0	0.00302013422818792	0	0.00151006711409396	0.0023489932885906	0	0	0	0	0	0	0	0	0.00151006711409396	0.000503355704697987	0	0	0	0	0	0	0	0	0	0	0	0	0	0	0	0	0.000335570469798658	0	0	0	0	0	0
A23B2023090506	CIP/RP	0	0	0	0	0	0	0	0	0	0	0	0	0	0	0	0	0.00000616257805290265	0	0.0000338941792909646	0	0	0	0	0	0	0.00000154064451322566	0	0	0	0	0	0	0	0	0	0	0	0	0	0	0	0	0	0	0	0	0	0
A23B2023102405	CIP/RP	0.000310872775316702	0	0	0	0	0	0	0.000155436387658351	0	0	0.00512940079272558	0.00396362788528795	0.000544027356804228	0	0.00085490013212093	0	0	0	0	0	0	0	0	0.000466309162975052	0.000233154581487526	0	0	0	0	0	0	0	0	0	0	0	0	0	0	0.000233154581487526	0.000233154581487526	0.000310872775316702	0	0	0	0	0	0
A23B2023122907	CIP/RP	0	0	0	0	0	0	0	0	0	0	0	0	0	0	0	0	0	0	0	0	0	0	0	0	0	0	0	0	0	0	0	0	0	0	0	0	0	0	0	0	0	0	0	0	0	0	0	0
A23B2024010909	CIP/RP	0	0	0	0	0	0	0	0	0	0	0.0615384615384615	0.00615384615384615	0.0153846153846154	0	0	0	0	0	0	0	0	0	0	0	0	0	0	0	0	0	0	0	0	0	0	0	0	0	0	0	0	0	0	0	0	0	0	0
A23B2024022711	CIP/RP	0	0	0	0.0630473685637591	0	0	0	0	0	0	0	0.0000203356741953852	0	0	0	0	0.00485344757463192	0	0.0397494644939129	0.0000135571161302568	0	0	0	0	0	0	0	0	0	0	0	0	0	0	0	0	0	0	0	0	0	0	0	0	0	0	0	0
A23B2024053105	CIP/RP	0	0	0	0	0	0	0	0	0	0	0	0	0	0	0	0	0	0	0	0	0	0	0	0	0	0	0	0.498525073746313	0	0	0	0	0	0	0	0	0	0	0	0	0	0	0	0	0	0	0	0
A23B2024062710	CIP/RP	0	0.0000771813898066403	0	0	0	0	0	0	0	0	0	0.000143530303850945	0	0.0000162487136435032	0	0	0.00137166224340573	0	0.0559036992904728	0.000200400801603206	0	0	0	0	0	0	0	0	0	0	0	0	0	0	0	0	0	0	0.00000541623788116774	0	0	0	0	0	0	0	0	0
A23B2024072511	CIP/RP	0	0	0	0	0	0	0	0	0	0	0	0	0	0	0	0	0.00420687948527592	0	0.107275426874536	0	0	0	0	0	0	0	0	0	0	0	0	0	0	0	0	0	0	0	0	0	0	0	0	0	0	0	0	0
A23B2024080213	CIP/RP	0	0	0	0	0	0	0	0	0	0	0	0	0	0	0	0	0.00500287049946691	0	0.057656032149594	0	0	0	0	0	0	0	0	0	0	0	0	0	0	0	0	0	0	0	0	0	0	0	0	0	0	0	0	0
A23B2024090320	CIP/RP	0	0	0	0	0	0	0	0	0.0235294117647059	0.102117647058824	0.0315294117647059	0.0112941176470588	0.00235294117647059	0	0	0	0	0	0	0	0	0	0	0.00329411764705882	0	0	0	0	0	0	0	0	0	0	0	0	0	0.00141176470588235	0.00188235294117647	0	0	0	0	0	0.00376470588235294	0	0.008	0.00282352941176471
A23B2024090321	CIP/RP	0	0	0	0	0	0	0	0	0	0	0	0	0	0	0	0	0	0	0	0	0	0	0	0	0	0	0	0	0	0	0	0	0	0	0	0	0	0	0	0	0	0	0	0	0	0	0	0
A23B2023070610	CIP/RP	0	0	0	0	0	0	0	0	0	0	0	0	0	0	0	0	0.00967925187904213	0	0.00255637126376508	0.000109246635203636	0	0	0	0	0	0	0	0	0	0	0	0	0	0	0	0	0	0	0	0	0	0	0	0	0	0	0	0
A23B2024090513	CIP/RP	0	0	0	0	0	0	0	0	0	0	0	0	0	0	0	0	0	0	0	0	0	0	0	0	0	0	0	0.305194805194805	0	0	0	0	0.0454545454545455	0	0	0	0.012987012987013	0	0	0	0	0	0	0	0	0	0	0
CF221P0101	CIP/RP	0	0.000266320524584294	0	0	0	0	0	0	0	0	0	0	0	0	0	0	0	0	0	0.0000984714544681423	0	0	0	0	0	0	0	0	0	0	0	0	0	0	0	0	0	0	0	0	0	0	0	0	0	0	0	0
CF23550207	CIP/RP	0	0.00000329498338779209	0	0	0	0	0	0	0	0	0	0	0	0	0	0	0.019477745133035	0.204571240286664	0	0.0201674949888794	0.0437749526346138	0	0	0	0	0	0	0	0	0	0	0	0	0	0	0	0	0	0	0	0	0	0	0	0	0	0	0
CF23BL0060	CIP/RP	0	0	0	0	0	0	0	0	0	0	0	0	0	0	0	0	0	0	0	0	0	0	0	0	0	0	0	0	0	0	0.062015503875969	0	0	0	0	0	0	0	0	0	0	0	0	0	0	0	0	0
CF24130032	CIP/RP	0	0	0	0	0	0	0	0	0	0	0	0	0	0	0	0	0	0	0.0531400966183575	0	0	0	0.0193236714975845	0	0	0	0	0	0	0	0	0	0	0	0	0	0	0	0	0	0	0	0	0	0	0	0	0
CF24930011	CIP/RP	0	0	0	0	0	0	0	0	0	0	0	0	0	0	0	0.00000549089015565758	0	0	0	0.000224211348022685	0	0	0	0	0	0	0.00000732118687421011	0	0	0	0	0	0	0	0	0	0	0	0	0	0	0	0	0	0	0	0	0.00000366059343710506
CF24960051	CIP/RP	0	0	0	0	0	0	0	0	0	0	0	0	0	0	0	0	0	0	0	0	0	0	0	0	0	0	0	0	0	0	0	0	0	0	0	0	0	0	0	0	0	0	0	0	0	0	0	0
A21B2021102810	LC-P	0	0	0	0	0	0	0	0	0	0	0	0	0	0	0	0	0	0	0	0	0	0	0	0	0	0	0	0	0	0	0	0	0	0	0	0	0	0	0	0	0	0	0	0	0	0	0	0
A22B2022021507	LC-P	0	0	0	0	0	0	0	0	0	0	0	0	0	0	0	0	0	0	0	0	0	0	0	0	0	0	0	0	0	0	0	0	0	0	0	0	0	0	0	0	0	0	0	0	0	0	0	0
A22B2022021809	LC-P	0	0.0010092936299347	0	0	0	0	0	0	0	0	0	0	0	0	0	0	0	0	0	0.0000203213482537188	0	0	0	0	0	0	0.0000474164792586772	0	0	0	0	0	0	0	0	0	0	0	0	0	0	0	0	0	0	0	0	0
A22B2022030807	LC-P	0	0.00838122605363985	0	0	0	0	0	0	0	0	0	0.00574712643678161	0	0.000478927203065134	0	0	0	0	0	0	0	0	0	0	0	0	0	0	0	0	0	0	0	0	0	0	0	0	0	0	0	0	0	0	0	0	0	0
A22B2022031806	LC-P	0	0	0	0	0	0	0	0	0	0	0	0	0	0	0	0	0	0	0	0.0000860091743119266	0	0	0	0	0	0	0	0	0	0	0.0456135321100917	0	0	0	0	0	0	0	0	0	0	0	0	0	0	0	0	0
A22B2022101204	LC-P	0	0	0	0	0	0	0	0	0	0	0	0	0	0	0	0	0	0	0	0	0	0	0	0	0	0	0	0	0	0	0	0	0	0	0	0	0	0	0	0	0	0	0	0	0	0	0	0.260089686098655
A22B2023033105	LC-P	0	0	0	0	0	0	0	0	0	0	0	0	0	0	0	0	0	0	0	0	0	0	0	0	0	0	0	0	0	0	0	0	0	0	0	0	0	0	0	0	0	0	0	0	0	0	0	0
A22B2023041207	LC-P	0	0	0	0	0	0.000168194432764276	0	0	0	0	0	0.000168194432764276	0	0	0	0	0	0	0	0	0	0	0	0	0	0	0	0	0	0	0	0	0	0	0	0	0	0	0	0	0	0	0	0	0	0	0	0
A22B2023042604	LC-P	0	0	0	0	0	0	0	0	0	0	0	0.000554054989957753	0	0	0	0	0	0	0	0	0	0	0	0	0	0	0	0	0	0	0.0459173072927488	0	0	0	0	0	0	0	0.000277027494978877	0	0	0	0	0	0	0	0	0
A22B2023042811	LC-P	0	0	0	0	0	0	0	0	0	0	0	0	0	0	0	0	0	0	0	0	0	0	0	0	0	0	0	0	0	0	0	0	0	0	0	0	0	0	0	0	0	0	0	0	0	0	0	0
A22S2022092703	LC-P	0	0.000129098248732603	0	0	0	0.00000993063451789252	0	0	0	0	0	0.00011916761421471	0	0.000019861269035785	0	0	0	0	0	0.0000397225380715701	0	0	0	0.0000148959517768388	0	0	0	0	0.00000993063451789252	0	0	0	0	0	0	0	0	0.00000993063451789252	0	0.00000993063451789252	0	0	0.0000148959517768388	0	0	0	0	0
A22S2022093001	LC-P	0	0	0	0	0	0	0	0	0	0	0	0.000287273771904625	0	0.000191515847936417	0	0	0	0	0	0	0	0.011012161256344	0.00335152733888729	0	0	0	0	0	0	0	0	0	0	0	0	0	0	0	0	0	0	0	0	0	0	0.00555395959015609	0	0
A23B2023070620	LC-P	0	0	0	0	0	0	0	0	0	0.1875	0	0	0	0	0	0	0	0	0.125	0	0	0	0	0	0	0	0	0	0	0	0	0	0	0	0	0	0	0	0	0	0	0	0	0	0	0	0	0
A23B2023071807	LC-P	0	0	0	0	0	0	0	0	0	0	0	0.00519480519480519	0	0	0	0	0	0	0	0	0	0	0	0	0	0	0	0	0	0	0	0	0	0	0	0	0	0	0	0	0	0	0	0	0	0	0	0
A23B2023110803	LC-P	0	0	0	0	0	0	0	0	0	0	0	0	0	0	0	0	0	0	0	0	0	0	0	0	0	0	0	0	0	0	0	0	0	0	0	0	0	0	0	0	0	0	0	0	0	0	0	0
A23B2023120110	LC-P	0	0	0	0	0	0	0	0	0	0	0	0	0	0	0	0	0	0	0	0	0	0	0	0	0	0	0	0	0	0	0	0	0	0	0	0	0	0	0	0	0	0	0	0	0	0	0	0
A23B2023122906	LC-P	0	0	0	0	0	0	0	0	0	0	0	0.000710227272727273	0	0	0	0	0	0	0	0	0	0	0	0	0	0	0	0	0	0	0.0426136363636364	0	0	0	0	0	0	0	0	0.000710227272727273	0	0	0	0	0	0	0	0
A23B2024010514	LC-P	0	0	0	0	0.794691647150664	0	0.0109289617486339	0.0788446526151444	0	0	0	0	0	0	0	0	0	0	0	0	0	0	0	0	0	0	0	0	0	0	0.0101483216237315	0	0	0	0	0	0	0	0	0	0	0	0	0	0	0	0	0
A23B2024012308	LC-P	0	0	0	0	0	0	0	0	0	0	0	0	0	0	0	0	0.0206170097833263	0	0.0179461016745694	0.000120040813876718	0	0	0	0	0	0	0.000060020406938359	0	0	0.0333113258507893	0.114789028269612	0	0	0	0	0	0	0	0	0	0	0	0	0	0	0	0	0
A23B2024012409	LC-P	0	0	0	0	0	0	0	0	0	0	0	0	0	0	0	0	0	0	0	0	0	0	0	0	0	0	0	0	0	0	0	0	0	0	0	0	0	0	0	0	0	0	0	0	0	0	0	0
A23B2024020610	LC-P	0	0	0	0	0	0	0	0	0	0	0	0	0	0	0	0	0	0	0	0	0	0	0	0	0	0	0	0	0	0	0	0	0	0	0	0	0	0	0	0	0	0	0	0	0	0	0	0
A23B2024022408	LC-P	0	0	0	0	0	0	0	0	0	0	0	0	0	0	0	0	0	0	0	0	0	0	0	0	0	0	0	0	0	0	0	0	0	0	0	0	0	0	0	0	0.000465224470807164	0	0	0	0	0	0	0.000465224470807164
A23B2024022707	LC-P	0	0	0	0	0	0	0	0	0	0	0	0	0	0	0	0	0.0538385934257945	0	0.00141967893414874	0.000655236431145572	0	0	0	0	0	0	0	0	0	0	0	0	0	0	0	0	0	0	0	0	0	0	0	0	0	0	0	0
A23B2024030705	LC-P	0	0	0.000294991944450748	0	0	0	0	0	0	0	0	0	0	0	0	0.0000453833760693458	0.00698903991467925	0	0.074020286369103	0.00104381764959495	0	0	0	0	0	0	0	0	0	0	0.228936440581815	0	0	0	0	0	0	0	0	0	0	0	0	0	0	0	0	0
A23B2024031510	LC-P	0	0	0	0	0	0	0	0	0	0	0	0	0	0	0	0	0	0	0	0	0	0	0	0	0	0	0	0	0	0	0	0	0	0	0	0	0	0	0	0	0	0	0	0	0	0	0	0
A23B2024031513	LC-P	0	0	0	0	0	0	0	0	0	0	0	0	0	0	0	0	0	0	0	0	0	0	0	0	0	0	0	0	0	0	0	0	0	0	0	0	0	0	0	0	0	0	0	0	0	0	0	0.528915662650602
A23B2024032305	LC-P	0	0	0	0	0	0	0	0	0	0	0	0.000404203718674212	0	0.000303152789005659	0.000202101859337106	0	0	0	0	0.000505254648342765	0	0	0	0	0.000606305578011318	0	0	0	0	0	0	0	0	0	0	0	0	0	0	0	0.000202101859337106	0	0	0.00191996766370251	0	0	0	0
A23B2024032502	LC-P	0	0	0	0	0	0	0	0	0	0	0	0	0	0	0	0	0	0	0	0.0000928778192288045	0	0	0	0	0	0	0.000170276001919475	0	0	0	0	0	0	0	0	0	0	0	0	0	0	0	0	0	0	0	0	0
A23B2024060708	LC-P	0	0	0	0	0	0	0	0	0	0	0	0	0	0	0	0	0.0518024840957286	0	0.00514995455922448	0	0	0	0	0	0	0	0	0	0	0	0	0	0	0	0	0	0	0	0	0	0	0	0	0	0	0	0.00212056952438655	0
A23B2024070512	LC-P	0	0	0	0	0	0	0	0	0	0	0.0117302052785924	0.0117302052785924	0	0	0	0	0	0	0	0	0	0	0	0	0	0	0	0.598240469208211	0	0	0	0	0	0	0	0	0	0	0	0	0	0	0	0	0	0	0	0
A23B2024070908	LC-P	0	0	0	0	0	0	0	0	0	0	0	0.0000786976660520754	0	0	0	0.0000224850474434501	0.000786976660520754	0	0.0593942528218735	0.0000337275711651752	0	0	0	0	0	0	0	0	0	0.0334352655484103	0	0	0	0	0	0	0	0	0	0	0	0	0	0	0	0	0	0.0000224850474434501
A23B2024070910	LC-P	0	0	0	0	0	0	0	0	0	0	0	0	0	0	0	0	0	0	0	0	0	0	0	0	0	0	0	0.0940860215053763	0	0	0	0	0	0	0	0	0	0	0	0	0	0	0	0	0	0	0	0
A23B2024100110	LC-P	0	0	0	0	0	0	0	0	0.000152284263959391	0	0	0.000558375634517767	0	0	0.000101522842639594	0	0	0	0	0	0	0	0	0	0	0	0	0.0256852791878173	0	0	0	0	0	0	0	0	0	0	0	0	0	0	0	0	0	0	0	0
CF220B0115	LC-P	0	0.00015732546705998	0	0	0	0	0	0	0	0	0	0	0	0	0	0	0.100294985250737	0	0.0538053097345133	0.000589970501474926	0	0	0	0	0	0	0.000196656833824975	0	0	0	0	0	0	0	0	0	0	0.0000786627335299902	0	0	0	0	0	0	0	0	0	0.00212389380530973
CF236Q0171	LC-P	0	0	0	0	0	0	0	0	0	0	0	0	0	0	0	0	0	0	0	0	0	0	0	0	0.00455580865603645	0	0	0	0	0	0	0.115413819286257	0	0	0	0	0	0	0	0	0	0	0	0	0	0	0	0
CF236Q0220	LC-P	0	0	0	0.0279329608938547	0	0	0	0	0	0	0	0	0	0	0	0	0	0	0	0	0	0	0	0	0	0	0	0	0	0	0	0	0.0195530726256983	0.00558659217877095	0.00558659217877095	0.00837988826815642	0.00558659217877095	0	0	0	0.737430167597765	0	0	0	0	0	0	0
R210630PAPR057	LC-P	0	0	0	0	0	0	0	0	0	0	0	0	0	0	0	0	0	0	0	0.00135725244895551	0	0	0	0	0	0	0	0	0	0	0	0	0	0	0	0	0	0	0	0	0	0	0	0	0	0	0	0
[truncated: 390 more columns]
