# Supplementary material for: Enrichment of prevotella melaninogenica in the lower respiratory tract links to checkpoint inhibitor pneumonitis and radiation pneumonitis
Source: Front Cell Infect Microbiol. 2025 Oct 3;15:1594460. doi: 10.3389/fcimb.2025.1594460 (PMC12531214; doi:10.3389/fcimb.2025.1594460)
Supplement: Supplementary file 2 [file DataSheet1.zip › Data-all result/TaxonomicProfiling/VennDiagram2025-01-20_11-17-59.log]

INFO [2025-01-20 11:17:59] [[1]]
INFO [2025-01-20 11:17:59] data
INFO [2025-01-20 11:17:59] 
INFO [2025-01-20 11:17:59] $filename
INFO [2025-01-20 11:17:59] NULL
INFO [2025-01-20 11:17:59] 
INFO [2025-01-20 11:17:59] $margin
INFO [2025-01-20 11:17:59] margin
INFO [2025-01-20 11:17:59] 
INFO [2025-01-20 11:17:59] $fill
INFO [2025-01-20 11:17:59] fill
INFO [2025-01-20 11:17:59] 
INFO [2025-01-20 11:17:59] $col
INFO [2025-01-20 11:17:59] col
INFO [2025-01-20 11:17:59] 
INFO [2025-01-20 11:17:59] $cex
INFO [2025-01-20 11:17:59] cex
INFO [2025-01-20 11:17:59] 
INFO [2025-01-20 11:17:59] $fontfamily
INFO [2025-01-20 11:17:59] fontfamily
INFO [2025-01-20 11:17:59] 
INFO [2025-01-20 11:17:59] $cat.cex
INFO [2025-01-20 11:17:59] cat.cex
INFO [2025-01-20 11:17:59] 
INFO [2025-01-20 11:17:59] $cat.fontfamily
INFO [2025-01-20 11:17:59] cat.fontfamily
INFO [2025-01-20 11:17:59] 
